# Supplementary material for: Triple‐Functional CuxAu61‐x Nanoclusters with NIR‐II Photoluminescence, Photothermal and Photodynamic Properties and Their Bio‐Application
Source: Adv Sci (Weinh). 2025 Jul 18;12(39):e09283. doi: 10.1002/advs.202509283 (PMC12533204; doi:10.1002/advs.202509283)
Supplement: Supplementary file 2 — Supporting Information [file ADVS-12-e09283-s002.zip]

Archive with 2 entries (2 files):
- CuxAu61-x CCDC 2432419.cif
- checkcif for CuxAu61-x.pdf
