# Supplementary material for: Triple‐Functional CuxAu61‐x Nanoclusters with NIR‐II Photoluminescence, Photothermal and Photodynamic Properties and Their Bio‐Application
Source: Adv Sci (Weinh). 2025 Jul 18;12(39):e09283. doi: 10.1002/advs.202509283 (PMC12533204; doi:10.1002/advs.202509283)
Supplement: Supplementary file 2 — Supporting Information [file ADVS-12-e09283-s002.zip › CuxAu61-x CCDC 2432419.cif]

data_CuxAu61-x
_audit_creation_date               2025-03-19
_audit_creation_method
;
Olex2 1.5
(compiled 2022.04.07 svn.rca3783a0 for OlexSys, GUI svn.r6498)
;
_shelx_SHELXL_version_number       '2019/1'
_audit_contact_author_address      ?
_audit_contact_author_email        ?
_audit_contact_author_name         ''
_audit_contact_author_phone        ?
_publ_contact_author_id_orcid      ?
_publ_section_references
;
Dolomanov, O.V., Bourhis, L.J., Gildea, R.J, Howard, J.A.K. & Puschmann, H.
 (2009), J. Appl. Cryst. 42, 339-341.

Sheldrick, G.M. (2015). Acta Cryst. A71, 3-8.

Sheldrick, G.M. (2015). Acta Cryst. C71, 3-8.
;
_chemical_name_common              ?
_chemical_name_systematic          ?
_chemical_formula_moiety           'C270 H225 Au55.721 Cu5.279 P10 Se17, 2(Br)'
_chemical_formula_sum              'C270 H225 Au55.72 Br2 Cu5.28 P10 Se17'
_chemical_formula_weight           16592.46
_chemical_melting_point            ?
loop_
  _atom_type_symbol
  _atom_type_description
  _atom_type_scat_dispersion_real
  _atom_type_scat_dispersion_imag
  _atom_type_scat_source
 'C' 'C' 0.0181 0.0091 'International Tables Vol C Tables 4.2.6.8 and 6.1.1.4'
 'H' 'H' 0.0000 0.0000 'International Tables Vol C Tables 4.2.6.8 and 6.1.1.4'
 'Au' 'Au' -4.4197 7.2980
 'International Tables Vol C Tables 4.2.6.8 and 6.1.1.4'
 'Br' 'Br' -0.6763 1.2805
 'International Tables Vol C Tables 4.2.6.8 and 6.1.1.4'
 'Cu' 'Cu' -1.9646 0.5888
 'International Tables Vol C Tables 4.2.6.8 and 6.1.1.4'
 'P' 'P' 0.2955 0.4335 'International Tables Vol C Tables 4.2.6.8 and 6.1.1.4'
 'Se' 'Se' -0.7943 1.1372
 'International Tables Vol C Tables 4.2.6.8 and 6.1.1.4'

_shelx_space_group_comment
;
The symmetry employed for this shelxl refinement is uniquely defined
by the following loop, which should always be used as a source of
symmetry information in preference to the above space-group names.
They are only intended as comments.
;
_space_group_crystal_system        'monoclinic'
_space_group_IT_number             14
_space_group_name_H-M_alt          'P 1 21/c 1'
_space_group_name_Hall             '-P 2ybc'
loop_
  _space_group_symop_operation_xyz
 'x, y, z'
 '-x, y+1/2, -z+1/2'
 '-x, -y, -z'
 'x, -y-1/2, z-1/2'

_cell_length_a                     32.147(5)
_cell_length_b                     27.313(5)
_cell_length_c                     46.355(8)
_cell_angle_alpha                  90
_cell_angle_beta                   107.496(10)
_cell_angle_gamma                  90
_cell_volume                       38818(12)
_cell_formula_units_Z              4
_cell_measurement_reflns_used      8350
_cell_measurement_temperature      170(2)
_cell_measurement_theta_max        68.368
_cell_measurement_theta_min        2.561
_shelx_estimated_absorpt_T_max     ?
_shelx_estimated_absorpt_T_min     ?
_exptl_absorpt_coefficient_mu      41.446
_exptl_absorpt_correction_T_max    0.7531
_exptl_absorpt_correction_T_min    0.2449
_exptl_absorpt_correction_type     multi-scan
_exptl_absorpt_process_details
;
SADABS-2016/2 (Bruker,2016/2) was used for absorption correction.
wR2(int) was 0.1626 before and 0.0986 after correction.
The Ratio of minimum to maximum transmission is 0.3252.
The \l/2 correction factor is Not present.
;
_exptl_absorpt_special_details     ?
_exptl_crystal_colour              black
_exptl_crystal_density_diffrn      2.839
_exptl_crystal_density_meas        ?
_exptl_crystal_density_method      ?
_exptl_crystal_description         needle-like
_exptl_crystal_F_000               28793
_exptl_crystal_size_max            0.8
_exptl_crystal_size_mid            0.4
_exptl_crystal_size_min            0.3
_exptl_transmission_factor_max     ?
_exptl_transmission_factor_min     ?
_diffrn_reflns_av_R_equivalents    0.1040
_diffrn_reflns_av_unetI/netI       0.0691
_diffrn_reflns_Laue_measured_fraction_full  0.994
_diffrn_reflns_Laue_measured_fraction_max  0.984
_diffrn_reflns_limit_h_max         33
_diffrn_reflns_limit_h_min         -38
_diffrn_reflns_limit_k_max         32
_diffrn_reflns_limit_k_min         -28
_diffrn_reflns_limit_l_max         55
_diffrn_reflns_limit_l_min         -54
_diffrn_reflns_number              312947
_diffrn_reflns_point_group_measured_fraction_full  0.994
_diffrn_reflns_point_group_measured_fraction_max  0.984
_diffrn_reflns_theta_full          67.684
_diffrn_reflns_theta_max           68.481
_diffrn_reflns_theta_min           2.083
_diffrn_ambient_temperature        170(2)
_diffrn_detector_area_resol_mean   ?
_diffrn_measured_fraction_theta_full  0.994
_diffrn_measured_fraction_theta_max  0.984
_diffrn_measurement_device_type    'Bruker APEX-II CCD'
_diffrn_measurement_method         '\f and \w scans'
_diffrn_radiation_type             CuK\a
_diffrn_radiation_wavelength       1.54184
_diffrn_source                     ?
_diffrn_source_current             1.1
_diffrn_source_power               0.05500000000000001
_diffrn_source_voltage             50.0
_diffrn_standards_number           0
_reflns_Friedel_coverage           0.000
_reflns_Friedel_fraction_full      .
_reflns_Friedel_fraction_max       .
_reflns_number_gt                  44554
_reflns_number_total               70302
_reflns_special_details
;
 Reflections were merged by SHELXL according to the crystal
 class for the calculation of statistics and refinement.
 
 Structure factors included contributions from the .fab file.
 
 _reflns_Friedel_fraction is defined as the number of unique
 Friedel pairs measured divided by the number that would be
 possible theoretically, ignoring centric projections and
 systematic absences.
;
_reflns_threshold_expression       'I > 2\s(I)'
_computing_cell_refinement         'SAINT V8.40B (?, 2016)'
_computing_data_collection         ?
_computing_data_reduction          'SAINT V8.40B (?, 2016)'
_computing_molecular_graphics      'Olex2 1.5 (Dolomanov et al., 2009)'
_computing_publication_material    'Olex2 1.5 (Dolomanov et al., 2009)'
_computing_structure_refinement    'SHELXL 2019/1 (Sheldrick, 2015)'
_computing_structure_solution      'SHELXT 2018/2 (Sheldrick, 2018)'
_refine_diff_density_max           4.803
_refine_diff_density_min           -5.776
_refine_diff_density_rms           0.472
_refine_ls_extinction_coef         .
_refine_ls_extinction_method       none
_refine_ls_goodness_of_fit_ref     0.997
_refine_ls_hydrogen_treatment      constr
_refine_ls_matrix_type             full
_refine_ls_number_parameters       2768
_refine_ls_number_reflns           70302
_refine_ls_number_restraints       5087
_refine_ls_R_factor_all            0.1199
_refine_ls_R_factor_gt             0.0930
_refine_ls_restrained_S_all        0.964
_refine_ls_shift/su_max            0.005
_refine_ls_shift/su_mean           0.000
_refine_ls_structure_factor_coef   Fsqd
_refine_ls_weighting_details      
 'w=1/[\s^2^(Fo^2^)+(0.1896P)^2^] where P=(Fo^2^+2Fc^2^)/3'
_refine_ls_weighting_scheme        calc
_refine_ls_wR_factor_gt            0.2509
_refine_ls_wR_factor_ref           0.2760
_refine_special_details            ?
_olex2_refinement_description
;
1. Fixed Uiso
 At 1.2 times of:
  All C(H) groups
2. Restrained distances
 H95-H133
 2.1 with sigma of 0.01
 P7-C107
 1.76 with sigma of 0.01
 Se15-C123
 1.8 with sigma of 0.01
 P10-C87
 1.74 with sigma of 0.01
 C32-Se7
 1.9 with sigma of 0.01
 C87-Au14
 3.4 with sigma of 0.01
 P9-C93
 1.74 with sigma of 0.01
 P9-C203
 1.74 with sigma of 0.01
 C219-P7 \\sim P7-C215
 with sigma of 0.01
 C247-Se15 \\sim Se15-C251
 with sigma of 0.01
 C187-P9 \\sim P9-C191
 with sigma of 0.01
 C175-P10 \\sim P10-C179
 with sigma of 0.01
 C34-Se7 \\sim Se7-C42
 with sigma of 0.01
 C51-P9 \\sim P9-C13
 with sigma of 0.01
3. Restrained planarity
 C175, C87, C179, P10
 with sigma of 0.01
 Se7, C32, C34, C42
 with sigma of 0.01
 C13, C203, C51, P9
 with sigma of 0.01
4. Uiso/Uaniso restraints and constraints
C1 \\sim C4 \\sim C6 \\sim C8 \\sim C10 \\sim C12 \\sim C14 \\sim C5 \\sim C161
\\sim C81 \\sim C163 \\sim C41 \\sim C165 \\sim C15 \\sim C241 \\sim C121 \\sim
C243 \\sim C61 \\sim C245 \\sim C16 \\sim C18 \\sim C20 \\sim C22 \\sim C24
\\sim C26 \\sim C21 \\sim C169 \\sim C85 \\sim C171 \\sim C43 \\sim C173 \\sim
C25 \\sim C28 \\sim C30 \\sim C120 \\sim C186 \\sim C3 \\sim C159 \\sim C156
\\sim C32 \\sim C34 \\sim C36 \\sim C38 \\sim C40 \\sim C42 \\sim C33 \\sim
C265 \\sim C133 \\sim C267 \\sim C67 \\sim C269 \\sim C44 \\sim C45 \\sim C181
\\sim C91 \\sim C183 \\sim C23 \\sim C185 \\sim C46 \\sim C48 \\sim C50 \\sim
C52 \\sim C54 \\sim C56 \\sim C55 \\sim C57 \\sim C229 \\sim C115 \\sim C231
\\sim C29 \\sim C233 \\sim C60 \\sim C62 \\sim C64 \\sim C66 \\sim C68 \\sim
C70 \\sim C63 \\sim C253 \\sim C127 \\sim C255 \\sim C2 \\sim C257 \\sim C72
\\sim C74 \\sim C76 \\sim C78 \\sim C80 \\sim C82 \\sim C83 \\sim C84 \\sim C86
\\sim C88 \\sim C90 \\sim C92 \\sim C94 \\sim C87 \\sim C175 \\sim C11 \\sim
C177 \\sim C89 \\sim C179 \\sim C93 \\sim C187 \\sim C47 \\sim C189 \\sim C95
\\sim C191 \\sim C96 \\sim C98 \\sim C100 \\sim C102 \\sim C104 \\sim C106
\\sim C107 \\sim C215 \\sim C27 \\sim C217 \\sim C109 \\sim C219 \\sim C108
\\sim C110 \\sim C112 \\sim C114 \\sim C116 \\sim C118 \\sim C111 \\sim C223
\\sim C7 \\sim C225 \\sim C113 \\sim C227 \\sim C117 \\sim C235 \\sim C59 \\sim
C237 \\sim C119 \\sim C239 \\sim C122 \\sim C123 \\sim C247 \\sim C31 \\sim
C249 \\sim C125 \\sim C251 \\sim C126 \\sim C128 \\sim C130 \\sim C132 \\sim
C134 \\sim C136 \\sim C129 \\sim C259 \\sim C65 \\sim C261 \\sim C131 \\sim
C263 \\sim C135 \\sim C17 \\sim C137 \\sim C69 \\sim C139 \\sim C35 \\sim C138
\\sim C140 \\sim C142 \\sim C144 \\sim C146 \\sim C148 \\sim C141 \\sim C71
\\sim C143 \\sim C9 \\sim C145 \\sim C73 \\sim C147 \\sim C37 \\sim C149 \\sim
C75 \\sim C151 \\sim C19 \\sim C152 \\sim C201 \\sim C105 \\sim C199 \\sim C167
\\sim C150 \\sim C153 \\sim C77 \\sim C155 \\sim C39 \\sim C157 \\sim C79 \\sim
C154 \\sim C158 \\sim C160 \\sim C162 \\sim C164 \\sim C166 \\sim C168 \\sim
C170 \\sim C172 \\sim C174 \\sim C176 \\sim C178 \\sim C180 \\sim C182 \\sim
C184 \\sim C188 \\sim C190 \\sim C192 \\sim C194 \\sim C196 \\sim C198 \\sim
C200 \\sim C193 \\sim C97 \\sim C195 \\sim C49 \\sim C197 \\sim C99 \\sim C202
\\sim C204 \\sim C206 \\sim C208 \\sim C210 \\sim C212 \\sim C203 \\sim C51
\\sim C205 \\sim C103 \\sim C207 \\sim C13 \\sim C211 \\sim C213 \\sim C214
\\sim C216 \\sim C218 \\sim C220 \\sim C222 \\sim C224 \\sim C221 \\sim C226
\\sim C228 \\sim C230 \\sim C232 \\sim C234 \\sim C236 \\sim C238 \\sim C240
\\sim C242 \\sim C58 \\sim C124 \\sim C209 \\sim C101 \\sim C53 \\sim C244
\\sim C246 \\sim C248 \\sim C250 \\sim C252 \\sim C254 \\sim C256 \\sim C258
\\sim C260 \\sim C262 \\sim C264 \\sim C266 \\sim C268 \\sim C270 \\sim Cu1
\\sim Cu4 \\sim Cu6 \\sim Cu8 \\sim Cu10 \\sim Cu11 \\sim Cu3 \\sim Cu7 \\sim
Cu2 \\sim Cu9 \\sim Cu5: within 2A with sigma of 0.01 and sigma for terminal
atoms of 0.02 within 2A
Uanis(C1) \\sim Ueq, Uanis(C4) \\sim Ueq, Uanis(C6) \\sim Ueq, Uanis(C8) \\sim
Ueq, Uanis(C10) \\sim Ueq, Uanis(C12) \\sim Ueq, Uanis(C14) \\sim Ueq,
Uanis(C5) \\sim Ueq, Uanis(C161) \\sim Ueq, Uanis(C81) \\sim Ueq, Uanis(C163)
\\sim Ueq, Uanis(C41) \\sim Ueq, Uanis(C165) \\sim Ueq, Uanis(C15) \\sim Ueq,
Uanis(C241) \\sim Ueq, Uanis(C121) \\sim Ueq, Uanis(C243) \\sim Ueq, Uanis(C61)
\\sim Ueq, Uanis(C245) \\sim Ueq, Uanis(C16) \\sim Ueq, Uanis(C18) \\sim Ueq,
Uanis(C20) \\sim Ueq, Uanis(C22) \\sim Ueq, Uanis(C24) \\sim Ueq, Uanis(C26)
\\sim Ueq, Uanis(C21) \\sim Ueq, Uanis(C169) \\sim Ueq, Uanis(C85) \\sim Ueq,
Uanis(C171) \\sim Ueq, Uanis(C43) \\sim Ueq, Uanis(C173) \\sim Ueq, Uanis(C25)
\\sim Ueq, Uanis(C28) \\sim Ueq, Uanis(C30) \\sim Ueq, Uanis(C120) \\sim Ueq,
Uanis(C186) \\sim Ueq, Uanis(C3) \\sim Ueq, Uanis(C159) \\sim Ueq, Uanis(C156)
\\sim Ueq, Uanis(C32) \\sim Ueq, Uanis(C34) \\sim Ueq, Uanis(C36) \\sim Ueq,
Uanis(C38) \\sim Ueq, Uanis(C40) \\sim Ueq, Uanis(C42) \\sim Ueq, Uanis(C33)
\\sim Ueq, Uanis(C265) \\sim Ueq, Uanis(C133) \\sim Ueq, Uanis(C267) \\sim Ueq,
Uanis(C67) \\sim Ueq, Uanis(C269) \\sim Ueq, Uanis(C44) \\sim Ueq, Uanis(C45)
\\sim Ueq, Uanis(C181) \\sim Ueq, Uanis(C91) \\sim Ueq, Uanis(C183) \\sim Ueq,
Uanis(C23) \\sim Ueq, Uanis(C185) \\sim Ueq, Uanis(C46) \\sim Ueq, Uanis(C48)
\\sim Ueq, Uanis(C50) \\sim Ueq, Uanis(C52) \\sim Ueq, Uanis(C54) \\sim Ueq,
Uanis(C56) \\sim Ueq, Uanis(C55) \\sim Ueq, Uanis(C57) \\sim Ueq, Uanis(C229)
\\sim Ueq, Uanis(C115) \\sim Ueq, Uanis(C231) \\sim Ueq, Uanis(C29) \\sim Ueq,
Uanis(C233) \\sim Ueq, Uanis(C60) \\sim Ueq, Uanis(C62) \\sim Ueq, Uanis(C64)
\\sim Ueq, Uanis(C66) \\sim Ueq, Uanis(C68) \\sim Ueq, Uanis(C70) \\sim Ueq,
Uanis(C63) \\sim Ueq, Uanis(C253) \\sim Ueq, Uanis(C127) \\sim Ueq, Uanis(C255)
\\sim Ueq, Uanis(C2) \\sim Ueq, Uanis(C257) \\sim Ueq, Uanis(C72) \\sim Ueq,
Uanis(C74) \\sim Ueq, Uanis(C76) \\sim Ueq, Uanis(C78) \\sim Ueq, Uanis(C80)
\\sim Ueq, Uanis(C82) \\sim Ueq, Uanis(C83) \\sim Ueq, Uanis(C84) \\sim Ueq,
Uanis(C86) \\sim Ueq, Uanis(C88) \\sim Ueq, Uanis(C90) \\sim Ueq, Uanis(C92)
\\sim Ueq, Uanis(C94) \\sim Ueq, Uanis(C87) \\sim Ueq, Uanis(C175) \\sim Ueq,
Uanis(C11) \\sim Ueq, Uanis(C177) \\sim Ueq, Uanis(C89) \\sim Ueq, Uanis(C179)
\\sim Ueq, Uanis(C93) \\sim Ueq, Uanis(C187) \\sim Ueq, Uanis(C47) \\sim Ueq,
Uanis(C189) \\sim Ueq, Uanis(C95) \\sim Ueq, Uanis(C191) \\sim Ueq, Uanis(C96)
\\sim Ueq, Uanis(C98) \\sim Ueq, Uanis(C100) \\sim Ueq, Uanis(C102) \\sim Ueq,
Uanis(C104) \\sim Ueq, Uanis(C106) \\sim Ueq, Uanis(C107) \\sim Ueq,
Uanis(C215) \\sim Ueq, Uanis(C27) \\sim Ueq, Uanis(C217) \\sim Ueq, Uanis(C109)
\\sim Ueq, Uanis(C219) \\sim Ueq, Uanis(C108) \\sim Ueq, Uanis(C110) \\sim Ueq,
Uanis(C112) \\sim Ueq, Uanis(C114) \\sim Ueq, Uanis(C116) \\sim Ueq,
Uanis(C118) \\sim Ueq, Uanis(C111) \\sim Ueq, Uanis(C223) \\sim Ueq, Uanis(C7)
\\sim Ueq, Uanis(C225) \\sim Ueq, Uanis(C113) \\sim Ueq, Uanis(C227) \\sim Ueq,
Uanis(C117) \\sim Ueq, Uanis(C235) \\sim Ueq, Uanis(C59) \\sim Ueq, Uanis(C237)
\\sim Ueq, Uanis(C119) \\sim Ueq, Uanis(C239) \\sim Ueq, Uanis(C122) \\sim Ueq,
Uanis(C123) \\sim Ueq, Uanis(C247) \\sim Ueq, Uanis(C31) \\sim Ueq, Uanis(C249)
\\sim Ueq, Uanis(C125) \\sim Ueq, Uanis(C251) \\sim Ueq, Uanis(C126) \\sim Ueq,
Uanis(C128) \\sim Ueq, Uanis(C130) \\sim Ueq, Uanis(C132) \\sim Ueq,
Uanis(C134) \\sim Ueq, Uanis(C136) \\sim Ueq, Uanis(C129) \\sim Ueq,
Uanis(C259) \\sim Ueq, Uanis(C65) \\sim Ueq, Uanis(C261) \\sim Ueq, Uanis(C131)
\\sim Ueq, Uanis(C263) \\sim Ueq, Uanis(C135) \\sim Ueq, Uanis(C17) \\sim Ueq,
Uanis(C137) \\sim Ueq, Uanis(C69) \\sim Ueq, Uanis(C139) \\sim Ueq, Uanis(C35)
\\sim Ueq, Uanis(C138) \\sim Ueq, Uanis(C140) \\sim Ueq, Uanis(C142) \\sim Ueq,
Uanis(C144) \\sim Ueq, Uanis(C146) \\sim Ueq, Uanis(C148) \\sim Ueq,
Uanis(C141) \\sim Ueq, Uanis(C71) \\sim Ueq, Uanis(C143) \\sim Ueq, Uanis(C9)
\\sim Ueq, Uanis(C145) \\sim Ueq, Uanis(C73) \\sim Ueq, Uanis(C147) \\sim Ueq,
Uanis(C37) \\sim Ueq, Uanis(C149) \\sim Ueq, Uanis(C75) \\sim Ueq, Uanis(C151)
\\sim Ueq, Uanis(C19) \\sim Ueq, Uanis(C152) \\sim Ueq, Uanis(C201) \\sim Ueq,
Uanis(C105) \\sim Ueq, Uanis(C199) \\sim Ueq, Uanis(C167) \\sim Ueq,
Uanis(C150) \\sim Ueq, Uanis(C153) \\sim Ueq, Uanis(C77) \\sim Ueq, Uanis(C155)
\\sim Ueq, Uanis(C39) \\sim Ueq, Uanis(C157) \\sim Ueq, Uanis(C79) \\sim Ueq,
Uanis(C154) \\sim Ueq, Uanis(C158) \\sim Ueq, Uanis(C160) \\sim Ueq,
Uanis(C162) \\sim Ueq, Uanis(C164) \\sim Ueq, Uanis(C166) \\sim Ueq,
Uanis(C168) \\sim Ueq, Uanis(C170) \\sim Ueq, Uanis(C172) \\sim Ueq,
Uanis(C174) \\sim Ueq, Uanis(C176) \\sim Ueq, Uanis(C178) \\sim Ueq,
Uanis(C180) \\sim Ueq, Uanis(C182) \\sim Ueq, Uanis(C184) \\sim Ueq,
Uanis(C188) \\sim Ueq, Uanis(C190) \\sim Ueq, Uanis(C192) \\sim Ueq,
Uanis(C194) \\sim Ueq, Uanis(C196) \\sim Ueq, Uanis(C198) \\sim Ueq,
Uanis(C200) \\sim Ueq, Uanis(C193) \\sim Ueq, Uanis(C97) \\sim Ueq, Uanis(C195)
\\sim Ueq, Uanis(C49) \\sim Ueq, Uanis(C197) \\sim Ueq, Uanis(C99) \\sim Ueq,
Uanis(C202) \\sim Ueq, Uanis(C204) \\sim Ueq, Uanis(C206) \\sim Ueq,
Uanis(C208) \\sim Ueq, Uanis(C210) \\sim Ueq, Uanis(C212) \\sim Ueq,
Uanis(C203) \\sim Ueq, Uanis(C51) \\sim Ueq, Uanis(C205) \\sim Ueq, Uanis(C103)
\\sim Ueq, Uanis(C207) \\sim Ueq, Uanis(C13) \\sim Ueq, Uanis(C211) \\sim Ueq,
Uanis(C213) \\sim Ueq, Uanis(C214) \\sim Ueq, Uanis(C216) \\sim Ueq,
Uanis(C218) \\sim Ueq, Uanis(C220) \\sim Ueq, Uanis(C222) \\sim Ueq,
Uanis(C224) \\sim Ueq, Uanis(C221) \\sim Ueq, Uanis(C226) \\sim Ueq,
Uanis(C228) \\sim Ueq, Uanis(C230) \\sim Ueq, Uanis(C232) \\sim Ueq,
Uanis(C234) \\sim Ueq, Uanis(C236) \\sim Ueq, Uanis(C238) \\sim Ueq,
Uanis(C240) \\sim Ueq, Uanis(C242) \\sim Ueq, Uanis(C58) \\sim Ueq, Uanis(C124)
\\sim Ueq, Uanis(C209) \\sim Ueq, Uanis(C101) \\sim Ueq, Uanis(C53) \\sim Ueq,
Uanis(C244) \\sim Ueq, Uanis(C246) \\sim Ueq, Uanis(C248) \\sim Ueq,
Uanis(C250) \\sim Ueq, Uanis(C252) \\sim Ueq, Uanis(C254) \\sim Ueq,
Uanis(C256) \\sim Ueq, Uanis(C258) \\sim Ueq, Uanis(C260) \\sim Ueq,
Uanis(C262) \\sim Ueq, Uanis(C264) \\sim Ueq, Uanis(C266) \\sim Ueq,
Uanis(C268) \\sim Ueq, Uanis(C270) \\sim Ueq, Uanis(Cu1) \\sim Ueq, Uanis(Cu4)
\\sim Ueq, Uanis(Cu6) \\sim Ueq, Uanis(Cu8) \\sim Ueq, Uanis(Cu10) \\sim Ueq,
Uanis(Cu11) \\sim Ueq, Uanis(Cu3) \\sim Ueq, Uanis(Cu7) \\sim Ueq, Uanis(Cu2)
\\sim Ueq, Uanis(Cu9) \\sim Ueq, Uanis(Cu5) \\sim Ueq: with sigma of 0.01 and
sigma for terminal atoms of 0.02
Uanis(Au59) = Uanis(Cu4)
Uanis(Cu9) = Uanis(Au54)
Uanis(Cu10) = Uanis(Au15)
Uanis(Cu1) = Uanis(Au13)
Uanis(Au7) = Uanis(Cu3)
Uanis(Au60) = Uanis(Cu6)
Uanis(Cu6) = Uanis(Au60)
Uanis(Cu7) = Uanis(Au57)
5. Rigid body (RIGU) restrains
 C1, C4, C6, C8, C10, C12, C14, C5, C161, C81, C163, C41, C165, C15, C241,
 C121, C243, C61, C245, C16, C18, C20, C22, C24, C26, C21, C169, C85, C171, C43,
  C173, C25, C28, C30, C120, C186, C3, C159, C156, C32, C34, C36, C38, C40, C42,
  C33, C265, C133, C267, C67, C269, C44, C45, C181, C91, C183, C23, C185, C46,
 C48, C50, C52, C54, C56, C55, C57, C229, C115, C231, C29, C233, C60, C62, C64,
 C66, C68, C70, C63, C253, C127, C255, C2, C257, C72, C74, C76, C78, C80, C82,
 C83, C84, C86, C88, C90, C92, C94, C87, C175, C11, C177, C89, C179, C93, C187,
 C47, C189, C95, C191, C96, C98, C100, C102, C104, C106, C107, C215, C27, C217,
 C109, C219, C108, C110, C112, C114, C116, C118, C111, C223, C7, C225, C113,
 C227, C117, C235, C59, C237, C119, C239, C122, C123, C247, C31, C249, C125,
 C251, C126, C128, C130, C132, C134, C136, C129, C259, C65, C261, C131, C263,
 C135, C17, C137, C69, C139, C35, C138, C140, C142, C144, C146, C148, C141, C71,
  C143, C9, C145, C73, C147, C37, C149, C75, C151, C19, C152, C201, C105, C199,
 C167, C150, C153, C77, C155, C39, C157, C79, C154, C158, C160, C162, C164,
 C166, C168, C170, C172, C174, C176, C178, C180, C182, C184, C188, C190, C192,
 C194, C196, C198, C200, C193, C97, C195, C49, C197, C99, C202, C204, C206,
 C208, C210, C212, C203, C51, C205, C103, C207, C13, C211, C213, C214, C216,
 C218, C220, C222, C224, C221, C226, C228, C230, C232, C234, C236, C238, C240,
 C242, C58, C124, C209, C101, C53, C244, C246, C248, C250, C252, C254, C256,
 C258, C260, C262, C264, C266, C268, C270, Cu1, Cu4, Cu6, Cu8, Cu10, Cu11, Cu3,
 Cu7, Cu2, Cu9, Cu5
 with sigma for 1-2 distances of 0.01 and sigma for 1-3 distances of 0.01
6. Others
 Sof(Cu1)=1-FVAR(1)
 Sof(Au13)=FVAR(1)
 Sof(Cu7)=1-FVAR(2)
 Sof(Au57)=FVAR(2)
 Sof(Cu2)=1-FVAR(3)
 Sof(Au29)=FVAR(3)
 Sof(Cu9)=1-FVAR(4)
 Sof(Au54)=FVAR(4)
 Sof(Cu5)=1-FVAR(5)
 Sof(Au27)=FVAR(5)
 Sof(Cu4)=1-FVAR(6)
 Sof(Au59)=FVAR(6)
 Sof(Cu6)=1-FVAR(7)
 Sof(Au60)=FVAR(7)
 Sof(Cu8)=1-FVAR(8)
 Sof(Au55)=FVAR(8)
 Sof(Cu10)=1-FVAR(9)
 Sof(Au15)=FVAR(9)
 Sof(Cu3)=1-FVAR(10)
 Sof(Au7)=FVAR(10)
 Fixed Sof: Br2(0.5) Br3(0.5)
 Fixed U11: C33(0.12721) C87(0.12721) C93(0.170925) C107(0.12721)
 C123(0.12721) C129(0.12721)
 Fixed U12: C33(-0.000594) C87(-0.000594) C93(-0.002398) C107(-0.000594) C123(-
 0.000594) C129(-0.000594)
 Fixed U13: C33(0.003276) C87(0.003276) C93(0.001867) C107(0.003276)
 C123(0.003276) C129(0.003276)
 Fixed U22: C33(0.13332) C87(0.13332) C93(0.16981) C107(0.13332) C123(0.13332)
 C129(0.13332)
 Fixed U23: C33(0.00012) C87(0.00012) C93(-0.00144) C107(0.00012)
 C123(0.00012) C129(0.00012)
 Fixed U33: C33(0.12911) C87(0.12911) C93(0.16987) C107(0.12911) C123(0.12911)
 C129(0.12911)
7.a Aromatic/amide H refined with riding coordinates:
 C6(H6), C8(H8), C10(H10), C12(H12), C14(H14), C161(H161), C81(H81),
 C163(H163), C41(H41), C165(H165), C241(H241), C121(H121), C243(H243), C61(H61),
  C245(H245), C18(H18), C20(H20), C22(H22), C24(H24), C26(H26), C21(H21),
 C169(H169), C85(H85), C171(H171), C43(H43), C25(H25), C28(H28), C120(H120),
 C186(H186), C3(H3), C159(H159), C156(H156), C34(H34), C36(H36), C38(H38),
 C40(H40), C42(H42), C265(H265), C133(H133), C267(H267), C67(H67), C269(H269),
 C181(H181), C91(H91), C183(H183), C23(H23), C185(H185), C48(H48), C50(H50),
 C52(H52), C54(H54), C56(H56), C55(H55), C57(H57), C229(H229), C115(H115),
 C231(H231), C29(H29), C62(H62), C64(H64), C66(H66), C68(H68), C70(H70),
 C253(H253), C127(H127), C255(H255), C2(H2), C257(H257), C74(H74), C76(H76),
 C78(H78), C80(H80), C82(H82), C83(H83), C86(H86), C88(H88), C90(H90), C92(H92),
  C94(H94), C175(H175), C11(H11), C177(H177), C89(H89), C179(H179), C187(H187),
 C47(H47), C189(H189), C95(H95), C191(H191), C98(H98), C100(H100), C102(H102),
 C104(H104), C106(H106), C215(H215), C27(H27), C217(H217), C109(H109),
 C219(H219), C110(H110), C112(H112), C114(H114), C116(H116), C118(H118),
 C223(H223), C7(H7), C225(H225), C113(H113), C227(H227), C235(H235), C59(H59),
 C237(H237), C119(H119), C239(H239), C122(H122), C247(H247), C31(H31),
 C249(H249), C125(H125), C251(H251), C128(H128), C130(H130), C132(H132),
 C134(H134), C136(H136), C129(H129), C259(H259), C65(H65), C261(H261),
 C131(H131), C17(H17), C137(H137), C69(H69), C139(H139), C35(H35), C140(H140),
 C142(H142), C144(H144), C146(H146), C148(H148), C71(H71), C143(H143), C9(H9),
 C145(H145), C73(H73), C37(H37), C149(H149), C75(H75), C151(H151), C19(H19),
 C152(H152), C201(H201), C105(H105), C199(H199), C167(H167), C77(H77),
 C155(H155), C39(H39), C157(H157), C79(H79), C154(H154), C158(H158), C162(H162),
  C164(H164), C166(H166), C168(H168), C170(H170), C174(H174), C176(H176),
 C178(H178), C180(H180), C182(H182), C184(H184), C188(H188), C192(H192),
 C194(H194), C196(H196), C198(H198), C200(H200), C97(H97), C195(H195), C49(H49),
  C197(H197), C99(H99), C204(H204), C206(H206), C208(H208), C210(H210),
 C212(H212), C51(H51), C205(H205), C103(H103), C207(H207), C13(H13), C211(H211),
  C216(H216), C218(H218), C220(H220), C222(H222), C224(H224), C221(H221),
 C226(H226), C230(H230), C232(H232), C234(H234), C236(H236), C238(H238),
 C240(H240), C242(H242), C124(H124), C209(H209), C101(H101), C53(H53),
 C244(H244), C248(H248), C250(H250), C252(H252), C254(H254), C256(H256),
 C260(H260), C262(H262), C264(H264), C266(H266), C268(H268), C270(H270)
7.b Fitted hexagon refined as free rotating group:
 C4(C6,C8,C10,C12,C14), C5(C161,C81,C163,C41,C165), C15(C241,C121,C243,C61,
 C245), C16(C18,C20,C22,C24,C26), C21(C169,C85,C171,C43,C173), C30(C120,C186,C3,
 C159,C156), C32(C34,C36,C38,C40,C42), C33(C265,C133,C267,C67,C269), C45(C181,
 C91,C183,C23,C185), C46(C48,C50,C52,C54,C56), C57(C229,C115,C231,C29,C233),
 C60(C62,C64,C66,C68,C70), C63(C253,C127,C255,C2,C257), C72(C74,C76,C78,C80,
 C82), C84(C86,C88,C90,C92,C94), C87(C175,C11,C177,C89,C179), C93(C187,C47,C189,
 C95,C191), C96(C98,C100,C102,C104,C106), C107(C215,C27,C217,C109,C219),
 C108(C110,C112,C114,C116,C118), C111(C223,C7,C225,C113,C227), C117(C235,C59,
 C237,C119,C239), C123(C247,C31,C249,C125,C251), C126(C128,C130,C132,C134,C136),
  C129(C259,C65,C261,C131,C263), C135(C17,C137,C69,C139,C35), C138(C140,C142,
 C144,C146,C148), C141(C71,C143,C9,C145,C73), C147(C37,C149,C75,C151,C19),
 C152(C201,C105,C199,C167,C150), C153(C77,C155,C39,C157,C79), C160(C162,C164,
 C166,C168,C170), C172(C174,C176,C178,C180,C182), C190(C192,C194,C196,C198,
 C200), C193(C97,C195,C49,C197,C99), C202(C204,C206,C208,C210,C212), C203(C51,
 C205,C103,C207,C13), C214(C216,C218,C220,C222,C224), C228(C230,C232,C234,C236,
 C238), C242(C58,C124,C209,C101,C53), C246(C248,C250,C252,C254,C256), C258(C260,
 C262,C264,C266,C268)
;
_atom_sites_solution_hydrogens     geom
_atom_sites_solution_primary       dual
_atom_sites_solution_secondary     ?
loop_
  _atom_site_label
  _atom_site_type_symbol
  _atom_site_fract_x
  _atom_site_fract_y
  _atom_site_fract_z
  _atom_site_U_iso_or_equiv
  _atom_site_adp_type
  _atom_site_occupancy
  _atom_site_site_symmetry_order
  _atom_site_calc_flag
  _atom_site_refinement_flags_posn
  _atom_site_refinement_flags_adp
  _atom_site_refinement_flags_occupancy
  _atom_site_disorder_assembly
  _atom_site_disorder_group
 Au1 Au 0.83505(3) 0.01851(3) 0.09904(2) 0.0452(2) Uani 1 1 d . . . . .
 Au2 Au 0.69326(3) -0.06399(4) -0.07482(2) 0.0541(2) Uani 1 1 d . . . . .
 Au3 Au 0.66275(4) 0.12174(4) -0.14312(2) 0.0605(3) Uani 1 1 d . . . . .
 Au4 Au 0.78250(3) -0.11728(3) 0.02381(2) 0.0539(2) Uani 1 1 d . . . . .
 Au5 Au 0.86625(4) 0.17669(4) 0.15457(2) 0.0577(3) Uani 1 1 d . . . . .
 Au6 Au 0.78450(3) 0.05492(4) 0.13229(2) 0.0572(2) Uani 1 1 d . . . . .
 Au7 Au 0.71138(17) 0.03423(19) 0.01116(9) 0.0511(8) Uani 0.561(7) 1 d . . P A
 1
 Au8 Au 0.70555(3) -0.06375(4) 0.02952(3) 0.0576(3) Uani 1 1 d . . . . .
 Au9 Au 0.71876(3) 0.27931(3) -0.01170(2) 0.0494(2) Uani 1 1 d . . . . .
 Au10 Au 0.88373(3) 0.27345(4) 0.13425(2) 0.0578(3) Uani 1 1 d . . . . .
 Au11 Au 0.65052(3) 0.02938(4) -0.11409(2) 0.0545(2) Uani 1 1 d . . . . .
 Au12 Au 0.73719(3) 0.07465(4) -0.09831(2) 0.0557(2) Uani 1 1 d . . . . .
 Au13 Au 0.75227(7) 0.12448(10) -0.04198(7) 0.0543(6) Uani 0.711(7) 1 d . . P A
 1
 Au14 Au 0.83322(4) -0.03573(4) 0.14736(2) 0.0588(3) Uani 1 1 d D . . . .
 Au15 Au 0.7572(3) 0.06438(19) 0.0674(2) 0.0529(8) Uani 0.666(7) 1 d . . P A
 1
 Au16 Au 0.80762(4) 0.29613(4) 0.00341(3) 0.0598(3) Uani 1 1 d . . . . .
 Au17 Au 0.81590(3) 0.21812(3) 0.10131(2) 0.0463(2) Uani 1 1 d . . . . .
 Au18 Au 0.73196(3) 0.24755(4) 0.09506(2) 0.0575(3) Uani 1 1 d . . . . .
 Au19 Au 0.83588(3) -0.08119(4) 0.08991(2) 0.0531(2) Uani 1 1 d . . . . .
 Au20 Au 0.80253(4) 0.25919(4) 0.15023(2) 0.0594(3) Uani 1 1 d . . . . .
 Au21 Au 0.88262(3) -0.01224(4) 0.06222(2) 0.0523(2) Uani 1 1 d . . . . .
 Au22 Au 0.80264(4) 0.31892(4) 0.09600(2) 0.0567(2) Uani 1 1 d . . . . .
 Au23 Au 0.83148(3) -0.04652(4) -0.00076(2) 0.0534(2) Uani 1 1 d . . . . .
 Au24 Au 0.65333(3) -0.03269(4) -0.02862(3) 0.0583(3) Uani 1 1 d . . . . .
 Au25 Au 0.77917(3) -0.01409(4) -0.05923(2) 0.0542(2) Uani 1 1 d . . . . .
 Au26 Au 0.74849(4) 0.35384(4) 0.03006(3) 0.0603(3) Uani 1 1 d . . . . .
 Au27 Au 0.7699(4) 0.2014(7) -0.0069(4) 0.061(3) Uani 0.306(7) 1 d . . P A 1
 Au28 Au 0.76061(4) 0.26429(4) -0.05500(2) 0.0583(3) Uani 1 1 d . . . . .
 Au29 Au 0.8308(3) 0.0733(4) 0.0487(2) 0.059(2) Uani 0.505(7) 1 d . . P A 1
 Au30 Au 0.63300(4) 0.25065(4) -0.02413(3) 0.0597(3) Uani 1 1 d . . . . .
 Au31 Au 0.74186(3) -0.04446(3) -0.01597(2) 0.0452(2) Uani 1 1 d . . . . .
 Au32 Au 0.66604(4) 0.29897(4) -0.06952(2) 0.0594(3) Uani 1 1 d . . . . .
 Au33 Au 0.69674(3) -0.12899(4) -0.02183(3) 0.0557(2) Uani 1 1 d . . . . .
 Au34 Au 0.78862(3) -0.01596(4) 0.04211(2) 0.0560(2) Uani 1 1 d . . . . .
 Au35 Au 0.66817(3) 0.11749(3) -0.08425(2) 0.0474(2) Uani 1 1 d . . . . .
 Au36 Au 0.91206(3) -0.02327(4) 0.12810(2) 0.0535(2) Uani 1 1 d . . . . .
 Au37 Au 0.76705(3) 0.16252(4) 0.12927(2) 0.0553(2) Uani 1 1 d . . . . .
 Au38 Au 0.58529(3) 0.11390(4) -0.12190(3) 0.0605(3) Uani 1 1 d . . . . .
 Au39 Au 0.87930(3) 0.06282(4) 0.15325(2) 0.0546(2) Uani 1 1 d . . . . .
 Au40 Au 0.70459(3) 0.03464(4) -0.05169(2) 0.0573(2) Uani 1 1 d . . . . .
 Au41 Au 0.61352(3) 0.05622(4) -0.06620(3) 0.0573(3) Uani 1 1 d . . . . .
 Au42 Au 0.89652(3) 0.18492(4) 0.10130(3) 0.0597(3) Uani 1 1 d . . . . .
 Au43 Au 0.90700(3) 0.07293(4) 0.09879(2) 0.0530(2) Uani 1 1 d . . . . .
 Au44 Au 0.66032(4) 0.35282(4) -0.01540(3) 0.0651(3) Uani 1 1 d . . . . .
 Au45 Au 0.72753(4) 0.17824(4) -0.09775(3) 0.0591(3) Uani 1 1 d . . . . .
 Au46 Au 0.76829(4) 0.25345(4) 0.04542(3) 0.0615(3) Uani 1 1 d . . . . .
 Au47 Au 0.77417(3) -0.11621(4) -0.04288(2) 0.0543(2) Uani 1 1 d . . . . .
 Au48 Au 0.73848(4) 0.36235(4) -0.03512(3) 0.0667(3) Uani 1 1 d . . . . .
 Au49 Au 0.63578(3) 0.20577(4) -0.11086(2) 0.0588(3) Uani 1 1 d . . . . .
 Au50 Au 0.69205(4) 0.20071(4) -0.04968(3) 0.0632(3) Uani 1 1 d . . . . .
 Au51 Au 0.60586(3) 0.16051(4) -0.06307(3) 0.0593(3) Uani 1 1 d . . . . .
 Au52 Au 0.85938(4) 0.26950(4) 0.06799(3) 0.0643(3) Uani 1 1 d . . . . .
 Au53 Au 0.75752(3) -0.02902(4) 0.09344(2) 0.0561(2) Uani 1 1 d . . . . .
 Au54 Au 0.82396(6) 0.17354(10) 0.04926(6) 0.0554(5) Uani 0.855(7) 1 d . . P A
 1
 Au55 Au 0.7483(5) 0.1627(6) 0.0676(3) 0.096(6) Uani 0.308(9) 1 d . . P A 1
 Au56 Au 0.68082(4) 0.28476(4) 0.03447(3) 0.0644(3) Uani 1 1 d . . . . .
 Au57 Au 0.78874(14) 0.0445(2) -0.00741(16) 0.0521(9) Uani 0.537(7) 1 d . . P A
 1
 Au58 Au 0.82815(4) 0.11865(4) 0.10188(3) 0.0623(3) Uani 1 1 d . . . . .
 Au59 Au 0.6743(2) 0.1125(3) -0.0230(2) 0.0527(11) Uani 0.454(7) 1 d . . P A
 1
 Au60 Au 0.70019(8) 0.19168(7) 0.01338(4) 0.0551(6) Uani 0.818(7) 1 d . . P A
 1
 Se1 Se 0.82918(9) -0.16465(9) 0.06743(7) 0.0594(6) Uani 1 1 d . . . . .
 Se2 Se 0.61662(11) 0.29349(12) -0.12226(7) 0.0755(8) Uani 1 1 d . . . . .
 Se3 Se 0.74443(10) 0.10095(11) 0.16128(7) 0.0634(7) Uani 1 1 d . . . . .
 Se4 Se 0.91186(8) -0.04119(11) 0.02152(6) 0.0588(6) Uani 1 1 d . . . . .
 Se5 Se 0.56127(9) 0.20933(11) -0.03810(7) 0.0659(7) Uani 1 1 d . . . . .
 Se6 Se 0.82512(9) 0.12773(10) 0.00021(7) 0.0616(7) Uani 1 1 d . . . . .
 Se7 Se 0.66430(10) 0.29700(12) 0.08206(7) 0.0711(8) Uani 1 1 d D . . . .
 Se8 Se 0.77592(9) 0.24532(10) -0.10322(6) 0.0600(6) Uani 1 1 d . . . . .
 Se9 Se 0.68419(9) -0.06700(11) 0.07621(7) 0.0640(7) Uani 1 1 d . . . . .
 Se10 Se 0.80284(9) 0.02831(11) -0.09878(7) 0.0611(7) Uani 1 1 d . . . . .
 Se11 Se 0.77920(12) 0.40301(11) 0.07654(8) 0.0785(9) Uani 1 1 d . . . . .
 Se12 Se 0.95858(9) 0.13799(11) 0.09512(7) 0.0626(7) Uani 1 1 d . . . . .
 Se13 Se 0.88303(10) 0.32017(11) 0.03258(7) 0.0671(7) Uani 1 1 d . . . . .
 Se14 Se 0.64383(9) -0.05913(10) -0.12767(6) 0.0603(6) Uani 1 1 d . . . . .
 Se15 Se 0.91477(12) 0.12273(11) 0.19333(7) 0.0792(9) Uani 1 1 d D . . . .
 Se16 Se 0.57566(9) -0.00796(11) -0.04545(7) 0.0640(7) Uani 1 1 d . . . . .
 Se17 Se 0.68747(9) 0.10820(11) 0.03500(7) 0.0621(7) Uani 1 1 d . . . . .
 Cu1 Cu 0.7420(8) 0.1182(11) -0.0435(7) 0.0543(6) Uani 0.289(7) 1 d . U P A 2
 Cu4 Cu 0.6824(7) 0.1089(10) -0.0231(7) 0.0527(11) Uani 0.546(7) 1 d . U P A 2
 Cu6 Cu 0.6994(14) 0.1987(15) 0.0056(9) 0.0551(6) Uani 0.182(7) 1 d . U P A 2
 Cu8 Cu 0.7474(3) 0.1618(4) 0.06816(19) 0.031(3) Uani 0.692(9) 1 d . U P A 2
 Cu10 Cu 0.758(2) 0.0714(16) 0.0676(14) 0.0529(8) Uani 0.334(7) 1 d . U P A 2
 Cu11 Cu 0.75631(12) 0.11772(13) 0.01721(9) 0.0599(9) Uani 1 1 d . U . . .
 Cu3 Cu 0.7076(9) 0.0294(10) 0.0051(5) 0.0511(8) Uani 0.439(7) 1 d . U P A 2
 Cu7 Cu 0.7802(8) 0.0415(11) -0.0080(7) 0.0521(9) Uani 0.463(7) 1 d . U P A 2
 Cu2 Cu 0.8372(8) 0.0750(10) 0.0453(6) 0.026(3) Uani 0.495(7) 1 d . U P A 2
 Cu9 Cu 0.8141(18) 0.170(2) 0.0456(15) 0.0554(5) Uani 0.145(7) 1 d . U P A 2
 Cu5 Cu 0.7814(4) 0.2028(8) -0.0063(5) 0.037(2) Uani 0.694(7) 1 d . U P A 2
 P1 P 0.9796(2) -0.0547(2) 0.15294(15) 0.0566(15) Uani 1 1 d . . . . .
 P2 P 0.6616(3) 0.1251(3) -0.19211(19) 0.082(2) Uani 1 1 d . . . . .
 P3 P 0.5130(2) 0.1158(3) -0.15021(19) 0.074(2) Uani 1 1 d . . . . .
 P4 P 0.6578(2) -0.2002(3) -0.02450(17) 0.0631(16) Uani 1 1 d . . . . .
 P5 P 0.9389(3) 0.3235(3) 0.16058(18) 0.0714(19) Uani 1 1 d . . . . .
 P6 P 0.8032(2) -0.1741(2) -0.06713(16) 0.0609(16) Uani 1 1 d . . . . .
 P7 P 0.6111(3) 0.4112(3) -0.0119(2) 0.088(3) Uani 1 1 d D . . . .
 P8 P 0.7883(3) 0.2916(3) 0.19131(16) 0.074(2) Uani 1 1 d . . . . .
 P9 P 0.7600(4) 0.4301(3) -0.0556(2) 0.103(3) Uani 1 1 d D . . . .
 P10 P 0.8284(2) -0.0811(3) 0.18769(16) 0.0691(19) Uani 1 1 d D . . . .
 C1 C 0.9823(11) -0.1206(12) 0.1564(8) 0.083(5) Uani 1 1 d . U . . .
 C4 C 0.6889(7) -0.2506(7) -0.0023(5) 0.087(5) Uani 1 1 d G U . . .
 C6 C 0.7172(7) -0.2389(7) 0.0260(5) 0.092(6) Uani 1 1 d G U . . .
 H6 H 0.721443 -0.206399 0.032136 0.110 Uiso 1 1 calc R U . . .
 C8 C 0.7393(7) -0.2759(9) 0.0451(4) 0.100(6) Uani 1 1 d G U . . .
 H8 H 0.758333 -0.268124 0.064051 0.120 Uiso 1 1 calc R U . . .
 C10 C 0.7331(7) -0.3245(8) 0.0360(5) 0.101(6) Uani 1 1 d G U . . .
 H10 H 0.747858 -0.349259 0.048773 0.121 Uiso 1 1 calc R U . . .
 C12 C 0.7047(8) -0.3361(6) 0.0077(5) 0.102(6) Uani 1 1 d G U . . .
 H12 H 0.700495 -0.368669 0.001579 0.122 Uiso 1 1 calc R U . . .
 C14 C 0.6826(7) -0.2992(9) -0.0114(4) 0.093(6) Uani 1 1 d G U . . .
 H14 H 0.663605 -0.306944 -0.030336 0.112 Uiso 1 1 calc R U . . .
 C5 C 0.8376(7) 0.2992(10) 0.2229(5) 0.104(6) Uani 1 1 d G U . . .
 C161 C 0.8706(9) 0.2643(8) 0.2299(6) 0.107(6) Uani 1 1 d G U . . .
 H161 H 0.867001 0.235087 0.219171 0.129 Uiso 1 1 calc R U . . .
 C81 C 0.9090(7) 0.2731(9) 0.2530(6) 0.109(6) Uani 1 1 d G U . . .
 H81 H 0.931043 0.249769 0.257738 0.131 Uiso 1 1 calc R U . . .
 C163 C 0.9144(7) 0.3168(10) 0.2691(5) 0.107(6) Uani 1 1 d G U . . .
 H163 H 0.940023 0.322711 0.284558 0.129 Uiso 1 1 calc R U . . .
 C41 C 0.8814(9) 0.3517(8) 0.2621(5) 0.107(6) Uani 1 1 d G U . . .
 H41 H 0.884960 0.380972 0.272812 0.129 Uiso 1 1 calc R U . . .
 C165 C 0.8430(7) 0.3429(9) 0.2390(6) 0.105(6) Uani 1 1 d G U . . .
 H165 H 0.820918 0.366291 0.234244 0.126 Uiso 1 1 calc R U . . .
 C15 C 0.6915(12) -0.1340(10) 0.0892(9) 0.150(9) Uani 1 1 d G U . . .
 C241 C 0.7206(11) -0.1468(13) 0.1170(8) 0.160(9) Uani 1 1 d G U . . .
 H241 H 0.738523 -0.123135 0.128916 0.192 Uiso 1 1 calc R U . . .
 C121 C 0.7229(10) -0.1950(15) 0.1269(6) 0.161(9) Uani 1 1 d G U . . .
 H121 H 0.742375 -0.203603 0.145542 0.194 Uiso 1 1 calc R U . . .
 C243 C 0.6961(12) -0.2305(10) 0.1091(9) 0.156(9) Uani 1 1 d G U . . .
 H243 H 0.697677 -0.262710 0.115779 0.188 Uiso 1 1 calc R U . . .
 C61 C 0.6670(11) -0.2177(13) 0.0813(8) 0.153(9) Uani 1 1 d G U . . .
 H61 H 0.649127 -0.241348 0.069390 0.184 Uiso 1 1 calc R U . . .
 C245 C 0.6647(10) -0.1694(15) 0.0714(6) 0.150(9) Uani 1 1 d G U . . .
 H245 H 0.645274 -0.160880 0.052764 0.180 Uiso 1 1 calc R U . . .
 C16 C 0.8317(7) 0.2147(10) -0.0940(6) 0.106(6) Uani 1 1 d G U . . .
 C18 C 0.8355(7) 0.1718(10) -0.1092(6) 0.105(6) Uani 1 1 d G U . . .
 H18 H 0.810653 0.155646 -0.120728 0.126 Uiso 1 1 calc R U . . .
 C20 C 0.8766(9) 0.1531(8) -0.1070(6) 0.113(7) Uani 1 1 d G U . . .
 H20 H 0.879131 0.124362 -0.117113 0.135 Uiso 1 1 calc R U . . .
 C22 C 0.9138(7) 0.1772(10) -0.0897(6) 0.121(7) Uani 1 1 d G U . . .
 H22 H 0.941226 0.164708 -0.088263 0.145 Uiso 1 1 calc R U . . .
 C24 C 0.9100(8) 0.2202(10) -0.0746(6) 0.125(7) Uani 1 1 d G U . . .
 H24 H 0.934844 0.236338 -0.063028 0.151 Uiso 1 1 calc R U . . .
 C26 C 0.8689(10) 0.2389(8) -0.0768(6) 0.119(7) Uani 1 1 d G U . . .
 H26 H 0.866366 0.267622 -0.066643 0.143 Uiso 1 1 calc R U . . .
 C21 C 1.0127(8) 0.1856(8) 0.1472(6) 0.105(6) Uani 1 1 d G U . . .
 H21 H 0.996432 0.213161 0.139084 0.126 Uiso 1 1 calc R U . . .
 C169 C 1.0468(8) 0.1892(8) 0.1740(6) 0.112(6) Uani 1 1 d G U . . .
 H169 H 1.053357 0.219231 0.183732 0.135 Uiso 1 1 calc R U . . .
 C85 C 1.0711(7) 0.1480(10) 0.1861(5) 0.111(6) Uani 1 1 d G U . . .
 H85 H 1.093955 0.150400 0.203987 0.134 Uiso 1 1 calc R U . . .
 C171 C 1.0614(8) 0.1031(8) 0.1715(6) 0.107(6) Uani 1 1 d G U . . .
 H171 H 1.077628 0.075499 0.179594 0.129 Uiso 1 1 calc R U . . .
 C43 C 1.0272(8) 0.0995(7) 0.1447(5) 0.100(6) Uani 1 1 d G U . . .
 H43 H 1.020704 0.069427 0.134947 0.120 Uiso 1 1 calc R U . . .
 C173 C 1.0029(7) 0.1407(10) 0.1326(5) 0.097(6) Uani 1 1 d G U . . .
 C25 C 0.8704(13) -0.2970(14) -0.0263(9) 0.101(6) Uani 1 1 d . U . . .
 H25 H 0.894096 -0.315196 -0.027818 0.122 Uiso 1 1 calc R U . . .
 C28 C 0.9977(10) 0.0176(12) 0.1972(7) 0.079(5) Uani 1 1 d . U . . .
 H28 H 0.979736 0.037660 0.182432 0.095 Uiso 1 1 calc R U . . .
 C30 C 1.0190(5) -0.0356(8) 0.1339(4) 0.074(5) Uani 1 1 d G U . . .
 C120 C 1.0627(6) -0.0303(8) 0.1505(3) 0.075(5) Uani 1 1 d G U . . .
 H120 H 1.071122 -0.032727 0.171446 0.091 Uiso 1 1 calc R U . . .
 C186 C 1.0937(4) -0.0214(8) 0.1357(4) 0.080(5) Uani 1 1 d G U . . .
 H186 H 1.122861 -0.017895 0.146773 0.096 Uiso 1 1 calc R U . . .
 C3 C 1.0810(6) -0.0178(8) 0.1043(4) 0.082(5) Uani 1 1 d G U . . .
 H3 H 1.101743 -0.011903 0.094440 0.099 Uiso 1 1 calc R U . . .
 C159 C 1.0374(6) -0.0231(8) 0.0878(3) 0.081(5) Uani 1 1 d G U . . .
 H159 H 1.028885 -0.020743 0.066779 0.098 Uiso 1 1 calc R U . . .
 C156 C 1.0064(5) -0.0320(8) 0.1025(4) 0.078(5) Uani 1 1 d G U . . .
 H156 H 0.977145 -0.035575 0.091451 0.093 Uiso 1 1 calc R U . . .
 C32 C 0.6169(4) 0.2537(5) 0.0794(3) 0.174(11) Uani 1 1 d DG U . . .
 C34 C 0.5749(4) 0.2665(9) 0.0622(6) 0.178(11) Uani 1 1 d DG U . . .
 H34 H 0.570021 0.296166 0.051922 0.214 Uiso 1 1 calc R U . . .
 C36 C 0.5403(5) 0.2348(12) 0.0603(8) 0.179(11) Uani 1 1 d G U . . .
 H36 H 0.512272 0.243378 0.048739 0.214 Uiso 1 1 calc R U . . .
 C38 C 0.5477(9) 0.1904(11) 0.0756(7) 0.177(11) Uani 1 1 d G U . . .
 H38 H 0.524549 0.169262 0.074360 0.212 Uiso 1 1 calc R U . . .
 C40 C 0.5897(10) 0.1776(8) 0.0929(8) 0.178(11) Uani 1 1 d G U . . .
 H40 H 0.594574 0.147934 0.103164 0.214 Uiso 1 1 calc R U . . .
 C42 C 0.6243(8) 0.2093(6) 0.0948(6) 0.177(11) Uani 1 1 d DG U . . .
 H42 H 0.652324 0.200722 0.106347 0.212 Uiso 1 1 calc R U . . .
 C33 C 0.5754(11) 0.4368(12) -0.0472(6) 0.130 Uani 1 1 d G U . . .
 C265 C 0.5949(8) 0.4433(12) -0.0700(8) 0.146(5) Uani 1 1 d G U . . .
 H265 H 0.624395 0.436596 -0.066240 0.175 Uiso 1 1 calc R U . . .
 C133 C 0.5702(11) 0.4596(11) -0.0984(7) 0.156(6) Uani 1 1 d G U . . .
 H133 H 0.583195 0.463914 -0.113600 0.187 Uiso 1 1 calc DR U . . .
 C267 C 0.5261(11) 0.4696(12) -0.1040(6) 0.159(6) Uani 1 1 d G U . . .
 H267 H 0.509543 0.480523 -0.122957 0.191 Uiso 1 1 calc R U . . .
 C67 C 0.5066(8) 0.4632(12) -0.0812(8) 0.157(6) Uani 1 1 d G U . . .
 H67 H 0.477091 0.469815 -0.084954 0.189 Uiso 1 1 calc R U . . .
 C269 C 0.5313(11) 0.4468(12) -0.0528(7) 0.148(5) Uani 1 1 d G U . . .
 H269 H 0.518291 0.442497 -0.037593 0.178 Uiso 1 1 calc R U . . .
 C44 C 0.8195(12) -0.2264(14) -0.0455(8) 0.093(6) Uani 1 1 d . U . . .
 C45 C 0.9287(10) 0.2829(14) 0.0239(10) 0.167(10) Uani 1 1 d G U . . .
 C181 C 0.9567(14) 0.2535(15) 0.0458(8) 0.167(10) Uani 1 1 d G U . . .
 H181 H 0.949569 0.245027 0.063158 0.200 Uiso 1 1 calc R U . . .
 C91 C 0.9954(12) 0.2368(12) 0.0417(8) 0.168(10) Uani 1 1 d G U . . .
 H91 H 1.014102 0.217115 0.056302 0.202 Uiso 1 1 calc R U . . .
 C183 C 1.0060(10) 0.2494(14) 0.0157(10) 0.171(10) Uani 1 1 d G U . . .
 H183 H 1.031876 0.238226 0.012977 0.205 Uiso 1 1 calc R U . . .
 C23 C 0.9780(14) 0.2788(15) -0.0061(7) 0.174(10) Uani 1 1 d G U . . .
 H23 H 0.985117 0.287250 -0.023493 0.209 Uiso 1 1 calc R U . . .
 C185 C 0.9393(12) 0.2955(13) -0.0020(8) 0.174(10) Uani 1 1 d G U . . .
 H185 H 0.920584 0.315163 -0.016637 0.208 Uiso 1 1 calc R U . . .
 C46 C 0.4768(7) 0.1098(9) -0.1260(5) 0.099(6) Uani 1 1 d G U . . .
 C48 C 0.4353(8) 0.1302(9) -0.1331(5) 0.102(6) Uani 1 1 d G U . . .
 H48 H 0.424180 0.147512 -0.151084 0.123 Uiso 1 1 calc R U . . .
 C50 C 0.4105(6) 0.1247(9) -0.1134(6) 0.101(6) Uani 1 1 d G U . . .
 H50 H 0.382801 0.138333 -0.118160 0.121 Uiso 1 1 calc R U . . .
 C52 C 0.4272(7) 0.0988(9) -0.0866(5) 0.103(6) Uani 1 1 d G U . . .
 H52 H 0.410642 0.095126 -0.073398 0.123 Uiso 1 1 calc R U . . .
 C54 C 0.4687(8) 0.0784(9) -0.0795(5) 0.101(6) Uani 1 1 d G U . . .
 H54 H 0.479863 0.061099 -0.061561 0.121 Uiso 1 1 calc R U . . .
 C56 C 0.4935(6) 0.0839(9) -0.0992(6) 0.099(6) Uani 1 1 d G U . . .
 H56 H 0.521242 0.070278 -0.094485 0.119 Uiso 1 1 calc R U . . .
 C55 C 0.9536(13) -0.2002(14) 0.1655(9) 0.102(6) Uani 1 1 d . U . . .
 H55 H 0.934749 -0.219117 0.172644 0.122 Uiso 1 1 calc R U . . .
 C57 C 0.8001(13) 0.5171(17) -0.0302(8) 0.171(10) Uani 1 1 d G U . . .
 H57 H 0.816500 0.513065 -0.043499 0.206 Uiso 1 1 calc R U . . .
 C229 C 0.8074(11) 0.5573(14) -0.0109(10) 0.173(10) Uani 1 1 d G U . . .
 H229 H 0.828815 0.580009 -0.011222 0.207 Uiso 1 1 calc R U . . .
 C115 C 0.7829(14) 0.5634(12) 0.0089(8) 0.171(10) Uani 1 1 d G U . . .
 H115 H 0.787794 0.590196 0.021851 0.206 Uiso 1 1 calc R U . . .
 C231 C 0.7509(12) 0.5294(17) 0.0094(8) 0.173(10) Uani 1 1 d G U . . .
 H231 H 0.734458 0.533439 0.022648 0.208 Uiso 1 1 calc R U . . .
 C29 C 0.7435(11) 0.4892(14) -0.0099(10) 0.171(10) Uani 1 1 d G U . . .
 H29 H 0.722142 0.466495 -0.009629 0.205 Uiso 1 1 calc R U . . .
 C233 C 0.7681(14) 0.4831(12) -0.0298(8) 0.169(10) Uani 1 1 d G U . . .
 C60 C 0.8835(5) -0.1656(8) 0.0567(4) 0.077(5) Uani 1 1 d G U . . .
 C62 C 0.9230(7) -0.1554(8) 0.0784(4) 0.087(5) Uani 1 1 d G U . . .
 H62 H 0.923506 -0.146930 0.097946 0.104 Uiso 1 1 calc R U . . .
 C64 C 0.9616(5) -0.1579(8) 0.0709(4) 0.090(5) Uani 1 1 d G U . . .
 H64 H 0.988043 -0.151113 0.085388 0.108 Uiso 1 1 calc R U . . .
 C66 C 0.9608(5) -0.1706(8) 0.0417(5) 0.087(5) Uani 1 1 d G U . . .
 H66 H 0.986665 -0.172296 0.036642 0.105 Uiso 1 1 calc R U . . .
 C68 C 0.9213(7) -0.1808(8) 0.0200(4) 0.083(5) Uani 1 1 d G U . . .
 H68 H 0.920749 -0.189296 0.000454 0.099 Uiso 1 1 calc R U . . .
 C70 C 0.8826(5) -0.1783(8) 0.0275(4) 0.079(5) Uani 1 1 d G U . . .
 H70 H 0.856212 -0.185112 0.013011 0.095 Uiso 1 1 calc R U . . .
 C63 C 0.6856(10) 0.0774(13) 0.1419(10) 0.159(10) Uani 1 1 d G U . . .
 C253 C 0.6741(12) 0.0548(14) 0.1137(9) 0.165(10) Uani 1 1 d G U . . .
 H253 H 0.693919 0.053415 0.102724 0.198 Uiso 1 1 calc R U . . .
 C127 C 0.6328(14) 0.0343(13) 0.1020(7) 0.169(10) Uani 1 1 d G U . . .
 H127 H 0.625116 0.019193 0.083148 0.203 Uiso 1 1 calc R U . . .
 C255 C 0.6031(10) 0.0364(13) 0.1184(9) 0.166(10) Uani 1 1 d G U . . .
 H255 H 0.575551 0.022718 0.110573 0.199 Uiso 1 1 calc R U . . .
 C2 C 0.6147(12) 0.0591(14) 0.1466(9) 0.166(10) Uani 1 1 d G U . . .
 H2 H 0.594788 0.060466 0.157575 0.199 Uiso 1 1 calc R U . . .
 C257 C 0.6559(14) 0.0796(13) 0.1583(7) 0.164(10) Uani 1 1 d G U . . .
 H257 H 0.663590 0.094688 0.177152 0.197 Uiso 1 1 calc R U . . .
 C72 C 0.7673(7) -0.1931(8) -0.1047(4) 0.086(5) Uani 1 1 d G U . . .
 C74 C 0.7667(7) -0.2400(7) -0.1165(5) 0.092(5) Uani 1 1 d G U . . .
 H74 H 0.784607 -0.264203 -0.105055 0.111 Uiso 1 1 calc R U . . .
 C76 C 0.7395(8) -0.2507(7) -0.1453(5) 0.098(6) Uani 1 1 d G U . . .
 H76 H 0.739147 -0.282077 -0.153132 0.118 Uiso 1 1 calc R U . . .
 C78 C 0.7128(7) -0.2145(9) -0.1624(4) 0.102(6) Uani 1 1 d G U . . .
 H78 H 0.694586 -0.221656 -0.181625 0.123 Uiso 1 1 calc R U . . .
 C80 C 0.7133(7) -0.1676(8) -0.1506(5) 0.099(6) Uani 1 1 d G U . . .
 H80 H 0.695485 -0.143359 -0.162041 0.119 Uiso 1 1 calc R U . . .
 C82 C 0.7406(7) -0.1569(6) -0.1218(5) 0.091(5) Uani 1 1 d G U . . .
 H82 H 0.740945 -0.125484 -0.113964 0.109 Uiso 1 1 calc R U . . .
 C83 C 1.0157(12) -0.2006(14) 0.1505(8) 0.096(6) Uani 1 1 d . U . . .
 H83 H 1.036330 -0.219945 0.145533 0.115 Uiso 1 1 calc R U . . .
 C84 C 0.8665(10) -0.0663(12) 0.2229(6) 0.139(8) Uani 1 1 d G U . . .
 C86 C 0.8592(9) -0.0783(11) 0.2501(9) 0.144(8) Uani 1 1 d G U . . .
 H86 H 0.832684 -0.092015 0.250127 0.173 Uiso 1 1 calc R U . . .
 C88 C 0.8914(12) -0.0697(12) 0.2773(6) 0.148(8) Uani 1 1 d G U . . .
 H88 H 0.886451 -0.077712 0.295530 0.178 Uiso 1 1 calc R U . . .
 C90 C 0.9309(10) -0.0492(12) 0.2773(6) 0.148(8) Uani 1 1 d G U . . .
 H90 H 0.952484 -0.043445 0.295524 0.177 Uiso 1 1 calc R U . . .
 C92 C 0.9383(9) -0.0372(11) 0.2501(9) 0.148(8) Uani 1 1 d G U . . .
 H92 H 0.964750 -0.023482 0.250116 0.178 Uiso 1 1 calc R U . . .
 C94 C 0.9061(12) -0.0458(12) 0.2229(6) 0.145(8) Uani 1 1 d G U . . .
 H94 H 0.910983 -0.037785 0.204714 0.174 Uiso 1 1 calc R U . . .
 C87 C 0.7786(3) -0.0760(5) 0.1951(2) 0.130 Uani 1 1 d DG U . . .
 C175 C 0.7608(6) -0.0301(7) 0.1966(6) 0.146(5) Uani 1 1 d DG U . . .
 H175 H 0.775483 -0.002060 0.193678 0.175 Uiso 1 1 calc R U . . .
 C11 C 0.7210(7) -0.0259(10) 0.2025(7) 0.153(6) Uani 1 1 d G U . . .
 H11 H 0.709082 0.004800 0.203490 0.184 Uiso 1 1 calc R U . . .
 C177 C 0.6990(5) -0.0678(12) 0.2068(5) 0.159(6) Uani 1 1 d G U . . .
 H177 H 0.672400 -0.065038 0.210773 0.191 Uiso 1 1 calc R U . . .
 C89 C 0.7168(7) -0.1137(11) 0.2053(7) 0.155(6) Uani 1 1 d G U . . .
 H89 H 0.702120 -0.141736 0.208244 0.187 Uiso 1 1 calc R U . . .
 C179 C 0.7566(6) -0.1179(7) 0.1994(6) 0.145(5) Uani 1 1 d DG U . . .
 H179 H 0.768522 -0.148598 0.198432 0.174 Uiso 1 1 calc R U . . .
 C93 C 0.7214(7) 0.4497(10) -0.0888(5) 0.170 Uani 1 1 d DG U . . .
 C187 C 0.7303(9) 0.4895(9) -0.1046(5) 0.180(5) Uani 1 1 d DG U . . .
 H187 H 0.756893 0.505751 -0.097513 0.216 Uiso 1 1 calc R U . . .
 C47 C 0.6996(11) 0.5051(12) -0.1311(5) 0.184(6) Uani 1 1 d G U . . .
 H47 H 0.705591 0.531756 -0.141656 0.221 Uiso 1 1 calc R U . . .
 C189 C 0.6599(10) 0.4809(14) -0.1417(5) 0.185(7) Uani 1 1 d G U . . .
 H189 H 0.639320 0.491296 -0.159372 0.222 Uiso 1 1 calc R U . . .
 C95 C 0.6509(6) 0.4410(12) -0.1258(5) 0.183(6) Uani 1 1 d G U . . .
 H95 H 0.624350 0.424830 -0.132944 0.219 Uiso 1 1 calc DR U . . .
 C191 C 0.6817(6) 0.4255(11) -0.0994(6) 0.178(5) Uani 1 1 d DG U . . .
 H191 H 0.675651 0.398825 -0.088801 0.214 Uiso 1 1 calc R U . . .
 C96 C 0.8542(6) -0.1508(8) -0.0735(5) 0.088(5) Uani 1 1 d G U . . .
 C98 C 0.8792(7) -0.1166(8) -0.0534(4) 0.089(5) Uani 1 1 d G U . . .
 H98 H 0.870343 -0.105751 -0.037151 0.107 Uiso 1 1 calc R U . . .
 C100 C 0.9174(7) -0.0988(7) -0.0576(5) 0.092(5) Uani 1 1 d G U . . .
 H100 H 0.934190 -0.075953 -0.044168 0.110 Uiso 1 1 calc R U . . .
 C102 C 0.9307(6) -0.1151(8) -0.0819(5) 0.092(5) Uani 1 1 d G U . . .
 H102 H 0.956266 -0.103138 -0.084677 0.110 Uiso 1 1 calc R U . . .
 C104 C 0.9056(7) -0.1492(8) -0.1019(4) 0.089(5) Uani 1 1 d G U . . .
 H104 H 0.914494 -0.160121 -0.118169 0.107 Uiso 1 1 calc R U . . .
 C106 C 0.8674(6) -0.1671(7) -0.0977(4) 0.088(5) Uani 1 1 d G U . . .
 H106 H 0.850647 -0.189920 -0.111153 0.106 Uiso 1 1 calc R U . . .
 C107 C 0.5699(8) 0.3876(7) 0.0018(6) 0.130 Uani 1 1 d DG U . . .
 C215 C 0.5546(8) 0.4151(9) 0.0218(6) 0.147(5) Uani 1 1 d DG U . . .
 H215 H 0.566677 0.445633 0.028213 0.177 Uiso 1 1 calc R U . . .
 C27 C 0.5213(8) 0.3969(12) 0.0321(7) 0.156(6) Uani 1 1 d G U . . .
 H27 H 0.511076 0.415314 0.045487 0.187 Uiso 1 1 calc R U . . .
 C217 C 0.5033(8) 0.3513(12) 0.0225(7) 0.156(6) Uani 1 1 d G U . . .
 H217 H 0.480977 0.339156 0.029467 0.187 Uiso 1 1 calc R U . . .
 C109 C 0.5185(8) 0.3238(9) 0.0026(7) 0.150(6) Uani 1 1 d G U . . .
 H109 H 0.506480 0.293318 -0.003828 0.180 Uiso 1 1 calc R U . . .
 C219 C 0.5519(8) 0.3420(7) -0.0078(6) 0.139(5) Uani 1 1 d DG U . . .
 H219 H 0.562081 0.323636 -0.021102 0.167 Uiso 1 1 calc R U . . .
 C108 C 0.9220(7) 0.0221(7) 0.0056(5) 0.084(5) Uani 1 1 d G U . . .
 C110 C 0.9023(7) 0.0339(7) -0.0246(5) 0.090(5) Uani 1 1 d G U . . .
 H110 H 0.885293 0.010858 -0.037673 0.107 Uiso 1 1 calc R U . . .
 C112 C 0.9079(7) 0.0803(8) -0.0352(4) 0.095(6) Uani 1 1 d G U . . .
 H112 H 0.894740 0.088202 -0.055425 0.114 Uiso 1 1 calc R U . . .
 C114 C 0.9333(8) 0.1148(6) -0.0157(5) 0.097(6) Uani 1 1 d G U . . .
 H114 H 0.937135 0.145804 -0.022781 0.117 Uiso 1 1 calc R U . . .
 C116 C 0.9531(7) 0.1030(7) 0.0145(5) 0.099(6) Uani 1 1 d G U . . .
 H116 H 0.970083 0.126062 0.027615 0.119 Uiso 1 1 calc R U . . .
 C118 C 0.9474(7) 0.0566(8) 0.0252(4) 0.093(5) Uani 1 1 d G U . . .
 H118 H 0.960636 0.048718 0.045368 0.112 Uiso 1 1 calc R U . . .
 C111 C 0.9205(7) 0.3847(7) 0.1669(5) 0.089(5) Uani 1 1 d G U . . .
 C223 C 0.9442(6) 0.4270(9) 0.1662(5) 0.092(5) Uani 1 1 d G U . . .
 H223 H 0.970780 0.425072 0.162170 0.110 Uiso 1 1 calc R U . . .
 C7 C 0.9280(7) 0.4723(7) 0.1714(5) 0.097(6) Uani 1 1 d G U . . .
 H7 H 0.943842 0.500632 0.170882 0.117 Uiso 1 1 calc R U . . .
 C225 C 0.8882(7) 0.4752(7) 0.1774(5) 0.098(6) Uani 1 1 d G U . . .
 H225 H 0.877444 0.505532 0.180867 0.117 Uiso 1 1 calc R U . . .
 C113 C 0.8646(6) 0.4329(9) 0.1781(5) 0.095(6) Uani 1 1 d G U . . .
 H113 H 0.837982 0.434873 0.182140 0.115 Uiso 1 1 calc R U . . .
 C227 C 0.8807(7) 0.3876(7) 0.1729(5) 0.092(5) Uani 1 1 d G U . . .
 H227 H 0.864918 0.359313 0.173428 0.111 Uiso 1 1 calc R U . . .
 C117 C 0.5735(10) 0.0245(14) -0.0082(7) 0.146(9) Uani 1 1 d G U . . .
 C235 C 0.5665(10) 0.0747(14) -0.0082(7) 0.142(9) Uani 1 1 d G U . . .
 H235 H 0.566256 0.093361 -0.025066 0.170 Uiso 1 1 calc R U . . .
 C59 C 0.5599(10) 0.0972(10) 0.0170(9) 0.147(9) Uani 1 1 d G U . . .
 H59 H 0.555268 0.130753 0.016989 0.176 Uiso 1 1 calc R U . . .
 C237 C 0.5603(10) 0.0693(14) 0.0422(7) 0.152(9) Uani 1 1 d G U . . .
 H237 H 0.555937 0.084321 0.059035 0.183 Uiso 1 1 calc R U . . .
 C119 C 0.5673(10) 0.0191(14) 0.0422(7) 0.159(9) Uani 1 1 d G U . . .
 H119 H 0.567595 0.000496 0.059026 0.191 Uiso 1 1 calc R U . . .
 C239 C 0.5739(10) -0.0033(10) 0.0170(9) 0.156(9) Uani 1 1 d G U . . .
 H239 H 0.578584 -0.036897 0.016971 0.187 Uiso 1 1 calc R U . . .
 C122 C 1.0180(11) -0.1463(13) 0.1493(8) 0.089(5) Uani 1 1 d . U . . .
 H122 H 1.040376 -0.129978 0.144440 0.107 Uiso 1 1 calc R U . . .
 C123 C 0.8905(5) 0.1191(11) 0.2234(3) 0.130 Uani 1 1 d DG U . . .
 C247 C 0.8458(5) 0.1119(11) 0.2168(5) 0.141(5) Uani 1 1 d DG U . . .
 H247 H 0.828483 0.108727 0.196847 0.169 Uiso 1 1 calc R U . . .
 C31 C 0.8270(7) 0.1095(11) 0.2401(6) 0.149(6) Uani 1 1 d G U . . .
 H31 H 0.797076 0.104704 0.235771 0.179 Uiso 1 1 calc R U . . .
 C249 C 0.8528(10) 0.1142(11) 0.2700(5) 0.152(6) Uani 1 1 d G U . . .
 H249 H 0.840256 0.112629 0.285607 0.182 Uiso 1 1 calc R U . . .
 C125 C 0.8975(10) 0.1214(11) 0.2765(3) 0.149(6) Uani 1 1 d G U . . .
 H125 H 0.914843 0.124577 0.296520 0.179 Uiso 1 1 calc R U . . .
 C251 C 0.9164(7) 0.1238(11) 0.2532(2) 0.142(5) Uani 1 1 d DG U . . .
 H251 H 0.946251 0.128600 0.257596 0.171 Uiso 1 1 calc R U . . .
 C126 C 0.7842(7) -0.0151(8) -0.1332(4) 0.087(5) Uani 1 1 d G U . . .
 C128 C 0.8127(6) -0.0532(8) -0.1339(4) 0.092(5) Uani 1 1 d G U . . .
 H128 H 0.837918 -0.057586 -0.117851 0.110 Uiso 1 1 calc R U . . .
 C130 C 0.8033(7) -0.0846(7) -0.1586(5) 0.094(6) Uani 1 1 d G U . . .
 H130 H 0.822306 -0.110069 -0.159079 0.113 Uiso 1 1 calc R U . . .
 C132 C 0.7655(8) -0.0780(8) -0.1826(5) 0.102(6) Uani 1 1 d G U . . .
 H132 H 0.759277 -0.099069 -0.199144 0.123 Uiso 1 1 calc R U . . .
 C134 C 0.7371(6) -0.0400(9) -0.1819(5) 0.108(6) Uani 1 1 d G U . . .
 H134 H 0.711859 -0.035587 -0.197982 0.129 Uiso 1 1 calc R U . . .
 C136 C 0.7465(7) -0.0086(8) -0.1572(5) 0.099(6) Uani 1 1 d G U . . .
 H136 H 0.727469 0.016896 -0.156754 0.119 Uiso 1 1 calc R U . . .
 C129 C 0.6180(9) 0.5087(14) 0.0039(6) 0.130 Uani 1 1 d G U . . .
 H129 H 0.595120 0.513809 -0.013680 0.156 Uiso 1 1 calc R U . . .
 C259 C 0.6381(11) 0.5483(10) 0.0214(8) 0.149(5) Uani 1 1 d G U . . .
 H259 H 0.628628 0.579957 0.015546 0.179 Uiso 1 1 calc R U . . .
 C65 C 0.6722(11) 0.5406(12) 0.0477(7) 0.154(6) Uani 1 1 d G U . . .
 H65 H 0.685664 0.567093 0.059442 0.185 Uiso 1 1 calc R U . . .
 C261 C 0.6863(9) 0.4932(14) 0.0565(6) 0.152(6) Uani 1 1 d G U . . .
 H261 H 0.709194 0.488082 0.074111 0.183 Uiso 1 1 calc R U . . .
 C131 C 0.6663(11) 0.4536(10) 0.0390(8) 0.146(6) Uani 1 1 d G U . . .
 H131 H 0.675687 0.421934 0.044885 0.175 Uiso 1 1 calc R U . . .
 C263 C 0.6321(11) 0.4613(11) 0.0127(7) 0.139(5) Uani 1 1 d G U . . .
 C135 C 0.4960(10) 0.0662(9) -0.1786(6) 0.119(7) Uani 1 1 d G U . . .
 C17 C 0.5241(7) 0.0540(10) -0.1951(7) 0.118(7) Uani 1 1 d G U . . .
 H17 H 0.551007 0.069501 -0.191080 0.142 Uiso 1 1 calc R U . . .
 C137 C 0.5121(9) 0.0184(11) -0.2175(6) 0.120(7) Uani 1 1 d G U . . .
 H137 H 0.530981 0.010222 -0.228563 0.144 Uiso 1 1 calc R U . . .
 C69 C 0.4720(10) -0.0048(9) -0.2235(6) 0.124(7) Uani 1 1 d G U . . .
 H69 H 0.463933 -0.028564 -0.238544 0.149 Uiso 1 1 calc R U . . .
 C139 C 0.4438(7) 0.0075(10) -0.2070(7) 0.125(7) Uani 1 1 d G U . . .
 H139 H 0.416911 -0.008069 -0.211042 0.150 Uiso 1 1 calc R U . . .
 C35 C 0.4558(9) 0.0430(11) -0.1846(6) 0.121(7) Uani 1 1 d G U . . .
 H35 H 0.436936 0.051210 -0.173559 0.146 Uiso 1 1 calc R U . . .
 C138 C 0.5889(6) -0.0731(8) -0.1212(5) 0.086(5) Uani 1 1 d G U . . .
 C140 C 0.5539(7) -0.0418(7) -0.1331(5) 0.088(5) Uani 1 1 d G U . . .
 H140 H 0.557368 -0.014008 -0.143754 0.106 Uiso 1 1 calc R U . . .
 C142 C 0.5135(6) -0.0520(8) -0.1292(5) 0.096(6) Uani 1 1 d G U . . .
 H142 H 0.490083 -0.031114 -0.137222 0.115 Uiso 1 1 calc R U . . .
 C144 C 0.5083(6) -0.0936(9) -0.1133(6) 0.100(6) Uani 1 1 d G U . . .
 H144 H 0.481311 -0.100438 -0.110718 0.120 Uiso 1 1 calc R U . . .
 C146 C 0.5433(8) -0.1249(7) -0.1014(5) 0.101(6) Uani 1 1 d G U . . .
 H146 H 0.539824 -0.152655 -0.090745 0.121 Uiso 1 1 calc R U . . .
 C148 C 0.5837(6) -0.1146(8) -0.1053(5) 0.095(6) Uani 1 1 d G U . . .
 H148 H 0.607109 -0.135550 -0.097277 0.114 Uiso 1 1 calc R U . . .
 C141 C 0.7624(9) 0.3528(9) 0.1848(8) 0.128(8) Uani 1 1 d G U . . .
 C71 C 0.7589(10) 0.3761(12) 0.1575(7) 0.131(8) Uani 1 1 d G U . . .
 H71 H 0.772541 0.362805 0.144187 0.157 Uiso 1 1 calc R U . . .
 C143 C 0.7351(10) 0.4192(11) 0.1500(6) 0.136(8) Uani 1 1 d G U . . .
 H143 H 0.732737 0.434705 0.131766 0.163 Uiso 1 1 calc R U . . .
 C9 C 0.7147(9) 0.4390(9) 0.1699(8) 0.138(8) Uani 1 1 d G U . . .
 H9 H 0.698738 0.467807 0.164910 0.166 Uiso 1 1 calc R U . . .
 C145 C 0.7182(9) 0.4157(12) 0.1972(7) 0.137(8) Uani 1 1 d G U . . .
 H145 H 0.704542 0.429010 0.210477 0.165 Uiso 1 1 calc R U . . .
 C73 C 0.7420(10) 0.3727(11) 0.2046(6) 0.133(8) Uani 1 1 d G U . . .
 H73 H 0.744344 0.357109 0.222899 0.159 Uiso 1 1 calc R U . . .
 C147 C 0.7526(9) 0.2536(10) 0.2060(7) 0.126(8) Uani 1 1 d G U . . .
 C37 C 0.7156(11) 0.2347(11) 0.1851(5) 0.129(8) Uani 1 1 d G U . . .
 H37 H 0.711022 0.239507 0.164523 0.155 Uiso 1 1 calc R U . . .
 C149 C 0.6853(8) 0.2084(11) 0.1949(7) 0.133(8) Uani 1 1 d G U . . .
 H149 H 0.660560 0.195745 0.180947 0.159 Uiso 1 1 calc R U . . .
 C75 C 0.6921(9) 0.2012(10) 0.2257(7) 0.135(8) Uani 1 1 d G U . . .
 H75 H 0.671918 0.183647 0.232280 0.163 Uiso 1 1 calc R U . . .
 C151 C 0.7292(11) 0.2202(11) 0.2466(5) 0.136(8) Uani 1 1 d G U . . .
 H151 H 0.733738 0.215310 0.267190 0.163 Uiso 1 1 calc R U . . .
 C19 C 0.7594(8) 0.2464(11) 0.2368(7) 0.133(8) Uani 1 1 d G U . . .
 H19 H 0.784200 0.259072 0.250767 0.159 Uiso 1 1 calc R U . . .
 C152 C 0.5367(5) 0.2936(8) -0.0795(5) 0.089(5) Uani 1 1 d G U . . .
 H152 H 0.564800 0.305808 -0.071364 0.107 Uiso 1 1 calc R U . . .
 C201 C 0.5061(7) 0.3198(7) -0.1018(5) 0.095(6) Uani 1 1 d G U . . .
 H201 H 0.513785 0.349494 -0.108528 0.114 Uiso 1 1 calc R U . . .
 C105 C 0.4641(7) 0.3015(8) -0.1139(5) 0.099(6) Uani 1 1 d G U . . .
 H105 H 0.443669 0.319026 -0.128791 0.119 Uiso 1 1 calc R U . . .
 C199 C 0.4527(5) 0.2571(9) -0.1038(5) 0.097(6) Uani 1 1 d G U . . .
 H199 H 0.424567 0.244872 -0.111889 0.117 Uiso 1 1 calc R U . . .
 C167 C 0.4832(7) 0.2309(7) -0.0815(5) 0.089(5) Uani 1 1 d G U . . .
 H167 H 0.475581 0.201186 -0.074724 0.107 Uiso 1 1 calc R U . . .
 C150 C 0.5252(6) 0.2492(8) -0.0694(4) 0.084(5) Uani 1 1 d G U . . .
 C153 C 0.7157(8) 0.1392(13) -0.1956(7) 0.129(8) Uani 1 1 d G U . . .
 C77 C 0.7429(11) 0.1065(9) -0.2042(7) 0.135(8) Uani 1 1 d G U . . .
 H77 H 0.732863 0.075344 -0.210917 0.162 Uiso 1 1 calc R U . . .
 C155 C 0.7850(10) 0.1205(11) -0.2029(7) 0.137(8) Uani 1 1 d G U . . .
 H155 H 0.803178 0.098586 -0.208683 0.164 Uiso 1 1 calc R U . . .
 C39 C 0.7999(8) 0.1671(13) -0.1929(7) 0.138(8) Uani 1 1 d G U . . .
 H39 H 0.828112 0.176390 -0.192028 0.165 Uiso 1 1 calc R U . . .
 C157 C 0.7727(11) 0.1998(9) -0.1843(7) 0.136(8) Uani 1 1 d G U . . .
 H157 H 0.782732 0.230953 -0.177608 0.163 Uiso 1 1 calc R U . . .
 C79 C 0.7306(10) 0.1858(11) -0.1856(7) 0.132(8) Uani 1 1 d G U . . .
 H79 H 0.712417 0.207712 -0.179842 0.158 Uiso 1 1 calc R U . . .
 C154 C 0.9460(12) -0.1450(13) 0.1623(8) 0.092(5) Uani 1 1 d . U . . .
 H154 H 0.921182 -0.129195 0.163896 0.111 Uiso 1 1 calc R U . . .
 C158 C 0.7959(12) -0.2480(14) -0.0278(8) 0.098(6) Uani 1 1 d . U . . .
 H158 H 0.768910 -0.235897 -0.027638 0.117 Uiso 1 1 calc R U . . .
 C160 C 0.6252(9) 0.1729(10) -0.2151(6) 0.121(7) Uani 1 1 d G U . . .
 C162 C 0.6335(8) 0.1951(11) -0.2398(7) 0.124(7) Uani 1 1 d G U . . .
 H162 H 0.658963 0.187670 -0.244462 0.149 Uiso 1 1 calc R U . . .
 C164 C 0.6038(10) 0.2283(11) -0.2574(6) 0.128(7) Uani 1 1 d G U . . .
 H164 H 0.609440 0.243084 -0.273914 0.154 Uiso 1 1 calc R U . . .
 C166 C 0.5658(9) 0.2393(9) -0.2504(6) 0.128(7) Uani 1 1 d G U . . .
 H166 H 0.545957 0.261525 -0.262175 0.153 Uiso 1 1 calc R U . . .
 C168 C 0.5574(8) 0.2172(11) -0.2257(7) 0.126(7) Uani 1 1 d G U . . .
 H168 H 0.531997 0.224553 -0.220984 0.151 Uiso 1 1 calc R U . . .
 C170 C 0.5871(10) 0.1840(10) -0.2080(6) 0.122(7) Uani 1 1 d G U . . .
 H170 H 0.581520 0.169139 -0.191531 0.146 Uiso 1 1 calc R U . . .
 C172 C 0.6455(10) 0.0693(10) -0.2142(8) 0.138(8) Uani 1 1 d G U . . .
 C174 C 0.6373(10) 0.0280(13) -0.1992(6) 0.138(8) Uani 1 1 d G U . . .
 H174 H 0.640781 0.029295 -0.178593 0.166 Uiso 1 1 calc R U . . .
 C176 C 0.6239(10) -0.0152(10) -0.2151(8) 0.141(8) Uani 1 1 d G U . . .
 H176 H 0.618363 -0.042842 -0.205139 0.170 Uiso 1 1 calc R U . . .
 C178 C 0.6187(10) -0.0171(10) -0.2460(8) 0.144(8) Uani 1 1 d G U . . .
 H178 H 0.609681 -0.046064 -0.256630 0.173 Uiso 1 1 calc R U . . .
 C180 C 0.6269(10) 0.0241(14) -0.2609(6) 0.146(8) Uani 1 1 d G U . . .
 H180 H 0.623418 0.022851 -0.281577 0.175 Uiso 1 1 calc R U . . .
 C182 C 0.6403(10) 0.0674(11) -0.2450(8) 0.144(8) Uani 1 1 d G U . . .
 H182 H 0.645836 0.094989 -0.255032 0.173 Uiso 1 1 calc R U . . .
 C184 C 1.0192(10) 0.0360(13) 0.2252(7) 0.086(5) Uani 1 1 d . U . . .
 H184 H 1.018629 0.069470 0.228822 0.103 Uiso 1 1 calc R U . . .
 C188 C 0.8612(12) -0.2540(14) -0.0442(9) 0.097(6) Uani 1 1 d . U . . .
 H188 H 0.879915 -0.243149 -0.054755 0.117 Uiso 1 1 calc R U . . .
 C190 C 0.8384(12) -0.1471(10) 0.1833(11) 0.164(10) Uani 1 1 d G U . . .
 C192 C 0.8515(11) -0.1782(16) 0.2081(7) 0.168(10) Uani 1 1 d G U . . .
 H192 H 0.859328 -0.165431 0.227590 0.201 Uiso 1 1 calc R U . . .
 C194 C 0.8528(11) -0.2285(15) 0.2038(8) 0.166(10) Uani 1 1 d G U . . .
 H194 H 0.861479 -0.249343 0.220406 0.200 Uiso 1 1 calc R U . . .
 C196 C 0.8410(11) -0.2477(10) 0.1747(10) 0.166(10) Uani 1 1 d G U . . .
 H196 H 0.841870 -0.281305 0.171798 0.199 Uiso 1 1 calc R U . . .
 C198 C 0.8280(11) -0.2165(16) 0.1499(7) 0.166(10) Uani 1 1 d G U . . .
 H198 H 0.820109 -0.229353 0.130374 0.199 Uiso 1 1 calc R U . . .
 C200 C 0.8267(11) -0.1663(15) 0.1542(8) 0.165(10) Uani 1 1 d G U . . .
 H200 H 0.817958 -0.145440 0.137557 0.198 Uiso 1 1 calc R U . . .
 C193 C 0.4951(9) 0.1721(8) -0.1692(6) 0.109(7) Uani 1 1 d G U . . .
 C97 C 0.4651(9) 0.1698(8) -0.1978(6) 0.118(7) Uani 1 1 d G U . . .
 H97 H 0.454668 0.139595 -0.206246 0.141 Uiso 1 1 calc R U . . .
 C195 C 0.4505(8) 0.2126(11) -0.2139(5) 0.120(7) Uani 1 1 d G U . . .
 H195 H 0.430429 0.211041 -0.233110 0.144 Uiso 1 1 calc R U . . .
 C49 C 0.4661(9) 0.2577(9) -0.2013(6) 0.120(7) Uani 1 1 d G U . . .
 H49 H 0.456344 0.286327 -0.212109 0.143 Uiso 1 1 calc R U . . .
 C197 C 0.4961(9) 0.2600(8) -0.1727(6) 0.114(7) Uani 1 1 d G U . . .
 H197 H 0.506497 0.290168 -0.164245 0.137 Uiso 1 1 calc R U . . .
 C99 C 0.5106(8) 0.2172(10) -0.1566(5) 0.108(7) Uani 1 1 d G U . . .
 H99 H 0.530737 0.218722 -0.137381 0.130 Uiso 1 1 calc R U . . .
 C202 C 0.8330(9) 0.4312(12) 0.0715(9) 0.150(9) Uani 1 1 d G U . . .
 C204 C 0.8625(13) 0.4541(13) 0.0960(7) 0.154(9) Uani 1 1 d G U . . .
 H204 H 0.856991 0.455076 0.114605 0.185 Uiso 1 1 calc R U . . .
 C206 C 0.9001(11) 0.4754(12) 0.0928(7) 0.157(9) Uani 1 1 d G U . . .
 H206 H 0.919770 0.490662 0.109226 0.188 Uiso 1 1 calc R U . . .
 C208 C 0.9083(9) 0.4739(12) 0.0650(9) 0.155(9) Uani 1 1 d G U . . .
 H208 H 0.933428 0.488127 0.062870 0.186 Uiso 1 1 calc R U . . .
 C210 C 0.8788(12) 0.4510(13) 0.0405(7) 0.152(9) Uani 1 1 d G U . . .
 H210 H 0.884307 0.450005 0.021892 0.183 Uiso 1 1 calc R U . . .
 C212 C 0.8412(11) 0.4297(12) 0.0437(7) 0.149(9) Uani 1 1 d G U . . .
 H212 H 0.821528 0.414418 0.027270 0.179 Uiso 1 1 calc R U . . .
 C203 C 0.8074(6) 0.4113(6) -0.0630(7) 0.33(2) Uani 1 1 d DG U . . .
 C51 C 0.8444(7) 0.4003(16) -0.0392(10) 0.33(2) Uani 1 1 d DG U . . .
 H51 H 0.843748 0.402895 -0.019351 0.395 Uiso 1 1 calc R U . . .
 C205 C 0.8823(8) 0.3853(18) -0.0451(15) 0.33(2) Uani 1 1 d G U . . .
 H205 H 0.907089 0.377868 -0.029215 0.399 Uiso 1 1 calc R U . . .
 C103 C 0.8833(12) 0.3813(13) -0.0748(17) 0.33(2) Uani 1 1 d G U . . .
 H103 H 0.908694 0.371303 -0.078768 0.399 Uiso 1 1 calc R U . . .
 C207 C 0.8463(16) 0.3924(18) -0.0986(13) 0.33(2) Uani 1 1 d G U . . .
 H207 H 0.846958 0.389764 -0.118456 0.398 Uiso 1 1 calc R U . . .
 C13 C 0.8084(13) 0.4074(16) -0.0927(8) 0.33(2) Uani 1 1 d DG U . . .
 H13 H 0.783616 0.414791 -0.108593 0.397 Uiso 1 1 calc R U . . .
 C211 C 0.9837(12) -0.2208(15) 0.1589(8) 0.099(6) Uani 1 1 d . U . . .
 H211 H 0.983988 -0.254756 0.159993 0.119 Uiso 1 1 calc R U . . .
 C213 C 1.0029(10) -0.0308(12) 0.1914(7) 0.077(5) Uani 1 1 d . U . . .
 C214 C 0.6505(12) 0.3053(12) -0.1479(8) 0.148(9) Uani 1 1 d G U . . .
 C216 C 0.6922(12) 0.3243(13) -0.1352(6) 0.150(9) Uani 1 1 d G U . . .
 H216 H 0.703159 0.328113 -0.114332 0.180 Uiso 1 1 calc R U . . .
 C218 C 0.7173(9) 0.3375(12) -0.1536(9) 0.152(9) Uani 1 1 d G U . . .
 H218 H 0.745183 0.350147 -0.145114 0.182 Uiso 1 1 calc R U . . .
 C220 C 0.7009(12) 0.3317(12) -0.1848(8) 0.153(9) Uani 1 1 d G U . . .
 H220 H 0.717732 0.340535 -0.197131 0.184 Uiso 1 1 calc R U . . .
 C222 C 0.6593(12) 0.3127(13) -0.1975(6) 0.154(9) Uani 1 1 d G U . . .
 H222 H 0.648257 0.308887 -0.218366 0.184 Uiso 1 1 calc R U . . .
 C224 C 0.6341(9) 0.2995(12) -0.1791(9) 0.153(9) Uani 1 1 d G U . . .
 H224 H 0.606232 0.286853 -0.187584 0.183 Uiso 1 1 calc R U . . .
 C221 C 0.8505(13) -0.3147(15) -0.0079(9) 0.102(6) Uani 1 1 d . U . . .
 H221 H 0.859969 -0.341326 0.004873 0.122 Uiso 1 1 calc R U . . .
 C226 C 1.0461(11) -0.0405(13) 0.2424(8) 0.085(5) Uani 1 1 d . U . . .
 H226 H 1.063179 -0.059324 0.258252 0.102 Uiso 1 1 calc R U . . .
 C228 C 0.9703(7) 0.3034(8) 0.1979(4) 0.091(5) Uani 1 1 d G U . . .
 C230 C 0.9951(7) 0.3339(6) 0.2205(5) 0.093(5) Uani 1 1 d G U . . .
 H230 H 0.994043 0.367648 0.217733 0.111 Uiso 1 1 calc R U . . .
 C232 C 1.0216(7) 0.3140(8) 0.2474(4) 0.094(5) Uani 1 1 d G U . . .
 H232 H 1.038181 0.334383 0.262550 0.112 Uiso 1 1 calc R U . . .
 C234 C 1.0232(7) 0.2635(8) 0.2516(4) 0.094(6) Uani 1 1 d G U . . .
 H234 H 1.040862 0.250196 0.269522 0.112 Uiso 1 1 calc R U . . .
 C236 C 0.9983(7) 0.2330(6) 0.2289(5) 0.095(6) Uani 1 1 d G U . . .
 H236 H 0.999404 0.199274 0.231678 0.114 Uiso 1 1 calc R U . . .
 C238 C 0.9719(7) 0.2530(8) 0.2020(4) 0.093(6) Uani 1 1 d G U . . .
 H238 H 0.955265 0.232538 0.186860 0.112 Uiso 1 1 calc R U . . .
 C240 C 0.8150(13) -0.2891(14) -0.0102(9) 0.103(6) Uani 1 1 d . U . . .
 H240 H 0.799238 -0.300404 0.002282 0.123 Uiso 1 1 calc R U . . .
 C242 C 0.5940(7) -0.2453(9) -0.0719(5) 0.097(6) Uani 1 1 d G U . . .
 H242 H 0.577642 -0.248138 -0.058559 0.116 Uiso 1 1 calc R U . . .
 C58 C 0.6349(8) -0.2233(9) -0.0626(4) 0.092(6) Uani 1 1 d G U . . .
 C124 C 0.6594(6) -0.2191(9) -0.0826(5) 0.095(6) Uani 1 1 d G U . . .
 H124 H 0.686730 -0.204313 -0.076335 0.114 Uiso 1 1 calc R U . . .
 C209 C 0.6431(8) -0.2369(9) -0.1119(5) 0.105(6) Uani 1 1 d G U . . .
 H209 H 0.659491 -0.234106 -0.125282 0.126 Uiso 1 1 calc R U . . .
 C101 C 0.6022(8) -0.2590(9) -0.1212(4) 0.107(6) Uani 1 1 d G U . . .
 H101 H 0.591329 -0.270916 -0.140868 0.128 Uiso 1 1 calc R U . . .
 C53 C 0.5777(6) -0.2632(9) -0.1013(6) 0.105(6) Uani 1 1 d G U . . .
 H53 H 0.550403 -0.277932 -0.107507 0.126 Uiso 1 1 calc R U . . .
 C244 C 1.0275(10) -0.0622(12) 0.2154(7) 0.082(5) Uani 1 1 d . U . . .
 H244 H 1.030563 -0.095525 0.212463 0.098 Uiso 1 1 calc R U . . .
 C246 C 0.9785(10) 0.3340(12) 0.1403(7) 0.133(8) Uani 1 1 d G U . . .
 C248 C 1.0225(11) 0.3223(11) 0.1515(6) 0.135(8) Uani 1 1 d G U . . .
 H248 H 1.033781 0.310404 0.171137 0.162 Uiso 1 1 calc R U . . .
 C250 C 1.0496(8) 0.3284(11) 0.1334(8) 0.139(8) Uani 1 1 d G U . . .
 H250 H 1.079063 0.320574 0.140931 0.167 Uiso 1 1 calc R U . . .
 C252 C 1.0327(10) 0.3461(12) 0.1041(7) 0.139(8) Uani 1 1 d G U . . .
 H252 H 1.050870 0.350223 0.092018 0.167 Uiso 1 1 calc R U . . .
 C254 C 0.9887(11) 0.3578(11) 0.0929(6) 0.140(8) Uani 1 1 d G U . . .
 H254 H 0.977396 0.369701 0.073313 0.168 Uiso 1 1 calc R U . . .
 C256 C 0.9616(8) 0.3517(12) 0.1110(8) 0.135(8) Uani 1 1 d G U . . .
 H256 H 0.932114 0.359531 0.103519 0.162 Uiso 1 1 calc R U . . .
 C258 C 0.6122(6) -0.1930(9) -0.0100(5) 0.093(6) Uani 1 1 d G U . . .
 C260 C 0.5896(8) -0.1488(8) -0.0153(5) 0.098(6) Uani 1 1 d G U . . .
 H260 H 0.598036 -0.124299 -0.026342 0.118 Uiso 1 1 calc R U . . .
 C262 C 0.5546(7) -0.1413(7) -0.0041(6) 0.101(6) Uani 1 1 d G U . . .
 H262 H 0.539529 -0.111745 -0.007676 0.121 Uiso 1 1 calc R U . . .
 C264 C 0.5421(6) -0.1779(9) 0.0123(5) 0.099(6) Uani 1 1 d G U . . .
 H264 H 0.518605 -0.172895 0.019823 0.119 Uiso 1 1 calc R U . . .
 C266 C 0.5646(7) -0.2221(8) 0.0176(5) 0.099(6) Uani 1 1 d G U . . .
 H266 H 0.556188 -0.246599 0.028656 0.119 Uiso 1 1 calc R U . . .
 C268 C 0.5996(7) -0.2296(7) 0.0064(5) 0.095(6) Uani 1 1 d G U . . .
 H268 H 0.614696 -0.259153 0.009990 0.114 Uiso 1 1 calc R U . . .
 C270 C 1.0408(11) 0.0061(13) 0.2470(8) 0.089(5) Uani 1 1 d . U . . .
 H270 H 1.052705 0.018649 0.266413 0.106 Uiso 1 1 calc R U . . .
 Br1 Br 1.0463(2) 0.12888(14) 0.31661(11) 0.1313(19) Uani 1 1 d . . . . .
 Br2 Br 0.5079(3) 0.4117(3) -0.1995(2) 0.123(3) Uani 0.5 1 d . . P . .
 Br3 Br 0.6590(5) -0.1352(5) 0.2882(3) 0.177(5) Uani 0.5 1 d . . P . .

loop_
  _atom_site_aniso_label
  _atom_site_aniso_U_11
  _atom_site_aniso_U_22
  _atom_site_aniso_U_33
  _atom_site_aniso_U_23
  _atom_site_aniso_U_13
  _atom_site_aniso_U_12
 Au1 0.0483(5) 0.0407(5) 0.0456(5) 0.0010(4) 0.0125(4) 0.0011(4)
 Au2 0.0532(5) 0.0508(5) 0.0545(6) -0.0084(5) 0.0105(4) -0.0033(4)
 Au3 0.0671(6) 0.0641(7) 0.0490(6) 0.0005(5) 0.0156(5) -0.0044(5)
 Au4 0.0562(5) 0.0403(5) 0.0642(6) 0.0004(4) 0.0166(4) 0.0010(4)
 Au5 0.0677(6) 0.0522(6) 0.0460(5) -0.0023(4) 0.0064(4) -0.0019(5)
 Au6 0.0604(6) 0.0547(6) 0.0596(6) -0.0007(5) 0.0227(5) 0.0011(5)
 Au7 0.0602(14) 0.0435(15) 0.047(2) -0.0090(12) 0.0122(15) -0.0004(10)
 Au8 0.0583(6) 0.0539(6) 0.0626(6) 0.0018(5) 0.0209(5) -0.0006(5)
 Au9 0.0585(5) 0.0418(5) 0.0471(5) -0.0016(4) 0.0145(4) 0.0001(4)
 Au10 0.0638(6) 0.0485(5) 0.0549(6) -0.0088(5) 0.0088(5) -0.0102(5)
 Au11 0.0574(5) 0.0517(6) 0.0514(6) -0.0079(4) 0.0118(4) -0.0073(4)
 Au12 0.0568(6) 0.0528(6) 0.0595(6) -0.0047(5) 0.0204(5) -0.0013(4)
 Au13 0.0528(14) 0.0512(12) 0.0544(9) -0.0040(7) 0.0096(10) -0.0054(8)
 Au14 0.0652(6) 0.0562(6) 0.0578(6) 0.0102(5) 0.0224(5) 0.0029(5)
 Au15 0.0562(10) 0.045(2) 0.0537(9) -0.0001(16) 0.0112(7) 0.0030(15)
 Au16 0.0627(6) 0.0550(6) 0.0597(6) -0.0057(5) 0.0157(5) -0.0094(5)
 Au17 0.0539(5) 0.0388(5) 0.0440(5) -0.0046(4) 0.0113(4) -0.0030(4)
 Au18 0.0613(6) 0.0550(6) 0.0558(6) -0.0034(5) 0.0171(5) 0.0050(5)
 Au19 0.0579(5) 0.0426(5) 0.0585(6) 0.0034(4) 0.0171(4) 0.0030(4)
 Au20 0.0722(6) 0.0574(6) 0.0494(6) -0.0120(5) 0.0194(5) -0.0054(5)
 Au21 0.0521(5) 0.0515(5) 0.0527(6) -0.0007(4) 0.0149(4) 0.0019(4)
 Au22 0.0717(6) 0.0423(5) 0.0552(6) -0.0055(4) 0.0176(5) -0.0016(4)
 Au23 0.0494(5) 0.0524(6) 0.0572(6) -0.0054(5) 0.0140(4) -0.0009(4)
 Au24 0.0503(5) 0.0559(6) 0.0682(7) 0.0026(5) 0.0171(5) 0.0007(4)
 Au25 0.0547(5) 0.0543(6) 0.0542(6) -0.0050(5) 0.0173(4) -0.0022(4)
 Au26 0.0753(7) 0.0418(5) 0.0618(6) -0.0060(5) 0.0174(5) -0.0028(5)
 Au27 0.045(6) 0.059(3) 0.073(3) 0.000(2) 0.010(5) -0.001(5)
 Au28 0.0672(6) 0.0540(6) 0.0564(6) -0.0059(5) 0.0228(5) -0.0054(5)
 Au29 0.066(4) 0.053(2) 0.061(3) 0.0011(17) 0.023(2) -0.007(2)
 Au30 0.0590(6) 0.0560(6) 0.0623(7) -0.0016(5) 0.0155(5) 0.0034(5)
 Au31 0.0472(5) 0.0393(5) 0.0489(5) -0.0045(4) 0.0140(4) -0.0024(4)
 Au32 0.0693(6) 0.0540(6) 0.0516(6) 0.0058(5) 0.0132(5) 0.0053(5)
 Au33 0.0552(5) 0.0430(5) 0.0700(7) -0.0051(5) 0.0205(5) -0.0071(4)
 Au34 0.0587(6) 0.0508(6) 0.0558(6) -0.0027(5) 0.0130(4) -0.0004(4)
 Au35 0.0510(5) 0.0421(5) 0.0476(5) -0.0009(4) 0.0125(4) -0.0014(4)
 Au36 0.0511(5) 0.0558(6) 0.0510(6) 0.0083(5) 0.0115(4) 0.0070(4)
 Au37 0.0633(6) 0.0492(5) 0.0558(6) 0.0003(5) 0.0213(5) -0.0004(4)
 Au38 0.0533(5) 0.0635(7) 0.0592(6) 0.0016(5) 0.0088(4) -0.0018(5)
 Au39 0.0607(6) 0.0551(6) 0.0442(5) -0.0022(4) 0.0099(4) 0.0004(4)
 Au40 0.0608(6) 0.0496(6) 0.0589(6) -0.0014(5) 0.0141(5) -0.0002(4)
 Au41 0.0535(5) 0.0521(6) 0.0674(7) 0.0017(5) 0.0196(5) -0.0026(4)
 Au42 0.0568(6) 0.0534(6) 0.0670(7) -0.0020(5) 0.0156(5) -0.0001(5)
 Au43 0.0522(5) 0.0509(5) 0.0548(6) -0.0028(4) 0.0144(4) -0.0051(4)
 Au44 0.0766(7) 0.0484(6) 0.0691(7) -0.0002(5) 0.0199(5) 0.0116(5)
 Au45 0.0626(6) 0.0539(6) 0.0624(7) -0.0020(5) 0.0209(5) -0.0070(5)
 Au46 0.0696(6) 0.0532(6) 0.0588(6) -0.0025(5) 0.0148(5) 0.0012(5)
 Au47 0.0545(5) 0.0458(5) 0.0649(6) -0.0113(5) 0.0214(5) -0.0009(4)
 Au48 0.0883(8) 0.0470(6) 0.0669(7) 0.0038(5) 0.0266(6) -0.0041(5)
 Au49 0.0605(6) 0.0527(6) 0.0585(6) 0.0069(5) 0.0109(5) 0.0020(5)
 Au50 0.0701(7) 0.0541(6) 0.0625(7) -0.0037(5) 0.0154(5) -0.0018(5)
 Au51 0.0578(6) 0.0528(6) 0.0680(7) 0.0002(5) 0.0203(5) 0.0048(5)
 Au52 0.0692(7) 0.0567(6) 0.0668(7) -0.0022(5) 0.0202(5) -0.0064(5)
 Au53 0.0562(6) 0.0499(5) 0.0640(6) -0.0011(5) 0.0209(5) -0.0044(4)
 Au54 0.0616(12) 0.0487(9) 0.0530(11) -0.0098(7) 0.0126(9) -0.0006(9)
 Au55 0.103(9) 0.075(9) 0.108(9) -0.006(6) 0.029(6) 0.014(6)
 Au56 0.0690(7) 0.0614(7) 0.0633(7) -0.0035(5) 0.0205(5) 0.0043(5)
 Au57 0.053(2) 0.0431(13) 0.0586(11) -0.0047(8) 0.0143(17) -0.0055(15)
 Au58 0.0693(6) 0.0509(6) 0.0632(7) -0.0027(5) 0.0145(5) -0.0004(5)
 Au59 0.053(3) 0.0506(18) 0.0535(11) -0.0033(10) 0.014(2) 0.0072(18)
 Au60 0.0649(8) 0.0430(10) 0.0559(13) 0.0025(7) 0.0159(9) 0.0012(6)
 Se1 0.0683(16) 0.0394(13) 0.0700(17) 0.0031(12) 0.0198(13) 0.0028(11)
 Se2 0.091(2) 0.0642(18) 0.0584(17) 0.0081(14) 0.0024(15) 0.0173(16)
 Se3 0.0717(17) 0.0623(16) 0.0637(17) 0.0025(14) 0.0316(14) -0.0006(13)
 Se4 0.0527(14) 0.0642(16) 0.0590(16) -0.0050(13) 0.0161(11) 0.0102(12)
 Se5 0.0566(15) 0.0637(17) 0.082(2) 0.0005(15) 0.0282(14) 0.0036(13)
 Se6 0.0604(15) 0.0585(16) 0.0675(17) -0.0068(13) 0.0217(13) -0.0017(12)
 Se7 0.0737(18) 0.0665(18) 0.076(2) -0.0044(15) 0.0273(15) 0.0136(15)
 Se8 0.0654(16) 0.0593(16) 0.0590(16) 0.0007(13) 0.0245(12) -0.0052(12)
 Se9 0.0564(15) 0.0681(17) 0.0722(18) 0.0010(14) 0.0263(13) -0.0069(13)
 Se10 0.0566(14) 0.0650(17) 0.0654(17) -0.0018(14) 0.0241(12) 0.0008(12)
 Se11 0.106(2) 0.0465(15) 0.071(2) -0.0067(14) 0.0096(17) 0.0040(15)
 Se12 0.0559(14) 0.0593(16) 0.0761(18) -0.0054(14) 0.0250(13) -0.0060(12)
 Se13 0.0646(16) 0.0604(17) 0.0740(19) -0.0036(14) 0.0176(14) -0.0112(13)
 Se14 0.0620(15) 0.0549(15) 0.0583(16) -0.0122(12) 0.0095(12) -0.0080(12)
 Se15 0.096(2) 0.0577(17) 0.0613(18) -0.0024(14) -0.0101(16) -0.0015(16)
 Se16 0.0528(14) 0.0612(16) 0.0782(19) 0.0030(14) 0.0197(13) -0.0059(12)
 Se17 0.0604(15) 0.0625(17) 0.0662(17) -0.0021(14) 0.0233(13) 0.0035(13)
 Cu1 0.0528(14) 0.0512(12) 0.0544(9) -0.0040(7) 0.0096(10) -0.0054(8)
 Cu4 0.053(3) 0.0506(18) 0.0535(11) -0.0033(10) 0.014(2) 0.0072(18)
 Cu6 0.0649(8) 0.0430(10) 0.0559(13) 0.0025(7) 0.0159(9) 0.0012(6)
 Cu8 0.041(5) 0.030(5) 0.017(4) -0.008(3) 0.002(3) -0.010(4)
 Cu10 0.0562(10) 0.045(2) 0.0537(9) -0.0001(16) 0.0112(7) 0.0030(15)
 Cu11 0.066(2) 0.0489(19) 0.061(2) -0.0046(17) 0.0149(17) -0.0021(16)
 Cu3 0.0602(14) 0.0435(15) 0.047(2) -0.0090(12) 0.0122(15) -0.0004(10)
 Cu7 0.053(2) 0.0431(13) 0.0586(11) -0.0047(8) 0.0143(17) -0.0055(15)
 Cu2 0.021(4) 0.027(5) 0.032(6) 0.004(4) 0.011(4) 0.007(4)
 Cu9 0.0616(12) 0.0487(9) 0.0530(11) -0.0098(7) 0.0126(9) -0.0006(9)
 Cu5 0.023(6) 0.038(3) 0.050(4) -0.004(3) 0.012(5) -0.003(4)
 P1 0.061(4) 0.056(4) 0.051(4) 0.008(3) 0.013(3) 0.005(3)
 P2 0.097(6) 0.084(6) 0.065(5) 0.016(4) 0.023(4) 0.001(5)
 P3 0.057(4) 0.069(5) 0.082(5) -0.001(4) 0.000(3) -0.003(3)
 P4 0.066(4) 0.055(4) 0.067(4) -0.006(3) 0.017(3) -0.010(3)
 P5 0.081(5) 0.052(4) 0.070(5) 0.004(3) 0.006(4) -0.010(3)
 P6 0.072(4) 0.050(4) 0.063(4) -0.019(3) 0.024(3) 0.002(3)
 P7 0.086(5) 0.066(5) 0.104(7) -0.006(5) 0.015(5) 0.030(4)
 P8 0.091(5) 0.079(5) 0.052(4) -0.023(4) 0.020(4) -0.016(4)
 P9 0.170(10) 0.060(5) 0.102(7) 0.011(5) 0.073(7) -0.014(6)
 P10 0.083(5) 0.073(5) 0.055(4) 0.013(3) 0.025(3) -0.014(4)
 C1 0.084(7) 0.080(7) 0.084(7) 0.002(6) 0.025(6) -0.001(6)
 C4 0.090(7) 0.084(7) 0.089(7) 0.001(6) 0.028(6) -0.001(6)
 C6 0.094(8) 0.090(8) 0.091(8) 0.003(6) 0.026(6) 0.001(6)
 C8 0.101(8) 0.095(8) 0.100(8) 0.002(6) 0.025(6) 0.001(6)
 C10 0.102(8) 0.097(8) 0.102(8) 0.003(6) 0.028(6) 0.002(6)
 C12 0.103(8) 0.095(8) 0.104(8) 0.000(6) 0.025(6) 0.004(6)
 C14 0.095(8) 0.088(8) 0.095(8) 0.000(6) 0.025(6) 0.001(6)
 C5 0.105(8) 0.104(8) 0.103(8) -0.003(6) 0.029(6) -0.003(6)
 C161 0.105(8) 0.108(8) 0.106(8) -0.004(6) 0.028(6) -0.001(6)
 C81 0.108(8) 0.110(8) 0.107(8) -0.001(6) 0.028(6) -0.004(6)
 C163 0.108(8) 0.108(8) 0.105(8) -0.001(6) 0.030(6) -0.004(6)
 C41 0.109(8) 0.107(8) 0.103(8) -0.003(6) 0.027(6) -0.006(6)
 C165 0.107(8) 0.105(8) 0.102(8) -0.004(6) 0.029(6) -0.006(6)
 C15 0.153(11) 0.148(11) 0.150(11) 0.004(6) 0.044(7) -0.005(6)
 C241 0.160(11) 0.153(11) 0.160(11) 0.005(6) 0.038(7) -0.005(7)
 C121 0.161(11) 0.154(11) 0.162(11) 0.005(6) 0.038(7) -0.004(7)
 C243 0.157(11) 0.152(11) 0.157(11) 0.005(6) 0.042(7) -0.007(7)
 C61 0.155(11) 0.150(11) 0.153(11) 0.002(6) 0.044(7) -0.004(7)
 C245 0.153(11) 0.148(11) 0.149(11) 0.002(6) 0.044(7) -0.004(6)
 C16 0.105(8) 0.110(8) 0.110(8) 0.000(6) 0.042(6) 0.001(6)
 C18 0.104(8) 0.109(8) 0.109(8) -0.001(6) 0.043(6) 0.002(6)
 C20 0.113(8) 0.116(9) 0.114(8) 0.000(6) 0.041(6) 0.004(6)
 C22 0.119(8) 0.123(9) 0.122(9) -0.001(6) 0.038(6) 0.004(6)
 C24 0.121(8) 0.126(9) 0.127(9) -0.003(6) 0.035(6) 0.004(6)
 C26 0.115(8) 0.121(9) 0.122(9) -0.004(6) 0.036(6) 0.002(6)
 C21 0.102(8) 0.102(8) 0.104(8) -0.006(6) 0.023(6) 0.000(6)
 C169 0.110(8) 0.108(8) 0.111(8) -0.008(6) 0.022(6) 0.000(6)
 C85 0.110(8) 0.108(8) 0.109(8) -0.002(6) 0.022(6) 0.000(6)
 C171 0.106(8) 0.104(8) 0.106(8) 0.001(6) 0.024(6) -0.001(6)
 C43 0.098(8) 0.099(8) 0.100(8) 0.000(6) 0.024(6) -0.002(6)
 C173 0.093(8) 0.097(8) 0.097(8) -0.006(6) 0.023(6) 0.000(6)
 C25 0.102(8) 0.096(8) 0.104(8) 0.002(6) 0.028(6) 0.001(6)
 C28 0.079(7) 0.077(7) 0.078(7) 0.001(6) 0.016(6) 0.003(6)
 C30 0.072(7) 0.076(7) 0.072(7) 0.003(6) 0.021(5) 0.002(6)
 C120 0.073(7) 0.079(7) 0.076(7) 0.000(6) 0.024(5) -0.002(6)
 C186 0.074(7) 0.083(7) 0.082(7) 0.002(6) 0.024(6) -0.001(6)
 C3 0.078(7) 0.085(7) 0.083(7) 0.003(6) 0.024(6) -0.001(6)
 C159 0.079(7) 0.086(7) 0.080(7) 0.004(6) 0.025(6) 0.000(6)
 C156 0.077(7) 0.081(7) 0.075(7) 0.003(6) 0.024(5) 0.004(6)
 C32 0.174(12) 0.174(12) 0.176(12) 0.003(7) 0.052(7) -0.002(7)
 C34 0.176(12) 0.178(12) 0.179(12) 0.003(7) 0.052(7) -0.003(6)
 C36 0.177(12) 0.178(12) 0.180(12) 0.003(7) 0.052(7) -0.002(6)
 C38 0.174(12) 0.178(12) 0.178(12) 0.002(7) 0.052(7) -0.002(7)
 C40 0.176(12) 0.178(12) 0.180(12) 0.003(7) 0.052(7) -0.003(6)
 C42 0.176(12) 0.177(12) 0.178(12) 0.003(7) 0.053(7) -0.004(6)
 C33 0.129 0.133 0.129 0.000 0.042 0.000
 C265 0.145(7) 0.148(7) 0.144(7) 0.002(6) 0.042(6) 0.002(6)
 C133 0.155(8) 0.158(8) 0.152(8) 0.003(6) 0.042(6) 0.003(6)
 C267 0.157(8) 0.162(8) 0.157(8) 0.002(6) 0.044(6) 0.003(6)
 C67 0.154(8) 0.159(8) 0.156(8) 0.002(6) 0.042(6) 0.002(6)
 C269 0.145(7) 0.150(7) 0.147(7) 0.001(6) 0.040(6) 0.002(6)
 C44 0.093(8) 0.093(8) 0.094(8) 0.000(6) 0.028(6) -0.005(6)
 C45 0.167(11) 0.170(12) 0.168(11) -0.003(7) 0.055(7) 0.002(7)
 C181 0.166(11) 0.168(12) 0.169(11) -0.001(7) 0.055(7) 0.003(7)
 C91 0.166(11) 0.170(12) 0.171(11) 0.001(7) 0.054(7) 0.001(7)
 C183 0.169(11) 0.174(12) 0.173(12) -0.003(7) 0.055(7) 0.003(7)
 C23 0.172(12) 0.178(12) 0.174(12) -0.002(7) 0.055(7) 0.002(7)
 C185 0.172(12) 0.177(12) 0.174(12) -0.001(7) 0.054(7) 0.003(7)
 C46 0.093(8) 0.102(8) 0.103(8) -0.001(6) 0.030(6) 0.000(6)
 C48 0.096(8) 0.104(8) 0.106(8) 0.000(6) 0.029(6) 0.001(6)
 C50 0.093(8) 0.105(8) 0.106(8) 0.001(6) 0.032(6) 0.000(6)
 C52 0.096(8) 0.107(8) 0.107(8) 0.002(6) 0.032(6) -0.001(6)
 C54 0.094(8) 0.104(8) 0.104(8) 0.006(6) 0.031(6) -0.003(6)
 C56 0.094(8) 0.101(8) 0.102(8) 0.002(6) 0.030(6) -0.002(6)
 C55 0.105(8) 0.096(8) 0.100(8) 0.003(6) 0.025(6) -0.005(6)
 C57 0.174(12) 0.170(12) 0.170(12) 0.000(7) 0.053(7) -0.004(7)
 C229 0.176(12) 0.170(12) 0.172(12) -0.002(7) 0.052(7) -0.003(7)
 C115 0.174(12) 0.169(12) 0.172(12) -0.004(7) 0.053(7) 0.000(7)
 C231 0.175(12) 0.171(12) 0.172(12) -0.003(7) 0.051(7) 0.001(7)
 C29 0.173(12) 0.170(12) 0.169(12) -0.002(7) 0.052(7) 0.001(7)
 C233 0.171(12) 0.168(12) 0.169(12) 0.001(7) 0.051(7) -0.002(7)
 C60 0.075(7) 0.076(7) 0.079(7) -0.005(6) 0.022(6) 0.006(6)
 C62 0.084(7) 0.086(7) 0.085(7) -0.006(6) 0.019(6) 0.002(6)
 C64 0.088(7) 0.090(7) 0.088(7) -0.006(6) 0.020(6) 0.002(6)
 C66 0.085(7) 0.089(7) 0.087(7) -0.006(6) 0.025(6) 0.001(6)
 C68 0.081(7) 0.088(7) 0.081(7) -0.007(6) 0.027(6) 0.001(6)
 C70 0.076(7) 0.080(7) 0.080(7) -0.007(6) 0.021(6) 0.005(6)
 C63 0.157(11) 0.161(11) 0.161(11) 0.001(7) 0.052(7) -0.001(7)
 C253 0.163(11) 0.166(11) 0.168(11) 0.001(7) 0.051(7) -0.001(7)
 C127 0.166(11) 0.168(11) 0.171(11) -0.001(7) 0.049(7) -0.003(7)
 C255 0.165(11) 0.166(11) 0.168(11) -0.002(7) 0.051(7) -0.003(7)
 C2 0.163(11) 0.167(11) 0.168(11) 0.000(7) 0.051(7) -0.001(7)
 C257 0.163(11) 0.165(11) 0.165(11) 0.001(7) 0.049(7) -0.001(7)
 C72 0.086(7) 0.085(7) 0.088(7) -0.008(6) 0.029(6) 0.005(6)
 C74 0.094(7) 0.088(8) 0.092(8) -0.010(6) 0.024(6) 0.006(6)
 C76 0.099(8) 0.095(8) 0.098(8) -0.008(6) 0.025(6) -0.001(6)
 C78 0.102(8) 0.101(8) 0.102(8) -0.003(6) 0.028(6) -0.003(6)
 C80 0.099(8) 0.099(8) 0.099(8) -0.003(6) 0.027(6) -0.002(6)
 C82 0.090(7) 0.090(8) 0.093(8) -0.005(6) 0.028(6) 0.001(6)
 C83 0.099(7) 0.091(8) 0.094(8) -0.001(6) 0.021(6) 0.001(6)
 C84 0.138(10) 0.143(10) 0.138(10) 0.001(6) 0.045(6) -0.002(6)
 C86 0.144(10) 0.147(10) 0.142(10) 0.002(6) 0.042(6) -0.004(6)
 C88 0.149(10) 0.150(10) 0.144(10) 0.002(6) 0.041(6) -0.004(7)
 C90 0.147(10) 0.153(10) 0.144(10) 0.001(6) 0.043(6) -0.001(7)
 C92 0.146(10) 0.153(10) 0.145(10) 0.001(7) 0.043(6) -0.002(7)
 C94 0.142(10) 0.150(10) 0.143(10) 0.001(6) 0.043(6) -0.003(6)
 C87 0.129 0.133 0.129 0.000 0.042 0.000
 C175 0.144(7) 0.145(7) 0.149(7) 0.003(6) 0.045(6) 0.001(6)
 C11 0.151(8) 0.153(8) 0.158(8) 0.003(6) 0.049(6) 0.001(6)
 C177 0.156(8) 0.159(8) 0.161(8) 0.001(6) 0.048(6) 0.001(6)
 C89 0.153(8) 0.157(8) 0.157(8) -0.001(6) 0.047(6) 0.000(6)
 C179 0.142(7) 0.146(7) 0.146(7) 0.001(6) 0.044(6) -0.002(6)
 C93 0.172 0.170 0.170 0.000 0.053 0.000
 C187 0.180(7) 0.177(7) 0.178(7) 0.004(6) 0.049(6) -0.003(6)
 C47 0.184(8) 0.182(8) 0.182(8) 0.005(6) 0.048(6) -0.004(6)
 C189 0.184(8) 0.184(8) 0.183(8) 0.005(7) 0.050(6) -0.002(6)
 C95 0.182(8) 0.182(8) 0.181(8) 0.005(6) 0.051(6) -0.001(6)
 C191 0.178(7) 0.179(7) 0.177(7) 0.003(6) 0.052(6) -0.001(6)
 C96 0.087(7) 0.090(8) 0.089(7) -0.004(6) 0.030(6) 0.002(6)
 C98 0.088(7) 0.090(8) 0.089(7) -0.005(6) 0.028(6) 0.001(6)
 C100 0.091(7) 0.093(8) 0.093(7) -0.003(6) 0.030(6) -0.001(6)
 C102 0.091(7) 0.095(8) 0.092(7) -0.003(6) 0.031(6) -0.001(6)
 C104 0.090(7) 0.094(8) 0.089(7) -0.002(6) 0.035(6) 0.001(6)
 C106 0.090(7) 0.091(8) 0.089(7) -0.003(6) 0.033(6) 0.002(6)
 C107 0.129 0.133 0.129 0.000 0.042 0.000
 C215 0.147(7) 0.148(7) 0.148(7) -0.002(6) 0.045(6) -0.001(6)
 C27 0.155(8) 0.157(8) 0.156(8) -0.002(6) 0.046(6) -0.004(6)
 C217 0.156(8) 0.155(8) 0.156(8) -0.002(6) 0.046(6) -0.003(6)
 C109 0.148(8) 0.148(8) 0.152(8) -0.002(6) 0.044(6) -0.001(6)
 C219 0.138(7) 0.139(7) 0.140(7) -0.002(6) 0.043(6) -0.001(6)
 C108 0.086(7) 0.085(7) 0.084(7) 0.004(6) 0.026(6) -0.008(6)
 C110 0.090(7) 0.091(7) 0.087(7) 0.005(6) 0.026(6) -0.006(6)
 C112 0.096(8) 0.093(8) 0.093(7) 0.005(6) 0.026(6) -0.005(6)
 C114 0.097(8) 0.096(8) 0.097(8) 0.005(6) 0.026(6) -0.008(6)
 C116 0.099(8) 0.097(8) 0.098(8) 0.004(6) 0.025(6) -0.007(6)
 C118 0.095(8) 0.091(8) 0.093(7) 0.004(6) 0.026(6) -0.005(6)
 C111 0.093(7) 0.088(8) 0.086(7) -0.006(6) 0.024(6) 0.000(6)
 C223 0.096(7) 0.089(8) 0.090(8) -0.007(6) 0.028(6) 0.002(6)
 C7 0.101(8) 0.092(8) 0.095(8) -0.007(6) 0.024(6) 0.001(6)
 C225 0.101(8) 0.094(8) 0.094(8) -0.007(6) 0.023(6) 0.003(6)
 C113 0.097(8) 0.092(8) 0.093(8) -0.006(6) 0.023(6) 0.000(6)
 C227 0.095(7) 0.090(8) 0.091(8) -0.004(6) 0.025(6) -0.001(6)
 C117 0.148(10) 0.147(10) 0.146(10) -0.001(6) 0.048(7) 0.000(7)
 C235 0.143(10) 0.144(10) 0.143(10) 0.001(6) 0.050(7) 0.000(6)
 C59 0.148(10) 0.147(10) 0.146(10) -0.001(6) 0.047(7) 0.000(6)
 C237 0.157(10) 0.152(10) 0.150(10) -0.002(6) 0.050(7) 0.001(7)
 C119 0.165(10) 0.158(10) 0.156(10) -0.002(6) 0.050(7) -0.001(7)
 C239 0.160(10) 0.155(10) 0.153(10) -0.002(6) 0.049(7) -0.002(7)
 C122 0.091(7) 0.084(7) 0.090(7) 0.000(6) 0.023(6) 0.000(6)
 C123 0.129 0.133 0.129 0.000 0.042 0.000
 C247 0.141(7) 0.144(7) 0.137(7) 0.001(6) 0.041(5) -0.004(6)
 C31 0.148(8) 0.152(8) 0.146(8) 0.000(6) 0.043(6) -0.002(6)
 C249 0.151(8) 0.155(8) 0.149(8) 0.000(6) 0.044(6) 0.000(6)
 C125 0.148(8) 0.152(8) 0.147(8) 0.001(6) 0.043(6) 0.001(6)
 C251 0.140(7) 0.145(7) 0.139(7) 0.001(6) 0.040(6) 0.001(6)
 C126 0.088(7) 0.089(8) 0.089(7) -0.003(6) 0.033(6) 0.008(6)
 C128 0.092(7) 0.092(8) 0.093(8) -0.004(6) 0.029(6) 0.006(6)
 C130 0.096(8) 0.093(8) 0.094(8) -0.005(6) 0.030(6) 0.006(6)
 C132 0.104(8) 0.101(8) 0.101(8) -0.006(6) 0.030(6) 0.003(6)
 C134 0.108(8) 0.106(8) 0.105(8) -0.008(6) 0.026(6) 0.004(6)
 C136 0.099(8) 0.098(8) 0.098(8) -0.007(6) 0.026(6) 0.007(6)
 C129 0.129 0.133 0.129 0.000 0.042 0.000
 C259 0.148(7) 0.145(7) 0.147(7) -0.002(6) 0.036(6) 0.000(6)
 C65 0.152(8) 0.150(8) 0.153(8) -0.002(6) 0.036(6) 0.001(6)
 C261 0.152(8) 0.147(8) 0.151(8) -0.001(6) 0.034(6) 0.002(6)
 C131 0.148(8) 0.140(8) 0.144(8) -0.001(6) 0.035(6) 0.004(6)
 C263 0.140(7) 0.136(7) 0.139(7) -0.002(6) 0.038(6) 0.005(6)
 C135 0.119(9) 0.119(9) 0.117(9) 0.000(6) 0.034(6) -0.003(6)
 C17 0.119(9) 0.118(9) 0.116(9) 0.000(6) 0.034(6) -0.003(6)
 C137 0.120(9) 0.121(9) 0.117(9) -0.002(6) 0.034(6) -0.001(6)
 C69 0.125(9) 0.122(9) 0.122(9) -0.004(6) 0.032(6) -0.002(6)
 C139 0.124(9) 0.122(9) 0.124(9) -0.002(6) 0.031(6) -0.002(6)
 C35 0.122(9) 0.121(9) 0.121(9) -0.002(6) 0.035(6) -0.003(6)
 C138 0.082(7) 0.085(7) 0.088(8) 0.003(6) 0.024(6) 0.001(6)
 C140 0.083(7) 0.086(8) 0.092(8) 0.008(6) 0.023(6) 0.000(6)
 C142 0.090(7) 0.095(8) 0.099(8) 0.006(6) 0.025(6) 0.000(6)
 C144 0.095(7) 0.099(8) 0.104(8) 0.008(6) 0.026(6) -0.006(6)
 C146 0.097(7) 0.097(8) 0.105(8) 0.008(6) 0.027(6) -0.006(6)
 C148 0.092(7) 0.091(8) 0.099(8) 0.006(6) 0.024(6) -0.004(6)
 C141 0.129(9) 0.127(9) 0.129(9) -0.003(6) 0.043(6) 0.004(6)
 C71 0.132(9) 0.129(9) 0.133(9) -0.001(6) 0.041(6) 0.005(6)
 C143 0.136(9) 0.136(10) 0.137(9) 0.001(6) 0.041(6) 0.007(6)
 C9 0.137(9) 0.138(10) 0.139(9) 0.001(6) 0.042(6) 0.006(6)
 C145 0.137(9) 0.137(10) 0.137(9) -0.003(6) 0.041(6) 0.005(6)
 C73 0.134(9) 0.132(10) 0.133(9) -0.002(6) 0.042(6) 0.004(6)
 C147 0.128(9) 0.127(9) 0.125(9) 0.000(6) 0.044(6) -0.003(6)
 C37 0.130(9) 0.130(9) 0.129(9) 0.001(6) 0.042(6) -0.003(6)
 C149 0.134(9) 0.134(9) 0.132(9) 0.002(6) 0.043(6) -0.004(6)
 C75 0.137(9) 0.138(9) 0.134(9) 0.004(6) 0.044(6) -0.005(6)
 C151 0.138(9) 0.139(9) 0.133(9) 0.004(6) 0.044(6) -0.005(6)
 C19 0.134(9) 0.133(9) 0.131(9) 0.003(6) 0.041(6) -0.005(6)
 C152 0.088(7) 0.088(7) 0.091(8) 0.001(6) 0.026(6) 0.004(6)
 C201 0.095(7) 0.093(8) 0.095(8) 0.004(6) 0.026(6) 0.002(6)
 C105 0.097(7) 0.100(8) 0.098(8) 0.002(6) 0.026(6) 0.005(6)
 C199 0.094(7) 0.099(8) 0.096(8) 0.001(6) 0.025(6) 0.003(6)
 C167 0.086(7) 0.091(8) 0.090(8) -0.001(6) 0.027(6) 0.004(6)
 C150 0.081(7) 0.085(7) 0.088(7) -0.002(6) 0.028(6) 0.006(6)
 C153 0.130(9) 0.132(9) 0.128(9) 0.002(6) 0.043(6) 0.000(6)
 C77 0.136(9) 0.137(9) 0.135(9) 0.002(6) 0.044(6) -0.002(6)
 C155 0.136(9) 0.140(9) 0.137(9) 0.001(6) 0.045(6) -0.001(6)
 C39 0.136(9) 0.141(9) 0.137(9) 0.002(6) 0.043(6) -0.002(6)
 C157 0.134(9) 0.138(9) 0.135(9) 0.002(6) 0.040(6) -0.001(6)
 C79 0.131(9) 0.134(9) 0.131(9) 0.001(6) 0.041(6) 0.001(6)
 C154 0.094(7) 0.090(8) 0.091(8) 0.004(6) 0.026(6) -0.004(6)
 C158 0.098(8) 0.097(8) 0.097(8) 0.000(6) 0.029(6) -0.003(6)
 C160 0.123(9) 0.121(9) 0.118(9) 0.004(6) 0.034(6) -0.001(6)
 C162 0.127(9) 0.123(9) 0.121(9) 0.005(6) 0.036(6) -0.001(6)
 C164 0.129(9) 0.128(9) 0.124(9) 0.005(6) 0.035(6) 0.000(6)
 C166 0.126(9) 0.127(9) 0.127(9) 0.002(6) 0.034(6) 0.001(6)
 C168 0.124(9) 0.123(9) 0.126(9) 0.002(6) 0.032(6) 0.002(6)
 C170 0.122(9) 0.121(9) 0.120(9) 0.003(6) 0.035(6) 0.000(6)
 C172 0.143(10) 0.139(10) 0.135(10) -0.001(6) 0.046(7) -0.001(6)
 C174 0.143(10) 0.137(10) 0.136(10) -0.002(6) 0.044(7) -0.002(6)
 C176 0.146(10) 0.138(10) 0.139(10) -0.003(6) 0.042(7) -0.002(6)
 C178 0.149(10) 0.142(10) 0.141(10) -0.002(6) 0.042(7) -0.004(6)
 C180 0.151(10) 0.144(10) 0.142(10) -0.002(6) 0.042(7) -0.003(7)
 C182 0.150(10) 0.143(10) 0.140(10) -0.001(6) 0.042(7) -0.003(6)
 C184 0.086(7) 0.081(7) 0.084(7) 0.000(6) 0.017(6) 0.002(6)
 C188 0.097(8) 0.094(8) 0.100(8) -0.001(6) 0.029(6) 0.000(6)
 C190 0.168(11) 0.161(11) 0.162(11) 0.002(6) 0.048(7) 0.001(7)
 C192 0.173(11) 0.164(11) 0.165(11) 0.002(6) 0.049(7) 0.001(7)
 C194 0.171(11) 0.163(11) 0.165(11) 0.001(6) 0.049(7) 0.002(7)
 C196 0.170(11) 0.162(11) 0.164(11) 0.000(6) 0.049(7) 0.004(7)
 C198 0.169(11) 0.163(11) 0.165(11) -0.001(6) 0.049(7) 0.002(7)
 C200 0.168(11) 0.163(11) 0.164(11) 0.001(6) 0.049(7) 0.001(7)
 C193 0.108(8) 0.109(8) 0.106(8) -0.001(6) 0.027(6) 0.000(6)
 C97 0.116(8) 0.116(8) 0.115(8) 0.000(6) 0.024(6) -0.001(6)
 C195 0.119(9) 0.117(9) 0.118(9) 0.002(6) 0.025(6) 0.000(6)
 C49 0.118(9) 0.117(9) 0.119(9) 0.002(6) 0.028(6) 0.001(6)
 C197 0.113(8) 0.111(8) 0.114(8) 0.003(6) 0.028(6) -0.002(6)
 C99 0.107(8) 0.107(8) 0.108(8) 0.001(6) 0.027(6) -0.001(6)
 C202 0.151(10) 0.148(10) 0.150(10) 0.002(6) 0.045(7) -0.005(7)
 C204 0.154(10) 0.154(11) 0.154(10) 0.001(6) 0.045(7) -0.006(7)
 C206 0.156(10) 0.156(11) 0.157(10) 0.002(7) 0.046(7) -0.006(7)
 C208 0.154(10) 0.155(11) 0.155(10) 0.002(7) 0.046(7) -0.004(7)
 C210 0.151(10) 0.153(11) 0.153(10) 0.002(6) 0.047(7) -0.003(7)
 C212 0.149(10) 0.150(10) 0.150(10) 0.001(6) 0.046(7) -0.004(7)
 C203 0.33(2) 0.33(2) 0.33(2) 0.000(7) 0.102(9) -0.001(7)
 C51 0.33(2) 0.33(2) 0.33(2) 0.000(7) 0.101(9) -0.001(7)
 C205 0.33(2) 0.33(2) 0.33(2) -0.001(7) 0.100(9) 0.001(7)
 C103 0.33(2) 0.33(2) 0.33(2) -0.001(7) 0.100(9) 0.002(7)
 C207 0.33(2) 0.33(2) 0.33(2) -0.001(7) 0.100(9) 0.001(7)
 C13 0.33(2) 0.33(2) 0.33(2) -0.001(7) 0.100(9) 0.000(7)
 C211 0.104(8) 0.094(8) 0.097(8) 0.001(6) 0.024(6) -0.003(6)
 C213 0.078(7) 0.076(7) 0.072(7) 0.003(6) 0.017(6) 0.005(6)
 C214 0.151(10) 0.151(10) 0.146(10) 0.002(7) 0.048(7) -0.001(7)
 C216 0.150(10) 0.154(10) 0.148(10) 0.003(7) 0.048(7) 0.002(7)
 C218 0.150(10) 0.156(10) 0.152(10) 0.003(7) 0.048(7) 0.002(7)
 C220 0.154(10) 0.157(10) 0.152(10) 0.001(7) 0.050(7) 0.002(7)
 C222 0.156(10) 0.157(10) 0.151(10) 0.000(7) 0.051(7) -0.003(7)
 C224 0.155(10) 0.155(10) 0.150(10) 0.001(7) 0.049(7) -0.005(7)
 C221 0.103(8) 0.098(8) 0.104(8) 0.003(6) 0.030(6) -0.002(6)
 C226 0.087(7) 0.084(7) 0.079(7) 0.000(6) 0.018(6) 0.001(6)
 C228 0.090(7) 0.090(7) 0.089(7) 0.000(6) 0.022(6) 0.000(6)
 C230 0.094(7) 0.090(8) 0.090(7) 0.001(6) 0.020(6) -0.003(6)
 C232 0.092(7) 0.094(8) 0.091(7) 0.001(6) 0.021(6) -0.004(6)
 C234 0.093(8) 0.093(8) 0.092(7) 0.002(6) 0.023(6) -0.003(6)
 C236 0.096(8) 0.094(8) 0.093(8) 0.001(6) 0.024(6) -0.001(6)
 C238 0.094(8) 0.091(8) 0.091(7) 0.000(6) 0.022(6) -0.003(6)
 C240 0.105(8) 0.101(8) 0.102(8) 0.003(6) 0.029(6) -0.004(6)
 C242 0.096(8) 0.097(8) 0.095(8) -0.001(6) 0.024(6) -0.005(6)
 C58 0.092(7) 0.092(8) 0.092(8) -0.001(6) 0.027(6) -0.004(6)
 C124 0.097(8) 0.095(8) 0.092(8) -0.004(6) 0.025(6) 0.000(6)
 C209 0.106(8) 0.106(8) 0.099(8) -0.001(6) 0.025(6) -0.001(6)
 C101 0.107(8) 0.107(8) 0.102(8) -0.001(6) 0.025(6) 0.000(6)
 C53 0.104(8) 0.104(8) 0.102(8) 0.000(6) 0.024(6) -0.005(6)
 C244 0.085(7) 0.080(7) 0.076(7) 0.004(6) 0.017(6) 0.003(6)
 C246 0.133(9) 0.133(10) 0.133(9) 0.003(6) 0.041(6) -0.006(6)
 C248 0.133(9) 0.138(10) 0.136(9) 0.004(6) 0.043(6) -0.003(6)
 C250 0.135(9) 0.143(10) 0.140(9) 0.006(6) 0.043(6) -0.002(6)
 C252 0.135(9) 0.144(10) 0.140(9) 0.005(6) 0.044(6) -0.003(6)
 C254 0.138(9) 0.143(10) 0.138(9) 0.004(6) 0.041(6) -0.006(6)
 C256 0.134(9) 0.137(10) 0.134(9) 0.003(6) 0.041(6) -0.008(6)
 C258 0.092(7) 0.094(8) 0.099(8) 0.005(6) 0.035(6) -0.006(6)
 C260 0.097(8) 0.100(8) 0.103(8) 0.002(6) 0.036(6) -0.002(6)
 C262 0.099(8) 0.104(8) 0.106(8) 0.001(6) 0.038(6) 0.000(6)
 C264 0.098(8) 0.102(8) 0.103(8) 0.005(6) 0.038(6) -0.002(6)
 C266 0.097(8) 0.102(8) 0.101(8) 0.005(6) 0.035(6) -0.004(6)
 C268 0.094(7) 0.097(8) 0.097(8) 0.004(6) 0.034(6) -0.006(6)
 C270 0.089(7) 0.086(7) 0.084(7) -0.002(6) 0.017(6) 0.002(6)
 Br1 0.216(6) 0.053(2) 0.109(3) -0.011(2) 0.024(3) 0.023(3)
 Br2 0.149(8) 0.098(6) 0.097(6) 0.041(5) 0.001(5) 0.021(5)
 Br3 0.186(12) 0.148(11) 0.167(12) 0.021(9) 0.009(9) 0.034(9)

_geom_special_details
;
 All esds (except the esd in the dihedral angle between two l.s. planes)
 are estimated using the full covariance matrix.  The cell esds are taken
 into account individually in the estimation of esds in distances, angles
 and torsion angles; correlations between esds in cell parameters are only
 used when they are defined by crystal symmetry.  An approximate (isotropic)
 treatment of cell esds is used for estimating esds involving l.s. planes.
;
loop_
  _geom_bond_atom_site_label_1
  _geom_bond_atom_site_label_2
  _geom_bond_distance
  _geom_bond_site_symmetry_2
  _geom_bond_publ_flag
 Au1 Au6 2.7406(14) . ?
 Au1 Au14 2.7012(14) . ?
 Au1 Au15 2.788(8) . ?
 Au1 Au19 2.7572(14) . ?
 Au1 Au21 2.7434(14) . ?
 Au1 Au29 2.742(10) . ?
 Au1 Au34 2.7767(14) . ?
 Au1 Au36 2.6910(13) . ?
 Au1 Au39 2.7668(14) . ?
 Au1 Au43 2.7523(14) . ?
 Au1 Au53 2.7524(14) . ?
 Au1 Au58 2.7504(15) . ?
 Au2 Au11 3.1940(16) . ?
 Au2 Au24 2.9357(16) . ?
 Au2 Au25 2.9677(15) . ?
 Au2 Au31 2.7575(14) . ?
 Au2 Au33 3.0055(16) . ?
 Au2 Au40 2.8816(15) . ?
 Au2 Au47 2.9457(15) . ?
 Au2 Se14 2.491(3) . ?
 Au3 Au11 2.9404(16) . ?
 Au3 Au12 2.9507(16) . ?
 Au3 Au35 2.6841(15) . ?
 Au3 Au38 2.9471(16) . ?
 Au3 Au45 2.9167(16) . ?
 Au3 Au49 3.0058(16) . ?
 Au3 P2 2.261(8) . ?
 Au4 Au8 2.9531(15) . ?
 Au4 Au19 3.1847(16) . ?
 Au4 Au23 2.9308(15) . ?
 Au4 Au31 2.7596(14) . ?
 Au4 Au33 2.9449(15) . ?
 Au4 Au34 2.8837(15) . ?
 Au4 Au47 3.0222(16) . ?
 Au4 Se1 2.488(3) . ?
 Au5 Au10 2.9163(16) . ?
 Au5 Au17 2.7554(14) . ?
 Au5 Au20 3.0109(16) . ?
 Au5 Au37 3.0733(16) . ?
 Au5 Au39 3.1414(16) . ?
 Au5 Au42 2.9223(17) . ?
 Au5 Au58 2.8599(16) . ?
 Au5 Se15 2.480(3) . ?
 Au6 Au14 2.9006(16) . ?
 Au6 Au15 2.881(9) . ?
 Au6 Au37 2.9875(16) . ?
 Au6 Au39 2.9153(15) . ?
 Au6 Au53 2.8830(16) . ?
 Au6 Au58 2.8594(16) . ?
 Au6 Se3 2.467(3) . ?
 Au6 Cu10 2.89(6) . ?
 Au7 Au8 2.832(6) . ?
 Au7 Au15 2.708(9) . ?
 Au7 Au24 2.856(4) . ?
 Au7 Au31 2.811(5) . ?
 Au7 Au34 2.821(6) . ?
 Au7 Au40 2.856(4) . ?
 Au7 Au57 2.880(8) . ?
 Au7 Au59 2.714(10) . ?
 Au7 Se17 2.530(5) . ?
 Au7 Cu11 2.668(6) . ?
 Au8 Au24 2.8428(16) . ?
 Au8 Au31 2.7510(14) . ?
 Au8 Au33 2.9184(16) . ?
 Au8 Au34 2.8703(15) . ?
 Au8 Au53 3.0809(16) . ?
 Au8 Se9 2.461(3) . ?
 Au8 Cu3 2.80(3) . ?
 Au9 Au16 2.7674(15) . ?
 Au9 Au26 2.7735(14) . ?
 Au9 Au27 2.655(18) . ?
 Au9 Au28 2.7619(15) . ?
 Au9 Au30 2.7552(15) . ?
 Au9 Au32 2.7589(15) . ?
 Au9 Au44 2.7197(15) . ?
 Au9 Au46 2.7407(15) . ?
 Au9 Au48 2.6718(15) . ?
 Au9 Au50 2.7452(15) . ?
 Au9 Au56 2.7678(16) . ?
 Au9 Cu6 2.48(4) . ?
 Au10 Au17 2.7142(14) . ?
 Au10 Au20 2.9456(16) . ?
 Au10 Au22 2.9498(16) . ?
 Au10 Au42 2.9540(16) . ?
 Au10 Au52 2.9347(17) . ?
 Au10 P5 2.282(7) . ?
 Au11 Au12 2.9327(15) . ?
 Au11 Au35 2.7486(14) . ?
 Au11 Au38 3.0660(16) . ?
 Au11 Au40 2.8958(15) . ?
 Au11 Au41 2.9102(16) . ?
 Au11 Se14 2.491(3) . ?
 Au12 Au13 2.854(3) . ?
 Au12 Au25 3.0833(16) . ?
 Au12 Au35 2.7543(14) . ?
 Au12 Au40 2.8851(16) . ?
 Au12 Au45 2.8473(16) . ?
 Au12 Se10 2.467(3) . ?
 Au12 Cu1 2.77(3) . ?
 Au13 Au27 2.615(19) . ?
 Au13 Au35 2.828(2) . ?
 Au13 Au40 2.856(2) . ?
 Au13 Au45 2.870(3) . ?
 Au13 Au50 2.792(3) . ?
 Au13 Au57 2.754(8) . ?
 Au13 Au59 2.914(8) . ?
 Au13 Se6 2.562(4) . ?
 Au13 Cu11 2.714(5) . ?
 Au14 Au19 2.9627(16) . ?
 Au14 Au36 2.9494(15) . ?
 Au14 Au39 3.0451(16) . ?
 Au14 Au53 2.9235(16) . ?
 Au14 P10 2.287(7) . ?
 Au15 Au29 2.763(13) . ?
 Au15 Au34 2.814(7) . ?
 Au15 Au53 2.821(6) . ?
 Au15 Au55 2.700(16) . ?
 Au15 Au58 2.785(7) . ?
 Au15 Se17 2.587(9) . ?
 Au15 Cu11 2.737(9) . ?
 Au16 Au26 3.0057(16) . ?
 Au16 Au27 2.836(18) . ?
 Au16 Au28 2.8126(16) . ?
 Au16 Au46 2.8689(16) . ?
 Au16 Au48 3.0024(17) . ?
 Au16 Au52 3.0436(17) . ?
 Au16 Se13 2.483(3) . ?
 Au16 Cu5 2.68(2) . ?
 Au17 Au18 2.7461(14) . ?
 Au17 Au20 2.6782(14) . ?
 Au17 Au37 2.7707(14) . ?
 Au17 Au42 2.7457(15) . ?
 Au17 Au46 2.7568(15) . ?
 Au17 Au52 2.7579(15) . ?
 Au17 Au54 2.783(3) . ?
 Au17 Au55 2.724(14) . ?
 Au17 Au58 2.7442(15) . ?
 Au17 Cu8 2.747(8) . ?
 Au18 Au20 2.8808(16) . ?
 Au18 Au22 2.9841(16) . ?
 Au18 Au37 2.8469(15) . ?
 Au18 Au46 2.8809(17) . ?
 Au18 Au55 2.771(15) . ?
 Au18 Au56 2.9745(17) . ?
 Au18 Se7 2.476(3) . ?
 Au18 Cu8 2.768(11) . ?
 Au19 Au21 2.9346(15) . ?
 Au19 Au34 2.8928(15) . ?
 Au19 Au36 3.0046(15) . ?
 Au19 Au53 2.9411(15) . ?
 Au19 Se1 2.489(3) . ?
 Au20 Au22 2.9978(16) . ?
 Au20 Au37 2.9241(16) . ?
 Au20 P8 2.268(7) . ?
 Au21 Au23 3.0359(15) . ?
 Au21 Au29 2.829(10) . ?
 Au21 Au34 2.8840(15) . ?
 Au21 Au36 2.9282(15) . ?
 Au21 Au43 2.8461(15) . ?
 Au21 Se4 2.477(3) . ?
 Au21 Cu2 2.78(2) . ?
 Au22 Au26 3.1755(16) . ?
 Au22 Au46 2.8907(16) . ?
 Au22 Au52 2.8738(16) . ?
 Au22 Se11 2.500(3) . ?
 Au23 Au25 2.8667(15) . ?
 Au23 Au31 2.7530(14) . ?
 Au23 Au34 2.8618(15) . ?
 Au23 Au47 2.9438(15) . ?
 Au23 Au57 2.812(7) . ?
 Au23 Se4 2.482(3) . ?
 Au23 Cu7 2.88(3) . ?
 Au24 Au31 2.7464(14) . ?
 Au24 Au33 2.9499(15) . ?
 Au24 Au40 2.8811(15) . ?
 Au24 Au41 3.0378(16) . ?
 Au24 Se16 2.475(3) . ?
 Au24 Cu3 2.59(2) . ?
 Au25 Au31 2.7556(14) . ?
 Au25 Au40 2.8539(15) . ?
 Au25 Au47 2.9073(16) . ?
 Au25 Au57 2.825(7) . ?
 Au25 Se10 2.474(3) . ?
 Au25 Cu7 2.81(3) . ?
 Au26 Au44 2.9805(17) . ?
 Au26 Au46 2.8562(16) . ?
 Au26 Au48 2.9500(17) . ?
 Au26 Au56 2.9328(17) . ?
 Au26 Se11 2.478(3) . ?
 Au27 Au28 2.760(19) . ?
 Au27 Au46 2.822(19) . ?
 Au27 Au50 2.686(14) . ?
 Au27 Au54 2.766(18) . ?
 Au27 Au60 2.689(14) . ?
 Au27 Se6 2.640(17) . ?
 Au27 Cu11 2.637(19) . ?
 Au28 Au32 3.0597(16) . ?
 Au28 Au45 3.0522(16) . ?
 Au28 Au48 2.9869(17) . ?
 Au28 Au50 2.8739(16) . ?
 Au28 Se8 2.484(3) . ?
 Au28 Cu5 2.73(2) . ?
 Au29 Au34 2.762(12) . ?
 Au29 Au43 2.825(10) . ?
 Au29 Au54 2.747(12) . ?
 Au29 Au57 2.663(13) . ?
 Au29 Au58 2.784(11) . ?
 Au29 Se6 2.653(11) . ?
 Au29 Cu11 2.688(10) . ?
 Au30 Au32 2.9396(16) . ?
 Au30 Au44 2.9170(17) . ?
 Au30 Au50 2.8673(16) . ?
 Au30 Au51 3.0223(16) . ?
 Au30 Au56 2.8458(17) . ?
 Au30 Au60 2.833(2) . ?
 Au30 Se5 2.472(3) . ?
 Au30 Cu6 2.59(4) . ?
 Au31 Au33 2.6964(13) . ?
 Au31 Au34 2.7715(14) . ?
 Au31 Au40 2.7662(14) . ?
 Au31 Au47 2.6934(13) . ?
 Au31 Cu3 2.62(3) . ?
 Au31 Cu7 2.63(3) . ?
 Au32 Au44 2.9610(16) . ?
 Au32 Au48 2.9544(17) . ?
 Au32 Au49 3.1588(16) . ?
 Au32 Au50 2.8785(16) . ?
 Au32 Se2 2.488(3) . ?
 Au33 Au47 2.9547(15) . ?
 Au33 P4 2.295(7) . ?
 Au34 Au53 2.8667(16) . ?
 Au34 Au57 2.829(7) . ?
 Au34 Cu7 2.75(3) . ?
 Au35 Au38 2.7127(14) . ?
 Au35 Au40 2.7760(15) . ?
 Au35 Au41 2.7334(14) . ?
 Au35 Au45 2.7394(14) . ?
 Au35 Au49 2.7654(15) . ?
 Au35 Au50 2.7539(15) . ?
 Au35 Au51 2.7458(14) . ?
 Au35 Cu1 2.55(3) . ?
 Au35 Cu4 2.74(3) . ?
 Au36 Au39 2.9558(15) . ?
 Au36 Au43 2.9399(15) . ?
 Au36 P1 2.297(6) . ?
 Au37 Au55 2.740(14) . ?
 Au37 Au58 2.8992(16) . ?
 Au37 Se3 2.492(3) . ?
 Au37 Cu8 2.711(9) . ?
 Au38 Au41 2.9265(16) . ?
 Au38 Au49 2.9485(16) . ?
 Au38 Au51 2.9002(17) . ?
 Au38 P3 2.299(7) . ?
 Au39 Au43 2.9317(15) . ?
 Au39 Au58 2.8889(16) . ?
 Au39 Se15 2.481(3) . ?
 Au40 Au41 2.8612(15) . ?
 Au40 Au57 2.875(5) . ?
 Au40 Au59 2.832(7) . ?
 Au40 Cu1 2.55(3) . ?
 Au40 Cu4 2.64(2) . ?
 Au40 Cu3 2.61(2) . ?
 Au40 Cu7 2.66(3) . ?
 Au41 Au51 2.8667(16) . ?
 Au41 Au59 2.799(9) . ?
 Au41 Se16 2.486(3) . ?
 Au41 Cu4 2.88(3) . ?
 Au42 Au43 3.0835(16) . ?
 Au42 Au52 2.8350(17) . ?
 Au42 Au54 2.824(2) . ?
 Au42 Au58 2.8536(16) . ?
 Au42 Se12 2.459(3) . ?
 Au42 Cu9 3.12(5) . ?
 Au43 Au58 2.8677(16) . ?
 Au43 Se12 2.471(3) . ?
 Au43 Cu2 2.80(2) . ?
 Au44 Au48 2.9322(18) . ?
 Au44 Au56 2.8841(17) . ?
 Au44 P7 2.286(8) . ?
 Au45 Au49 2.9251(16) . ?
 Au45 Au50 2.8584(17) . ?
 Au45 Se8 2.465(3) . ?
 Au45 Cu1 2.92(3) . ?
 Au46 Au52 2.8319(17) . ?
 Au46 Au54 2.794(3) . ?
 Au46 Au55 2.831(15) . ?
 Au46 Au56 2.8349(17) . ?
 Au46 Au60 2.809(3) . ?
 Au46 Cu6 2.84(4) . ?
 Au46 Cu9 2.72(7) . ?
 Au47 P6 2.294(6) . ?
 Au48 P9 2.279(8) . ?
 Au49 Au50 2.8720(16) . ?
 Au49 Au51 2.9396(16) . ?
 Au49 Se2 2.491(3) . ?
 Au50 Au51 2.8695(16) . ?
 Au50 Au59 2.844(10) . ?
 Au50 Au60 2.866(2) . ?
 Au50 Cu1 2.73(3) . ?
 Au50 Cu4 2.85(3) . ?
 Au50 Cu6 2.50(4) . ?
 Au51 Au59 2.748(7) . ?
 Au51 Se5 2.484(3) . ?
 Au51 Cu4 2.96(2) . ?
 Au52 Au54 2.885(3) . ?
 Au52 Se13 2.436(3) . ?
 Au52 Cu9 3.12(6) . ?
 Au53 Se9 2.477(3) . ?
 Au53 Cu10 3.00(5) . ?
 Au54 Au55 2.823(16) . ?
 Au54 Au58 2.832(3) . ?
 Au54 Se6 2.605(4) . ?
 Au54 Cu11 2.705(4) . ?
 Au55 Au58 2.848(15) . ?
 Au55 Au60 2.644(14) . ?
 Au55 Se17 2.557(14) . ?
 Au55 Cu11 2.718(15) . ?
 Au56 Au60 2.859(3) . ?
 Au56 Se7 2.442(3) . ?
 Au56 Cu6 2.85(4) . ?
 Au57 Se6 2.532(6) . ?
 Au57 Cu11 2.665(8) . ?
 Au58 Cu8 2.851(11) . ?
 Au58 Cu10 2.66(5) . ?
 Au59 Au60 2.715(9) . ?
 Au59 Se17 2.596(10) . ?
 Au59 Cu11 2.737(8) . ?
 Au60 Se17 2.572(3) . ?
 Au60 Cu11 2.679(4) . ?
 Se1 C60 1.953(15) . ?
 Se2 C214 1.87(3) . ?
 Se3 C63 1.94(3) . ?
 Se4 C108 1.946(16) . ?
 Se5 C150 1.901(16) . ?
 Se6 Cu1 2.84(3) . ?
 Se6 Cu11 2.576(5) . ?
 Se6 Cu7 2.73(3) . ?
 Se6 Cu2 2.47(2) . ?
 Se6 Cu9 2.51(7) . ?
 Se6 Cu5 2.45(2) . ?
 Se7 C32 1.904(10) . ?
 Se8 C16 1.91(2) . ?
 Se9 C15 1.92(3) . ?
 Se10 C126 1.934(17) . ?
 Se11 C202 1.97(2) . ?
 Se12 C173 1.888(18) . ?
 Se13 C45 1.93(3) . ?
 Se14 C138 1.917(16) . ?
 Se15 C123 1.792(9) . ?
 Se16 C117 1.96(3) . ?
 Se17 Cu4 2.65(3) . ?
 Se17 Cu6 2.90(4) . ?
 Se17 Cu8 2.537(9) . ?
 Se17 Cu10 2.54(6) . ?
 Se17 Cu11 2.596(5) . ?
 Se17 Cu3 2.74(2) . ?
 Cu1 Cu4 2.39(4) . ?
 Cu1 Cu11 2.71(3) . ?
 Cu1 Cu7 2.72(4) . ?
 Cu1 Cu5 2.93(3) . ?
 Cu4 Cu6 2.77(5) . ?
 Cu4 Cu11 2.55(3) . ?
 Cu4 Cu3 2.54(4) . ?
 Cu6 Cu8 3.02(4) . ?
 Cu6 Cu11 2.82(4) . ?
 Cu6 Cu5 2.85(5) . ?
 Cu8 Cu10 2.49(5) . ?
 Cu8 Cu11 2.741(11) . ?
 Cu8 Cu9 2.66(7) . ?
 Cu10 Cu11 2.64(6) . ?
 Cu10 Cu2 3.01(7) . ?
 Cu11 Cu7 2.61(3) . ?
 Cu11 Cu9 2.39(5) . ?
 Cu3 Cu7 2.60(4) . ?
 Cu7 Cu2 2.75(4) . ?
 Cu2 Cu9 2.69(7) . ?
 Cu9 Cu5 2.48(7) . ?
 P1 C1 1.81(3) . ?
 P1 C30 1.823(15) . ?
 P1 C213 1.83(3) . ?
 P2 C153 1.84(2) . ?
 P2 C160 1.86(2) . ?
 P2 C172 1.82(3) . ?
 P3 C46 1.850(19) . ?
 P3 C135 1.85(2) . ?
 P3 C193 1.78(2) . ?
 P4 C4 1.825(18) . ?
 P4 C58 1.810(18) . ?
 P4 C258 1.799(17) . ?
 P5 C111 1.825(18) . ?
 P5 C228 1.805(17) . ?
 P5 C246 1.82(2) . ?
 P6 C44 1.73(4) . ?
 P6 C72 1.853(17) . ?
 P6 C96 1.861(16) . ?
 P7 C33 1.83(3) . ?
 P7 C107 1.757(9) . ?
 P7 C263 1.78(3) . ?
 P8 C5 1.818(19) . ?
 P8 C141 1.85(2) . ?
 P8 C147 1.82(2) . ?
 P9 C233 1.85(3) . ?
 P9 C93 1.745(10) . ?
 P9 C203 1.738(10) . ?
 P10 C84 1.77(3) . ?
 P10 C87 1.742(8) . ?
 P10 C190 1.85(3) . ?
 C1 C122 1.47(5) . ?
 C1 C154 1.44(5) . ?
 C4 C6 1.3900 . ?
 C4 C14 1.3900 . ?
 C6 H6 0.9300 . ?
 C6 C8 1.3900 . ?
 C8 H8 0.9300 . ?
 C8 C10 1.3900 . ?
 C10 H10 0.9300 . ?
 C10 C12 1.3900 . ?
 C12 H12 0.9300 . ?
 C12 C14 1.3900 . ?
 C14 H14 0.9300 . ?
 C5 C161 1.3900 . ?
 C5 C165 1.3900 . ?
 C161 H161 0.9300 . ?
 C161 C81 1.3900 . ?
 C81 H81 0.9300 . ?
 C81 C163 1.3900 . ?
 C163 H163 0.9300 . ?
 C163 C41 1.3900 . ?
 C41 H41 0.9300 . ?
 C41 C165 1.3900 . ?
 C165 H165 0.9300 . ?
 C15 C241 1.3900 . ?
 C15 C245 1.3900 . ?
 C241 H241 0.9300 . ?
 C241 C121 1.3900 . ?
 C121 H121 0.9300 . ?
 C121 C243 1.3900 . ?
 C243 H243 0.9300 . ?
 C243 C61 1.3900 . ?
 C61 H61 0.9300 . ?
 C61 C245 1.3900 . ?
 C245 H245 0.9300 . ?
 C16 C18 1.3900 . ?
 C16 C26 1.3900 . ?
 C18 H18 0.9300 . ?
 C18 C20 1.3900 . ?
 C20 H20 0.9300 . ?
 C20 C22 1.3900 . ?
 C22 H22 0.9300 . ?
 C22 C24 1.3900 . ?
 C24 H24 0.9300 . ?
 C24 C26 1.3900 . ?
 C26 H26 0.9300 . ?
 C21 H21 0.9300 . ?
 C21 C169 1.3900 . ?
 C21 C173 1.3900 . ?
 C169 H169 0.9300 . ?
 C169 C85 1.3900 . ?
 C85 H85 0.9300 . ?
 C85 C171 1.3900 . ?
 C171 H171 0.9300 . ?
 C171 C43 1.3900 . ?
 C43 H43 0.9300 . ?
 C43 C173 1.3900 . ?
 C25 H25 0.9300 . ?
 C25 C188 1.42(5) . ?
 C25 C221 1.30(5) . ?
 C28 H28 0.9300 . ?
 C28 C184 1.37(4) . ?
 C28 C213 1.37(4) . ?
 C30 C120 1.3900 . ?
 C30 C156 1.3900 . ?
 C120 H120 0.9300 . ?
 C120 C186 1.3900 . ?
 C186 H186 0.9300 . ?
 C186 C3 1.3900 . ?
 C3 H3 0.9300 . ?
 C3 C159 1.3900 . ?
 C159 H159 0.9300 . ?
 C159 C156 1.3900 . ?
 C156 H156 0.9300 . ?
 C32 C34 1.3900 . ?
 C32 C42 1.3900 . ?
 C34 H34 0.9300 . ?
 C34 C36 1.3900 . ?
 C36 H36 0.9300 . ?
 C36 C38 1.3900 . ?
 C38 H38 0.9300 . ?
 C38 C40 1.3900 . ?
 C40 H40 0.9300 . ?
 C40 C42 1.3900 . ?
 C42 H42 0.9300 . ?
 C33 C265 1.3900 . ?
 C33 C269 1.3900 . ?
 C265 H265 0.9300 . ?
 C265 C133 1.3900 . ?
 C133 H133 0.9300 . ?
 C133 C267 1.3900 . ?
 C267 H267 0.9300 . ?
 C267 C67 1.3900 . ?
 C67 H67 0.9300 . ?
 C67 C269 1.3900 . ?
 C269 H269 0.9300 . ?
 C44 C158 1.41(5) . ?
 C44 C188 1.52(5) . ?
 C45 C181 1.3900 . ?
 C45 C185 1.3900 . ?
 C181 H181 0.9300 . ?
 C181 C91 1.3900 . ?
 C91 H91 0.9300 . ?
 C91 C183 1.3900 . ?
 C183 H183 0.9300 . ?
 C183 C23 1.3900 . ?
 C23 H23 0.9300 . ?
 C23 C185 1.3900 . ?
 C185 H185 0.9300 . ?
 C46 C48 1.3900 . ?
 C46 C56 1.3900 . ?
 C48 H48 0.9300 . ?
 C48 C50 1.3900 . ?
 C50 H50 0.9300 . ?
 C50 C52 1.3900 . ?
 C52 H52 0.9300 . ?
 C52 C54 1.3900 . ?
 C54 H54 0.9300 . ?
 C54 C56 1.3900 . ?
 C56 H56 0.9300 . ?
 C55 H55 0.9300 . ?
 C55 C154 1.53(5) . ?
 C55 C211 1.23(5) . ?
 C57 H57 0.9300 . ?
 C57 C229 1.3900 . ?
 C57 C233 1.3900 . ?
 C229 H229 0.9300 . ?
 C229 C115 1.3900 . ?
 C115 H115 0.9300 . ?
 C115 C231 1.3900 . ?
 C231 H231 0.9300 . ?
 C231 C29 1.3900 . ?
 C29 H29 0.9300 . ?
 C29 C233 1.3900 . ?
 C60 C62 1.3900 . ?
 C60 C70 1.3900 . ?
 C62 H62 0.9300 . ?
 C62 C64 1.3900 . ?
 C64 H64 0.9300 . ?
 C64 C66 1.3900 . ?
 C66 H66 0.9300 . ?
 C66 C68 1.3900 . ?
 C68 H68 0.9300 . ?
 C68 C70 1.3900 . ?
 C70 H70 0.9300 . ?
 C63 C253 1.3900 . ?
 C63 C257 1.3900 . ?
 C253 H253 0.9300 . ?
 C253 C127 1.3900 . ?
 C127 H127 0.9300 . ?
 C127 C255 1.3900 . ?
 C255 H255 0.9300 . ?
 C255 C2 1.3900 . ?
 C2 H2 0.9300 . ?
 C2 C257 1.3900 . ?
 C257 H257 0.9300 . ?
 C72 C74 1.3900 . ?
 C72 C82 1.3900 . ?
 C74 H74 0.9300 . ?
 C74 C76 1.3900 . ?
 C76 H76 0.9300 . ?
 C76 C78 1.3900 . ?
 C78 H78 0.9300 . ?
 C78 C80 1.3900 . ?
 C80 H80 0.9300 . ?
 C80 C82 1.3900 . ?
 C82 H82 0.9300 . ?
 C83 H83 0.9300 . ?
 C83 C122 1.49(5) . ?
 C83 C211 1.32(5) . ?
 C84 C86 1.3900 . ?
 C84 C94 1.3900 . ?
 C86 H86 0.9300 . ?
 C86 C88 1.3900 . ?
 C88 H88 0.9300 . ?
 C88 C90 1.3900 . ?
 C90 H90 0.9300 . ?
 C90 C92 1.3900 . ?
 C92 H92 0.9300 . ?
 C92 C94 1.3900 . ?
 C94 H94 0.9300 . ?
 C87 C175 1.3900 . ?
 C87 C179 1.3900 . ?
 C175 H175 0.9300 . ?
 C175 C11 1.3900 . ?
 C11 H11 0.9300 . ?
 C11 C177 1.3900 . ?
 C177 H177 0.9300 . ?
 C177 C89 1.3900 . ?
 C89 H89 0.9300 . ?
 C89 C179 1.3900 . ?
 C179 H179 0.9300 . ?
 C93 C187 1.3900 . ?
 C93 C191 1.3900 . ?
 C187 H187 0.9300 . ?
 C187 C47 1.3900 . ?
 C47 H47 0.9300 . ?
 C47 C189 1.3900 . ?
 C189 H189 0.9300 . ?
 C189 C95 1.3900 . ?
 C95 H95 0.9300 . ?
 C95 C191 1.3900 . ?
 C191 H191 0.9300 . ?
 C96 C98 1.3900 . ?
 C96 C106 1.3900 . ?
 C98 H98 0.9300 . ?
 C98 C100 1.3900 . ?
 C100 H100 0.9300 . ?
 C100 C102 1.3900 . ?
 C102 H102 0.9300 . ?
 C102 C104 1.3900 . ?
 C104 H104 0.9300 . ?
 C104 C106 1.3900 . ?
 C106 H106 0.9300 . ?
 C107 C215 1.3900 . ?
 C107 C219 1.3900 . ?
 C215 H215 0.9300 . ?
 C215 C27 1.3900 . ?
 C27 H27 0.9300 . ?
 C27 C217 1.3900 . ?
 C217 H217 0.9300 . ?
 C217 C109 1.3900 . ?
 C109 H109 0.9300 . ?
 C109 C219 1.3900 . ?
 C219 H219 0.9300 . ?
 C108 C110 1.3900 . ?
 C108 C118 1.3900 . ?
 C110 H110 0.9300 . ?
 C110 C112 1.3900 . ?
 C112 H112 0.9300 . ?
 C112 C114 1.3900 . ?
 C114 H114 0.9300 . ?
 C114 C116 1.3900 . ?
 C116 H116 0.9300 . ?
 C116 C118 1.3900 . ?
 C118 H118 0.9300 . ?
 C111 C223 1.3900 . ?
 C111 C227 1.3900 . ?
 C223 H223 0.9300 . ?
 C223 C7 1.3900 . ?
 C7 H7 0.9300 . ?
 C7 C225 1.3900 . ?
 C225 H225 0.9300 . ?
 C225 C113 1.3900 . ?
 C113 H113 0.9300 . ?
 C113 C227 1.3900 . ?
 C227 H227 0.9300 . ?
 C117 C235 1.3900 . ?
 C117 C239 1.3900 . ?
 C235 H235 0.9300 . ?
 C235 C59 1.3900 . ?
 C59 H59 0.9300 . ?
 C59 C237 1.3900 . ?
 C237 H237 0.9300 . ?
 C237 C119 1.3900 . ?
 C119 H119 0.9300 . ?
 C119 C239 1.3900 . ?
 C239 H239 0.9300 . ?
 C122 H122 0.9300 . ?
 C123 C247 1.3900 . ?
 C123 C251 1.3900 . ?
 C247 H247 0.9300 . ?
 C247 C31 1.3900 . ?
 C31 H31 0.9300 . ?
 C31 C249 1.3900 . ?
 C249 H249 0.9300 . ?
 C249 C125 1.3900 . ?
 C125 H125 0.9300 . ?
 C125 C251 1.3900 . ?
 C251 H251 0.9300 . ?
 C126 C128 1.3900 . ?
 C126 C136 1.3900 . ?
 C128 H128 0.9300 . ?
 C128 C130 1.3900 . ?
 C130 H130 0.9300 . ?
 C130 C132 1.3900 . ?
 C132 H132 0.9300 . ?
 C132 C134 1.3900 . ?
 C134 H134 0.9300 . ?
 C134 C136 1.3900 . ?
 C136 H136 0.9300 . ?
 C129 H129 0.9300 . ?
 C129 C259 1.3900 . ?
 C129 C263 1.3900 . ?
 C259 H259 0.9300 . ?
 C259 C65 1.3900 . ?
 C65 H65 0.9300 . ?
 C65 C261 1.3900 . ?
 C261 H261 0.9300 . ?
 C261 C131 1.3900 . ?
 C131 H131 0.9300 . ?
 C131 C263 1.3900 . ?
 C135 C17 1.3900 . ?
 C135 C35 1.3900 . ?
 C17 H17 0.9300 . ?
 C17 C137 1.3900 . ?
 C137 H137 0.9300 . ?
 C137 C69 1.3900 . ?
 C69 H69 0.9300 . ?
 C69 C139 1.3900 . ?
 C139 H139 0.9300 . ?
 C139 C35 1.3900 . ?
 C35 H35 0.9300 . ?
 C138 C140 1.3900 . ?
 C138 C148 1.3900 . ?
 C140 H140 0.9300 . ?
 C140 C142 1.3900 . ?
 C142 H142 0.9300 . ?
 C142 C144 1.3900 . ?
 C144 H144 0.9300 . ?
 C144 C146 1.3900 . ?
 C146 H146 0.9300 . ?
 C146 C148 1.3900 . ?
 C148 H148 0.9300 . ?
 C141 C71 1.3900 . ?
 C141 C73 1.3900 . ?
 C71 H71 0.9300 . ?
 C71 C143 1.3900 . ?
 C143 H143 0.9300 . ?
 C143 C9 1.3900 . ?
 C9 H9 0.9300 . ?
 C9 C145 1.3900 . ?
 C145 H145 0.9300 . ?
 C145 C73 1.3900 . ?
 C73 H73 0.9300 . ?
 C147 C37 1.3900 . ?
 C147 C19 1.3900 . ?
 C37 H37 0.9300 . ?
 C37 C149 1.3900 . ?
 C149 H149 0.9300 . ?
 C149 C75 1.3900 . ?
 C75 H75 0.9300 . ?
 C75 C151 1.3900 . ?
 C151 H151 0.9300 . ?
 C151 C19 1.3900 . ?
 C19 H19 0.9300 . ?
 C152 H152 0.9300 . ?
 C152 C201 1.3900 . ?
 C152 C150 1.3900 . ?
 C201 H201 0.9300 . ?
 C201 C105 1.3900 . ?
 C105 H105 0.9300 . ?
 C105 C199 1.3900 . ?
 C199 H199 0.9300 . ?
 C199 C167 1.3900 . ?
 C167 H167 0.9300 . ?
 C167 C150 1.3900 . ?
 C153 C77 1.3900 . ?
 C153 C79 1.3900 . ?
 C77 H77 0.9300 . ?
 C77 C155 1.3900 . ?
 C155 H155 0.9300 . ?
 C155 C39 1.3900 . ?
 C39 H39 0.9300 . ?
 C39 C157 1.3900 . ?
 C157 H157 0.9300 . ?
 C157 C79 1.3900 . ?
 C79 H79 0.9300 . ?
 C154 H154 0.9300 . ?
 C158 H158 0.9300 . ?
 C158 C240 1.42(5) . ?
 C160 C162 1.3900 . ?
 C160 C170 1.3900 . ?
 C162 H162 0.9300 . ?
 C162 C164 1.3900 . ?
 C164 H164 0.9300 . ?
 C164 C166 1.3900 . ?
 C166 H166 0.9300 . ?
 C166 C168 1.3900 . ?
 C168 H168 0.9300 . ?
 C168 C170 1.3900 . ?
 C170 H170 0.9300 . ?
 C172 C174 1.3900 . ?
 C172 C182 1.3900 . ?
 C174 H174 0.9300 . ?
 C174 C176 1.3900 . ?
 C176 H176 0.9300 . ?
 C176 C178 1.3900 . ?
 C178 H178 0.9300 . ?
 C178 C180 1.3900 . ?
 C180 H180 0.9300 . ?
 C180 C182 1.3900 . ?
 C182 H182 0.9300 . ?
 C184 H184 0.9300 . ?
 C184 C270 1.32(4) . ?
 C188 H188 0.9300 . ?
 C190 C192 1.3900 . ?
 C190 C200 1.3900 . ?
 C192 H192 0.9300 . ?
 C192 C194 1.3900 . ?
 C194 H194 0.9300 . ?
 C194 C196 1.3900 . ?
 C196 H196 0.9300 . ?
 C196 C198 1.3900 . ?
 C198 H198 0.9300 . ?
 C198 C200 1.3900 . ?
 C200 H200 0.9300 . ?
 C193 C97 1.3900 . ?
 C193 C99 1.3900 . ?
 C97 H97 0.9300 . ?
 C97 C195 1.3900 . ?
 C195 H195 0.9300 . ?
 C195 C49 1.3900 . ?
 C49 H49 0.9300 . ?
 C49 C197 1.3900 . ?
 C197 H197 0.9300 . ?
 C197 C99 1.3900 . ?
 C99 H99 0.9300 . ?
 C202 C204 1.3900 . ?
 C202 C212 1.3900 . ?
 C204 H204 0.9300 . ?
 C204 C206 1.3900 . ?
 C206 H206 0.9300 . ?
 C206 C208 1.3900 . ?
 C208 H208 0.9300 . ?
 C208 C210 1.3900 . ?
 C210 H210 0.9300 . ?
 C210 C212 1.3900 . ?
 C212 H212 0.9300 . ?
 C203 C51 1.3900 . ?
 C203 C13 1.3900 . ?
 C51 H51 0.9300 . ?
 C51 C205 1.3900 . ?
 C205 H205 0.9300 . ?
 C205 C103 1.3900 . ?
 C103 H103 0.9300 . ?
 C103 C207 1.3900 . ?
 C207 H207 0.9300 . ?
 C207 C13 1.3900 . ?
 C13 H13 0.9300 . ?
 C211 H211 0.9300 . ?
 C213 C244 1.44(4) . ?
 C214 C216 1.3900 . ?
 C214 C224 1.3900 . ?
 C216 H216 0.9300 . ?
 C216 C218 1.3900 . ?
 C218 H218 0.9300 . ?
 C218 C220 1.3900 . ?
 C220 H220 0.9300 . ?
 C220 C222 1.3900 . ?
 C222 H222 0.9300 . ?
 C222 C224 1.3900 . ?
 C224 H224 0.9300 . ?
 C221 H221 0.9300 . ?
 C221 C240 1.31(5) . ?
 C226 H226 0.9300 . ?
 C226 C244 1.35(4) . ?
 C226 C270 1.31(5) . ?
 C228 C230 1.3900 . ?
 C228 C238 1.3900 . ?
 C230 H230 0.9300 . ?
 C230 C232 1.3900 . ?
 C232 H232 0.9300 . ?
 C232 C234 1.3900 . ?
 C234 H234 0.9300 . ?
 C234 C236 1.3900 . ?
 C236 H236 0.9300 . ?
 C236 C238 1.3900 . ?
 C238 H238 0.9300 . ?
 C240 H240 0.9300 . ?
 C242 H242 0.9300 . ?
 C242 C58 1.3900 . ?
 C242 C53 1.3900 . ?
 C58 C124 1.3900 . ?
 C124 H124 0.9300 . ?
 C124 C209 1.3900 . ?
 C209 H209 0.9300 . ?
 C209 C101 1.3900 . ?
 C101 H101 0.9300 . ?
 C101 C53 1.3900 . ?
 C53 H53 0.9300 . ?
 C244 H244 0.9300 . ?
 C246 C248 1.3900 . ?
 C246 C256 1.3900 . ?
 C248 H248 0.9300 . ?
 C248 C250 1.3900 . ?
 C250 H250 0.9300 . ?
 C250 C252 1.3900 . ?
 C252 H252 0.9300 . ?
 C252 C254 1.3900 . ?
 C254 H254 0.9300 . ?
 C254 C256 1.3900 . ?
 C256 H256 0.9300 . ?
 C258 C260 1.3900 . ?
 C258 C268 1.3900 . ?
 C260 H260 0.9300 . ?
 C260 C262 1.3900 . ?
 C262 H262 0.9300 . ?
 C262 C264 1.3900 . ?
 C264 H264 0.9300 . ?
 C264 C266 1.3900 . ?
 C266 H266 0.9300 . ?
 C266 C268 1.3900 . ?
 C268 H268 0.9300 . ?
 C270 H270 0.9300 . ?

loop_
  _geom_angle_atom_site_label_1
  _geom_angle_atom_site_label_2
  _geom_angle_atom_site_label_3
  _geom_angle
  _geom_angle_site_symmetry_1
  _geom_angle_site_symmetry_3
  _geom_angle_publ_flag
 Au6 Au1 Au15 62.80(19) . . ?
 Au6 Au1 Au19 118.64(5) . . ?
 Au6 Au1 Au21 175.29(5) . . ?
 Au6 Au1 Au29 113.2(2) . . ?
 Au6 Au1 Au34 114.66(5) . . ?
 Au6 Au1 Au39 63.92(4) . . ?
 Au6 Au1 Au43 116.59(5) . . ?
 Au6 Au1 Au53 63.32(4) . . ?
 Au6 Au1 Au58 62.76(4) . . ?
 Au14 Au1 Au6 64.41(4) . . ?
 Au14 Au1 Au15 116.30(18) . . ?
 Au14 Au1 Au19 65.74(4) . . ?
 Au14 Au1 Au21 120.21(5) . . ?
 Au14 Au1 Au29 176.1(2) . . ?
 Au14 Au1 Au34 117.56(5) . . ?
 Au14 Au1 Au39 67.67(4) . . ?
 Au14 Au1 Au43 121.84(5) . . ?
 Au14 Au1 Au53 64.82(4) . . ?
 Au14 Au1 Au58 118.92(5) . . ?
 Au19 Au1 Au15 114.31(12) . . ?
 Au19 Au1 Au34 63.03(4) . . ?
 Au19 Au1 Au39 123.05(5) . . ?
 Au21 Au1 Au15 112.96(19) . . ?
 Au21 Au1 Au19 64.49(4) . . ?
 Au21 Au1 Au34 62.99(4) . . ?
 Au21 Au1 Au39 117.93(4) . . ?
 Au21 Au1 Au43 62.38(4) . . ?
 Au21 Au1 Au53 117.08(5) . . ?
 Au21 Au1 Au58 113.72(5) . . ?
 Au29 Au1 Au15 59.9(3) . . ?
 Au29 Au1 Au19 114.1(2) . . ?
 Au29 Au1 Au21 62.1(2) . . ?
 Au29 Au1 Au34 60.1(2) . . ?
 Au29 Au1 Au39 114.5(3) . . ?
 Au29 Au1 Au43 61.9(2) . . ?
 Au29 Au1 Au53 111.4(2) . . ?
 Au29 Au1 Au58 60.9(2) . . ?
 Au34 Au1 Au15 60.75(16) . . ?
 Au36 Au1 Au6 118.96(5) . . ?
 Au36 Au1 Au14 66.32(4) . . ?
 Au36 Au1 Au15 177.34(17) . . ?
 Au36 Au1 Au19 66.93(4) . . ?
 Au36 Au1 Au21 65.20(4) . . ?
 Au36 Au1 Au29 117.4(2) . . ?
 Au36 Au1 Au34 118.87(5) . . ?
 Au36 Au1 Au39 65.56(4) . . ?
 Au36 Au1 Au43 65.37(4) . . ?
 Au36 Au1 Au53 121.20(5) . . ?
 Au36 Au1 Au58 118.23(5) . . ?
 Au39 Au1 Au15 114.61(16) . . ?
 Au39 Au1 Au34 173.88(5) . . ?
 Au43 Au1 Au15 112.17(14) . . ?
 Au43 Au1 Au19 119.07(4) . . ?
 Au43 Au1 Au34 113.04(5) . . ?
 Au43 Au1 Au39 64.17(4) . . ?
 Au43 Au1 Au53 173.03(5) . . ?
 Au53 Au1 Au15 61.22(14) . . ?
 Au53 Au1 Au19 64.53(4) . . ?
 Au53 Au1 Au34 62.46(4) . . ?
 Au53 Au1 Au39 119.72(5) . . ?
 Au58 Au1 Au15 60.39(12) . . ?
 Au58 Au1 Au19 173.80(5) . . ?
 Au58 Au1 Au34 110.77(4) . . ?
 Au58 Au1 Au39 63.15(4) . . ?
 Au58 Au1 Au43 62.82(4) . . ?
 Au58 Au1 Au53 112.94(5) . . ?
 Au24 Au2 Au11 88.62(4) . . ?
 Au24 Au2 Au25 105.52(4) . . ?
 Au24 Au2 Au33 59.53(4) . . ?
 Au24 Au2 Au47 106.74(5) . . ?
 Au25 Au2 Au11 88.94(4) . . ?
 Au25 Au2 Au33 105.60(4) . . ?
 Au31 Au2 Au11 115.35(4) . . ?
 Au31 Au2 Au24 57.58(4) . . ?
 Au31 Au2 Au25 57.40(3) . . ?
 Au31 Au2 Au33 55.59(3) . . ?
 Au31 Au2 Au40 58.70(3) . . ?
 Au31 Au2 Au47 56.24(3) . . ?
 Au33 Au2 Au11 147.30(5) . . ?
 Au40 Au2 Au11 56.65(4) . . ?
 Au40 Au2 Au24 59.37(4) . . ?
 Au40 Au2 Au25 58.38(4) . . ?
 Au40 Au2 Au33 106.18(4) . . ?
 Au40 Au2 Au47 105.78(4) . . ?
 Au47 Au2 Au11 146.78(5) . . ?
 Au47 Au2 Au25 58.90(4) . . ?
 Au47 Au2 Au33 59.53(4) . . ?
 Se14 Au2 Au11 50.13(7) . . ?
 Se14 Au2 Au24 114.37(8) . . ?
 Se14 Au2 Au25 119.13(8) . . ?
 Se14 Au2 Au31 165.21(8) . . ?
 Se14 Au2 Au33 133.75(8) . . ?
 Se14 Au2 Au40 106.74(8) . . ?
 Se14 Au2 Au47 136.55(8) . . ?
 Au11 Au3 Au12 59.71(4) . . ?
 Au11 Au3 Au38 62.77(4) . . ?
 Au11 Au3 Au49 109.22(5) . . ?
 Au12 Au3 Au49 106.07(4) . . ?
 Au35 Au3 Au11 58.30(4) . . ?
 Au35 Au3 Au12 58.29(4) . . ?
 Au35 Au3 Au38 57.37(4) . . ?
 Au35 Au3 Au45 58.39(4) . . ?
 Au35 Au3 Au49 57.83(4) . . ?
 Au38 Au3 Au12 108.74(5) . . ?
 Au38 Au3 Au49 59.37(4) . . ?
 Au45 Au3 Au11 106.78(5) . . ?
 Au45 Au3 Au12 58.06(4) . . ?
 Au45 Au3 Au38 106.83(5) . . ?
 Au45 Au3 Au49 59.17(4) . . ?
 P2 Au3 Au11 122.0(2) . . ?
 P2 Au3 Au12 119.3(2) . . ?
 P2 Au3 Au35 177.4(2) . . ?
 P2 Au3 Au38 125.2(2) . . ?
 P2 Au3 Au45 119.7(2) . . ?
 P2 Au3 Au49 123.3(2) . . ?
 Au8 Au4 Au19 89.09(4) . . ?
 Au8 Au4 Au47 105.54(4) . . ?
 Au23 Au4 Au8 105.71(4) . . ?
 Au23 Au4 Au19 88.44(4) . . ?
 Au23 Au4 Au33 106.77(4) . . ?
 Au23 Au4 Au47 59.25(3) . . ?
 Au31 Au4 Au8 57.46(3) . . ?
 Au31 Au4 Au19 115.46(4) . . ?
 Au31 Au4 Au23 57.77(3) . . ?
 Au31 Au4 Au33 56.30(3) . . ?
 Au31 Au4 Au34 58.78(4) . . ?
 Au31 Au4 Au47 55.30(3) . . ?
 Au33 Au4 Au8 59.32(4) . . ?
 Au33 Au4 Au19 147.36(5) . . ?
 Au33 Au4 Au47 59.35(4) . . ?
 Au34 Au4 Au8 58.90(4) . . ?
 Au34 Au4 Au19 56.68(3) . . ?
 Au34 Au4 Au23 58.96(4) . . ?
 Au34 Au4 Au33 106.37(4) . . ?
 Au34 Au4 Au47 105.59(4) . . ?
 Au47 Au4 Au19 146.89(4) . . ?
 Se1 Au4 Au8 120.10(8) . . ?
 Se1 Au4 Au19 50.22(7) . . ?
 Se1 Au4 Au23 113.30(8) . . ?
 Se1 Au4 Au31 165.17(8) . . ?
 Se1 Au4 Au33 137.14(8) . . ?
 Se1 Au4 Au34 106.79(8) . . ?
 Se1 Au4 Au47 133.06(8) . . ?
 Au10 Au5 Au20 59.57(4) . . ?
 Au10 Au5 Au37 105.63(4) . . ?
 Au10 Au5 Au39 148.33(5) . . ?
 Au10 Au5 Au42 60.79(4) . . ?
 Au17 Au5 Au10 57.10(3) . . ?
 Au17 Au5 Au20 55.14(3) . . ?
 Au17 Au5 Au37 56.45(3) . . ?
 Au17 Au5 Au39 115.79(4) . . ?
 Au17 Au5 Au42 57.75(4) . . ?
 Au17 Au5 Au58 58.48(4) . . ?
 Au20 Au5 Au37 57.44(4) . . ?
 Au20 Au5 Au39 146.29(5) . . ?
 Au37 Au5 Au39 89.84(4) . . ?
 Au42 Au5 Au20 106.18(4) . . ?
 Au42 Au5 Au37 104.96(4) . . ?
 Au42 Au5 Au39 88.82(4) . . ?
 Au58 Au5 Au10 107.52(5) . . ?
 Au58 Au5 Au20 104.47(5) . . ?
 Au58 Au5 Au37 58.37(4) . . ?
 Au58 Au5 Au39 57.32(4) . . ?
 Au58 Au5 Au42 59.13(4) . . ?
 Se15 Au5 Au10 129.22(9) . . ?
 Se15 Au5 Au17 164.89(9) . . ?
 Se15 Au5 Au20 139.49(10) . . ?
 Se15 Au5 Au37 123.79(10) . . ?
 Se15 Au5 Au39 50.73(7) . . ?
 Se15 Au5 Au42 111.18(10) . . ?
 Se15 Au5 Au58 107.70(9) . . ?
 Au1 Au6 Au14 57.13(4) . . ?
 Au1 Au6 Au15 59.40(17) . . ?
 Au1 Au6 Au37 117.73(5) . . ?
 Au1 Au6 Au39 58.48(4) . . ?
 Au1 Au6 Au53 58.54(4) . . ?
 Au1 Au6 Au58 58.79(4) . . ?
 Au1 Au6 Cu10 60.7(12) . . ?
 Au14 Au6 Au37 158.62(5) . . ?
 Au14 Au6 Au39 63.15(4) . . ?
 Au15 Au6 Au14 107.51(14) . . ?
 Au15 Au6 Au37 82.47(11) . . ?
 Au15 Au6 Au39 107.51(17) . . ?
 Au15 Au6 Au53 58.61(11) . . ?
 Au39 Au6 Au37 96.05(4) . . ?
 Au53 Au6 Au14 60.73(4) . . ?
 Au53 Au6 Au37 137.39(5) . . ?
 Au53 Au6 Au39 110.81(4) . . ?
 Au53 Au6 Cu10 62.5(9) . . ?
 Au58 Au6 Au14 109.21(5) . . ?
 Au58 Au6 Au15 58.06(14) . . ?
 Au58 Au6 Au37 59.40(4) . . ?
 Au58 Au6 Au39 60.03(4) . . ?
 Au58 Au6 Au53 106.04(5) . . ?
 Au58 Au6 Cu10 55.0(10) . . ?
 Se3 Au6 Au1 170.46(8) . . ?
 Se3 Au6 Au14 129.51(8) . . ?
 Se3 Au6 Au15 118.58(18) . . ?
 Se3 Au6 Au37 53.33(7) . . ?
 Se3 Au6 Au39 116.44(8) . . ?
 Se3 Au6 Au53 129.59(8) . . ?
 Se3 Au6 Au58 111.85(8) . . ?
 Se3 Au6 Cu10 116.7(11) . . ?
 Cu10 Au6 Au14 110.5(10) . . ?
 Cu10 Au6 Au37 78.9(9) . . ?
 Cu10 Au6 Au39 106.4(12) . . ?
 Au8 Au7 Au24 59.98(10) . . ?
 Au8 Au7 Au40 108.58(12) . . ?
 Au8 Au7 Au57 108.8(2) . . ?
 Au15 Au7 Au8 93.7(2) . . ?
 Au15 Au7 Au24 151.3(3) . . ?
 Au15 Au7 Au31 120.1(2) . . ?
 Au15 Au7 Au34 61.13(18) . . ?
 Au15 Au7 Au40 146.4(3) . . ?
 Au15 Au7 Au57 89.4(3) . . ?
 Au15 Au7 Au59 109.8(3) . . ?
 Au24 Au7 Au57 108.95(19) . . ?
 Au31 Au7 Au8 58.35(11) . . ?
 Au31 Au7 Au24 57.97(7) . . ?
 Au31 Au7 Au34 58.95(11) . . ?
 Au31 Au7 Au40 58.43(8) . . ?
 Au31 Au7 Au57 59.48(17) . . ?
 Au34 Au7 Au8 61.03(12) . . ?
 Au34 Au7 Au24 108.77(17) . . ?
 Au34 Au7 Au40 107.84(18) . . ?
 Au34 Au7 Au57 59.48(18) . . ?
 Au40 Au7 Au24 60.59(7) . . ?
 Au40 Au7 Au57 60.17(18) . . ?
 Au59 Au7 Au8 149.6(3) . . ?
 Au59 Au7 Au24 92.3(2) . . ?
 Au59 Au7 Au31 119.5(2) . . ?
 Au59 Au7 Au34 147.6(3) . . ?
 Au59 Au7 Au40 61.1(2) . . ?
 Au59 Au7 Au57 90.9(3) . . ?
 Se17 Au7 Au8 124.6(2) . . ?
 Se17 Au7 Au15 59.07(18) . . ?
 Se17 Au7 Au24 124.6(2) . . ?
 Se17 Au7 Au31 176.6(3) . . ?
 Se17 Au7 Au34 120.15(13) . . ?
 Se17 Au7 Au40 120.1(2) . . ?
 Se17 Au7 Au57 117.1(2) . . ?
 Se17 Au7 Au59 59.2(2) . . ?
 Se17 Au7 Cu11 59.85(14) . . ?
 Cu11 Au7 Au8 149.2(2) . . ?
 Cu11 Au7 Au15 61.20(18) . . ?
 Cu11 Au7 Au24 147.4(2) . . ?
 Cu11 Au7 Au31 116.7(2) . . ?
 Cu11 Au7 Au34 89.77(17) . . ?
 Cu11 Au7 Au40 88.67(19) . . ?
 Cu11 Au7 Au57 57.3(2) . . ?
 Cu11 Au7 Au59 61.1(2) . . ?
 Au4 Au8 Au53 90.69(4) . . ?
 Au7 Au8 Au4 107.94(12) . . ?
 Au7 Au8 Au24 60.43(8) . . ?
 Au7 Au8 Au33 109.32(8) . . ?
 Au7 Au8 Au34 59.31(11) . . ?
 Au7 Au8 Au53 86.11(7) . . ?
 Au24 Au8 Au4 109.55(5) . . ?
 Au24 Au8 Au33 61.58(4) . . ?
 Au24 Au8 Au34 107.76(5) . . ?
 Au24 Au8 Au53 144.55(5) . . ?
 Au31 Au8 Au4 57.74(3) . . ?
 Au31 Au8 Au7 60.45(10) . . ?
 Au31 Au8 Au24 58.78(4) . . ?
 Au31 Au8 Au33 56.70(4) . . ?
 Au31 Au8 Au34 59.04(4) . . ?
 Au31 Au8 Au53 116.48(5) . . ?
 Au31 Au8 Cu3 56.5(5) . . ?
 Au33 Au8 Au4 60.20(4) . . ?
 Au33 Au8 Au53 149.77(5) . . ?
 Au34 Au8 Au4 59.34(4) . . ?
 Au34 Au8 Au33 107.44(4) . . ?
 Au34 Au8 Au53 57.46(4) . . ?
 Se9 Au8 Au4 121.58(8) . . ?
 Se9 Au8 Au7 111.07(12) . . ?
 Se9 Au8 Au24 127.09(8) . . ?
 Se9 Au8 Au31 167.40(8) . . ?
 Se9 Au8 Au33 135.32(8) . . ?
 Se9 Au8 Au34 109.03(8) . . ?
 Se9 Au8 Au53 51.64(7) . . ?
 Se9 Au8 Cu3 115.9(5) . . ?
 Cu3 Au8 Au4 107.0(6) . . ?
 Cu3 Au8 Au24 54.8(4) . . ?
 Cu3 Au8 Au33 103.5(4) . . ?
 Cu3 Au8 Au34 62.2(5) . . ?
 Cu3 Au8 Au53 92.1(4) . . ?
 Au16 Au9 Au26 65.70(4) . . ?
 Au16 Au9 Au56 117.16(5) . . ?
 Au27 Au9 Au16 63.0(3) . . ?
 Au27 Au9 Au26 117.0(4) . . ?
 Au27 Au9 Au28 61.2(4) . . ?
 Au27 Au9 Au30 110.2(3) . . ?
 Au27 Au9 Au32 115.0(4) . . ?
 Au27 Au9 Au44 174.1(3) . . ?
 Au27 Au9 Au46 63.1(4) . . ?
 Au27 Au9 Au48 119.9(3) . . ?
 Au27 Au9 Au50 59.6(4) . . ?
 Au27 Au9 Au56 112.5(4) . . ?
 Au28 Au9 Au16 61.15(4) . . ?
 Au28 Au9 Au26 118.37(5) . . ?
 Au28 Au9 Au56 173.72(5) . . ?
 Au30 Au9 Au16 172.74(5) . . ?
 Au30 Au9 Au26 117.87(5) . . ?
 Au30 Au9 Au28 118.77(5) . . ?
 Au30 Au9 Au32 64.43(4) . . ?
 Au30 Au9 Au56 62.03(4) . . ?
 Au32 Au9 Au16 119.97(5) . . ?
 Au32 Au9 Au26 121.15(5) . . ?
 Au32 Au9 Au28 67.31(4) . . ?
 Au32 Au9 Au56 117.12(5) . . ?
 Au44 Au9 Au16 122.29(5) . . ?
 Au44 Au9 Au26 65.71(4) . . ?
 Au44 Au9 Au28 122.82(5) . . ?
 Au44 Au9 Au30 64.38(4) . . ?
 Au44 Au9 Au32 65.42(4) . . ?
 Au44 Au9 Au46 116.15(5) . . ?
 Au44 Au9 Au50 117.39(5) . . ?
 Au44 Au9 Au56 63.41(4) . . ?
 Au46 Au9 Au16 62.78(4) . . ?
 Au46 Au9 Au26 62.39(4) . . ?
 Au46 Au9 Au28 113.29(5) . . ?
 Au46 Au9 Au30 112.51(5) . . ?
 Au46 Au9 Au32 175.95(5) . . ?
 Au46 Au9 Au50 113.39(5) . . ?
 Au46 Au9 Au56 61.94(4) . . ?
 Au48 Au9 Au16 66.98(4) . . ?
 Au48 Au9 Au26 65.57(4) . . ?
 Au48 Au9 Au28 66.67(4) . . ?
 Au48 Au9 Au30 120.06(5) . . ?
 Au48 Au9 Au32 65.89(4) . . ?
 Au48 Au9 Au44 65.89(4) . . ?
 Au48 Au9 Au46 118.13(5) . . ?
 Au48 Au9 Au50 118.03(5) . . ?
 Au48 Au9 Au56 118.82(5) . . ?
 Au50 Au9 Au16 113.09(5) . . ?
 Au50 Au9 Au26 175.77(5) . . ?
 Au50 Au9 Au28 62.91(4) . . ?
 Au50 Au9 Au30 62.84(4) . . ?
 Au50 Au9 Au32 63.06(4) . . ?
 Au50 Au9 Au56 114.36(5) . . ?
 Au56 Au9 Au26 63.91(4) . . ?
 Cu6 Au9 Au16 113.9(10) . . ?
 Cu6 Au9 Au26 119.4(10) . . ?
 Cu6 Au9 Au28 109.1(10) . . ?
 Cu6 Au9 Au30 58.9(10) . . ?
 Cu6 Au9 Au32 110.3(10) . . ?
 Cu6 Au9 Au44 116.0(10) . . ?
 Cu6 Au9 Au46 65.7(10) . . ?
 Cu6 Au9 Au48 175.0(10) . . ?
 Cu6 Au9 Au50 56.9(10) . . ?
 Cu6 Au9 Au56 65.6(10) . . ?
 Au5 Au10 Au20 61.81(4) . . ?
 Au5 Au10 Au22 110.76(4) . . ?
 Au5 Au10 Au42 59.71(4) . . ?
 Au5 Au10 Au52 106.74(4) . . ?
 Au17 Au10 Au5 58.47(4) . . ?
 Au17 Au10 Au20 56.31(4) . . ?
 Au17 Au10 Au22 58.74(4) . . ?
 Au17 Au10 Au42 57.76(4) . . ?
 Au17 Au10 Au52 58.29(4) . . ?
 Au20 Au10 Au22 61.13(4) . . ?
 Au20 Au10 Au42 107.07(4) . . ?
 Au22 Au10 Au42 105.61(4) . . ?
 Au52 Au10 Au20 106.31(5) . . ?
 Au52 Au10 Au22 58.47(4) . . ?
 Au52 Au10 Au42 57.56(4) . . ?
 P5 Au10 Au5 124.38(19) . . ?
 P5 Au10 Au17 177.0(2) . . ?
 P5 Au10 Au20 123.4(2) . . ?
 P5 Au10 Au22 118.3(2) . . ?
 P5 Au10 Au42 124.1(2) . . ?
 P5 Au10 Au52 120.1(2) . . ?
 Au3 Au11 Au2 148.43(5) . . ?
 Au3 Au11 Au38 58.72(4) . . ?
 Au12 Au11 Au2 88.90(4) . . ?
 Au12 Au11 Au3 60.32(4) . . ?
 Au12 Au11 Au38 106.07(4) . . ?
 Au35 Au11 Au2 115.08(4) . . ?
 Au35 Au11 Au3 56.18(4) . . ?
 Au35 Au11 Au12 57.89(3) . . ?
 Au35 Au11 Au38 55.29(4) . . ?
 Au35 Au11 Au40 58.85(3) . . ?
 Au35 Au11 Au41 57.68(3) . . ?
 Au38 Au11 Au2 146.11(5) . . ?
 Au40 Au11 Au2 56.23(3) . . ?
 Au40 Au11 Au3 106.97(4) . . ?
 Au40 Au11 Au12 59.34(4) . . ?
 Au40 Au11 Au38 105.33(4) . . ?
 Au40 Au11 Au41 59.05(4) . . ?
 Au41 Au11 Au2 88.32(4) . . ?
 Au41 Au11 Au3 105.94(5) . . ?
 Au41 Au11 Au12 106.20(4) . . ?
 Au41 Au11 Au38 58.57(4) . . ?
 Se14 Au11 Au2 50.12(7) . . ?
 Se14 Au11 Au3 136.90(8) . . ?
 Se14 Au11 Au12 118.39(8) . . ?
 Se14 Au11 Au35 165.00(8) . . ?
 Se14 Au11 Au38 134.17(8) . . ?
 Se14 Au11 Au40 106.31(8) . . ?
 Se14 Au11 Au41 114.40(8) . . ?
 Au3 Au12 Au25 151.08(5) . . ?
 Au11 Au12 Au3 59.97(4) . . ?
 Au11 Au12 Au25 91.74(4) . . ?
 Au13 Au12 Au3 108.35(7) . . ?
 Au13 Au12 Au11 108.46(6) . . ?
 Au13 Au12 Au25 85.03(7) . . ?
 Au13 Au12 Au40 59.69(6) . . ?
 Au35 Au12 Au3 56.00(4) . . ?
 Au35 Au12 Au11 57.70(4) . . ?
 Au35 Au12 Au13 60.54(6) . . ?
 Au35 Au12 Au25 115.87(5) . . ?
 Au35 Au12 Au40 58.92(4) . . ?
 Au35 Au12 Au45 58.53(4) . . ?
 Au35 Au12 Cu1 55.0(6) . . ?
 Au40 Au12 Au3 106.98(5) . . ?
 Au40 Au12 Au11 59.70(4) . . ?
 Au40 Au12 Au25 57.02(3) . . ?
 Au45 Au12 Au3 60.37(4) . . ?
 Au45 Au12 Au11 108.85(5) . . ?
 Au45 Au12 Au13 60.44(7) . . ?
 Au45 Au12 Au25 143.65(5) . . ?
 Au45 Au12 Au40 107.72(5) . . ?
 Se10 Au12 Au3 137.09(8) . . ?
 Se10 Au12 Au11 122.19(8) . . ?
 Se10 Au12 Au13 110.03(9) . . ?
 Se10 Au12 Au25 51.50(7) . . ?
 Se10 Au12 Au35 166.49(8) . . ?
 Se10 Au12 Au40 108.47(8) . . ?
 Se10 Au12 Au45 127.29(8) . . ?
 Se10 Au12 Cu1 114.6(6) . . ?
 Cu1 Au12 Au3 105.6(6) . . ?
 Cu1 Au12 Au11 101.4(5) . . ?
 Cu1 Au12 Au25 84.5(6) . . ?
 Cu1 Au12 Au40 53.7(6) . . ?
 Cu1 Au12 Au45 62.7(6) . . ?
 Au12 Au13 Au40 60.70(6) . . ?
 Au12 Au13 Au45 59.67(7) . . ?
 Au12 Au13 Au59 107.32(19) . . ?
 Au27 Au13 Au12 154.0(4) . . ?
 Au27 Au13 Au35 117.9(3) . . ?
 Au27 Au13 Au40 142.6(4) . . ?
 Au27 Au13 Au45 95.7(4) . . ?
 Au27 Au13 Au50 59.5(3) . . ?
 Au27 Au13 Au57 107.5(4) . . ?
 Au27 Au13 Au59 87.0(4) . . ?
 Au27 Au13 Cu11 59.3(4) . . ?
 Au35 Au13 Au12 57.99(6) . . ?
 Au35 Au13 Au40 58.46(5) . . ?
 Au35 Au13 Au45 57.47(6) . . ?
 Au35 Au13 Au59 58.11(18) . . ?
 Au40 Au13 Au45 107.90(9) . . ?
 Au40 Au13 Au59 58.76(18) . . ?
 Au45 Au13 Au59 107.40(19) . . ?
 Au50 Au13 Au12 108.56(10) . . ?
 Au50 Au13 Au35 58.68(6) . . ?
 Au50 Au13 Au40 107.58(7) . . ?
 Au50 Au13 Au45 60.63(7) . . ?
 Au50 Au13 Au59 59.74(18) . . ?
 Au57 Au13 Au12 94.56(18) . . ?
 Au57 Au13 Au35 120.04(12) . . ?
 Au57 Au13 Au40 61.62(11) . . ?
 Au57 Au13 Au45 152.2(2) . . ?
 Au57 Au13 Au50 145.43(18) . . ?
 Au57 Au13 Au59 89.4(2) . . ?
 Se6 Au13 Au12 125.44(13) . . ?
 Se6 Au13 Au27 61.3(3) . . ?
 Se6 Au13 Au35 174.39(14) . . ?
 Se6 Au13 Au40 118.30(13) . . ?
 Se6 Au13 Au45 127.74(10) . . ?
 Se6 Au13 Au50 120.75(12) . . ?
 Se6 Au13 Au57 56.75(13) . . ?
 Se6 Au13 Au59 116.4(2) . . ?
 Se6 Au13 Cu11 58.37(12) . . ?
 Cu11 Au13 Au12 146.71(13) . . ?
 Cu11 Au13 Au35 116.17(12) . . ?
 Cu11 Au13 Au40 87.77(11) . . ?
 Cu11 Au13 Au45 149.51(15) . . ?
 Cu11 Au13 Au50 90.04(12) . . ?
 Cu11 Au13 Au57 58.34(18) . . ?
 Cu11 Au13 Au59 58.1(2) . . ?
 Au1 Au14 Au6 58.45(4) . . ?
 Au1 Au14 Au19 58.04(4) . . ?
 Au1 Au14 Au36 56.67(3) . . ?
 Au1 Au14 Au39 57.19(3) . . ?
 Au1 Au14 Au53 58.43(4) . . ?
 Au6 Au14 Au19 107.49(4) . . ?
 Au6 Au14 Au36 106.23(4) . . ?
 Au6 Au14 Au39 58.66(4) . . ?
 Au6 Au14 Au53 59.34(4) . . ?
 Au19 Au14 Au39 107.84(4) . . ?
 Au36 Au14 Au19 61.09(4) . . ?
 Au36 Au14 Au39 59.06(4) . . ?
 Au53 Au14 Au19 59.95(4) . . ?
 Au53 Au14 Au36 107.70(5) . . ?
 Au53 Au14 Au39 106.18(4) . . ?
 P10 Au14 Au1 177.5(2) . . ?
 P10 Au14 Au6 119.7(2) . . ?
 P10 Au14 Au19 122.3(2) . . ?
 P10 Au14 Au36 125.8(2) . . ?
 P10 Au14 Au39 123.8(2) . . ?
 P10 Au14 Au53 119.33(19) . . ?
 Au1 Au15 Au6 57.80(17) . . ?
 Au1 Au15 Au34 59.43(15) . . ?
 Au1 Au15 Au53 58.77(14) . . ?
 Au7 Au15 Au1 120.8(3) . . ?
 Au7 Au15 Au6 152.2(3) . . ?
 Au7 Au15 Au29 89.7(4) . . ?
 Au7 Au15 Au34 61.4(2) . . ?
 Au7 Au15 Au53 93.9(2) . . ?
 Au7 Au15 Au58 146.0(4) . . ?
 Au7 Au15 Cu11 58.7(2) . . ?
 Au29 Au15 Au1 59.2(3) . . ?
 Au29 Au15 Au6 108.4(4) . . ?
 Au29 Au15 Au34 59.4(3) . . ?
 Au29 Au15 Au53 108.8(3) . . ?
 Au29 Au15 Au58 60.2(3) . . ?
 Au34 Au15 Au6 109.3(2) . . ?
 Au34 Au15 Au53 61.16(12) . . ?
 Au53 Au15 Au6 60.73(17) . . ?
 Au55 Au15 Au1 121.7(4) . . ?
 Au55 Au15 Au6 94.9(4) . . ?
 Au55 Au15 Au7 106.1(4) . . ?
 Au55 Au15 Au29 90.9(4) . . ?
 Au55 Au15 Au34 145.9(5) . . ?
 Au55 Au15 Au53 152.2(5) . . ?
 Au55 Au15 Au58 62.5(3) . . ?
 Au55 Au15 Cu11 60.0(3) . . ?
 Au58 Au15 Au1 59.14(17) . . ?
 Au58 Au15 Au6 60.59(17) . . ?
 Au58 Au15 Au34 108.7(3) . . ?
 Au58 Au15 Au53 109.8(3) . . ?
 Se17 Au15 Au1 175.9(4) . . ?
 Se17 Au15 Au6 125.9(3) . . ?
 Se17 Au15 Au7 57.0(2) . . ?
 Se17 Au15 Au29 116.8(4) . . ?
 Se17 Au15 Au34 118.4(3) . . ?
 Se17 Au15 Au53 123.9(3) . . ?
 Se17 Au15 Au55 57.8(3) . . ?
 Se17 Au15 Au58 120.3(2) . . ?
 Se17 Au15 Cu11 58.29(19) . . ?
 Cu11 Au15 Au1 117.7(3) . . ?
 Cu11 Au15 Au6 149.0(2) . . ?
 Cu11 Au15 Au29 58.5(3) . . ?
 Cu11 Au15 Au34 88.6(3) . . ?
 Cu11 Au15 Au53 147.4(3) . . ?
 Cu11 Au15 Au58 90.1(2) . . ?
 Au9 Au16 Au26 57.25(4) . . ?
 Au9 Au16 Au27 56.6(3) . . ?
 Au9 Au16 Au28 59.33(4) . . ?
 Au9 Au16 Au46 58.16(4) . . ?
 Au9 Au16 Au48 54.99(4) . . ?
 Au9 Au16 Au52 115.27(5) . . ?
 Au26 Au16 Au52 86.99(4) . . ?
 Au27 Au16 Au26 104.8(3) . . ?
 Au27 Au16 Au46 59.3(4) . . ?
 Au27 Au16 Au48 104.3(3) . . ?
 Au27 Au16 Au52 91.5(4) . . ?
 Au28 Au16 Au26 109.55(5) . . ?
 Au28 Au16 Au27 58.5(4) . . ?
 Au28 Au16 Au46 108.00(5) . . ?
 Au28 Au16 Au48 61.71(4) . . ?
 Au28 Au16 Au52 148.16(5) . . ?
 Au46 Au16 Au26 58.12(4) . . ?
 Au46 Au16 Au48 104.49(5) . . ?
 Au46 Au16 Au52 57.14(4) . . ?
 Au48 Au16 Au26 58.81(4) . . ?
 Au48 Au16 Au52 144.80(5) . . ?
 Se13 Au16 Au9 161.13(9) . . ?
 Se13 Au16 Au26 105.78(9) . . ?
 Se13 Au16 Au27 129.1(3) . . ?
 Se13 Au16 Au28 139.47(9) . . ?
 Se13 Au16 Au46 107.16(9) . . ?
 Se13 Au16 Au48 126.27(9) . . ?
 Se13 Au16 Au52 51.09(8) . . ?
 Se13 Au16 Cu5 123.3(4) . . ?
 Cu5 Au16 Au9 63.3(3) . . ?
 Cu5 Au16 Au26 111.2(3) . . ?
 Cu5 Au16 Au28 59.6(5) . . ?
 Cu5 Au16 Au46 63.0(4) . . ?
 Cu5 Au16 Au48 109.5(4) . . ?
 Cu5 Au16 Au52 89.4(5) . . ?
 Au5 Au17 Au37 67.58(4) . . ?
 Au5 Au17 Au46 175.05(5) . . ?
 Au5 Au17 Au52 116.79(5) . . ?
 Au5 Au17 Au54 114.48(7) . . ?
 Au10 Au17 Au5 64.44(4) . . ?
 Au10 Au17 Au18 119.60(5) . . ?
 Au10 Au17 Au37 120.96(5) . . ?
 Au10 Au17 Au42 65.50(4) . . ?
 Au10 Au17 Au46 117.32(5) . . ?
 Au10 Au17 Au52 64.86(4) . . ?
 Au10 Au17 Au54 117.58(6) . . ?
 Au10 Au17 Au55 179.2(3) . . ?
 Au10 Au17 Au58 117.20(5) . . ?
 Au10 Au17 Cu8 179.7(3) . . ?
 Au18 Au17 Au5 120.56(5) . . ?
 Au18 Au17 Au37 62.13(4) . . ?
 Au18 Au17 Au46 63.14(4) . . ?
 Au18 Au17 Au52 116.07(5) . . ?
 Au18 Au17 Au54 112.41(6) . . ?
 Au18 Au17 Cu8 60.5(3) . . ?
 Au20 Au17 Au5 67.28(4) . . ?
 Au20 Au17 Au10 66.22(4) . . ?
 Au20 Au17 Au18 64.14(4) . . ?
 Au20 Au17 Au37 64.88(4) . . ?
 Au20 Au17 Au42 122.02(5) . . ?
 Au20 Au17 Au46 117.64(5) . . ?
 Au20 Au17 Au52 119.90(5) . . ?
 Au20 Au17 Au54 176.16(6) . . ?
 Au20 Au17 Au55 114.6(3) . . ?
 Au20 Au17 Au58 117.74(5) . . ?
 Au20 Au17 Cu8 113.7(2) . . ?
 Au37 Au17 Au54 112.29(6) . . ?
 Au42 Au17 Au5 64.18(4) . . ?
 Au42 Au17 Au18 173.83(5) . . ?
 Au42 Au17 Au37 119.13(5) . . ?
 Au42 Au17 Au46 111.89(5) . . ?
 Au42 Au17 Au52 62.01(4) . . ?
 Au42 Au17 Au54 61.42(5) . . ?
 Au42 Au17 Cu8 114.4(3) . . ?
 Au46 Au17 Au37 113.50(5) . . ?
 Au46 Au17 Au52 61.80(4) . . ?
 Au46 Au17 Au54 60.57(6) . . ?
 Au52 Au17 Au37 174.18(5) . . ?
 Au52 Au17 Au54 62.76(6) . . ?
 Au55 Au17 Au5 116.0(3) . . ?
 Au55 Au17 Au18 60.9(3) . . ?
 Au55 Au17 Au37 59.8(3) . . ?
 Au55 Au17 Au42 114.0(3) . . ?
 Au55 Au17 Au46 62.2(3) . . ?
 Au55 Au17 Au52 114.4(3) . . ?
 Au55 Au17 Au54 61.7(3) . . ?
 Au55 Au17 Au58 62.8(3) . . ?
 Au58 Au17 Au5 62.67(4) . . ?
 Au58 Au17 Au18 115.11(5) . . ?
 Au58 Au17 Au37 63.43(4) . . ?
 Au58 Au17 Au42 62.64(4) . . ?
 Au58 Au17 Au46 113.15(5) . . ?
 Au58 Au17 Au52 114.44(5) . . ?
 Au58 Au17 Au54 61.62(7) . . ?
 Au58 Au17 Cu8 62.6(3) . . ?
 Cu8 Au17 Au5 115.3(2) . . ?
 Cu8 Au17 Au37 58.8(2) . . ?
 Cu8 Au17 Au46 63.0(2) . . ?
 Cu8 Au17 Au52 115.3(2) . . ?
 Au17 Au18 Au20 56.78(4) . . ?
 Au17 Au18 Au22 57.99(4) . . ?
 Au17 Au18 Au37 59.36(4) . . ?
 Au17 Au18 Au46 58.61(4) . . ?
 Au17 Au18 Au55 59.2(3) . . ?
 Au17 Au18 Au56 116.50(5) . . ?
 Au17 Au18 Cu8 59.8(2) . . ?
 Au20 Au18 Au22 61.45(4) . . ?
 Au20 Au18 Au46 107.62(5) . . ?
 Au20 Au18 Au56 149.85(5) . . ?
 Au37 Au18 Au20 61.39(4) . . ?
 Au37 Au18 Au22 110.63(5) . . ?
 Au37 Au18 Au46 107.62(5) . . ?
 Au37 Au18 Au56 144.94(5) . . ?
 Au46 Au18 Au22 59.03(4) . . ?
 Au46 Au18 Au56 57.89(4) . . ?
 Au55 Au18 Au20 107.1(3) . . ?
 Au55 Au18 Au22 107.7(3) . . ?
 Au55 Au18 Au37 58.4(3) . . ?
 Au55 Au18 Au46 60.1(3) . . ?
 Au55 Au18 Au56 88.8(3) . . ?
 Au56 Au18 Au22 89.59(4) . . ?
 Se7 Au18 Au17 161.59(9) . . ?
 Se7 Au18 Au20 123.75(9) . . ?
 Se7 Au18 Au22 104.87(9) . . ?
 Se7 Au18 Au37 138.81(9) . . ?
 Se7 Au18 Au46 108.21(9) . . ?
 Se7 Au18 Au55 128.2(3) . . ?
 Se7 Au18 Au56 52.27(8) . . ?
 Se7 Au18 Cu8 128.0(2) . . ?
 Cu8 Au18 Au20 107.1(2) . . ?
 Cu8 Au18 Au22 108.7(2) . . ?
 Cu8 Au18 Au37 57.7(2) . . ?
 Cu8 Au18 Au46 61.1(2) . . ?
 Cu8 Au18 Au56 89.2(2) . . ?
 Au1 Au19 Au4 115.22(4) . . ?
 Au1 Au19 Au14 56.22(3) . . ?
 Au1 Au19 Au21 57.53(3) . . ?
 Au1 Au19 Au34 58.81(4) . . ?
 Au1 Au19 Au36 55.48(3) . . ?
 Au1 Au19 Au53 57.66(3) . . ?
 Au14 Au19 Au4 147.32(5) . . ?
 Au14 Au19 Au36 59.24(4) . . ?
 Au21 Au19 Au4 88.65(4) . . ?
 Au21 Au19 Au14 106.33(4) . . ?
 Au21 Au19 Au36 59.07(3) . . ?
 Au21 Au19 Au53 105.85(4) . . ?
 Au34 Au19 Au4 56.41(3) . . ?
 Au34 Au19 Au14 106.26(4) . . ?
 Au34 Au19 Au21 59.32(4) . . ?
 Au34 Au19 Au36 105.92(4) . . ?
 Au34 Au19 Au53 58.86(4) . . ?
 Au36 Au19 Au4 146.90(4) . . ?
 Au53 Au19 Au4 88.89(4) . . ?
 Au53 Au19 Au14 59.36(4) . . ?
 Au53 Au19 Au36 105.80(4) . . ?
 Se1 Au19 Au1 164.86(8) . . ?
 Se1 Au19 Au4 50.20(7) . . ?
 Se1 Au19 Au14 137.56(8) . . ?
 Se1 Au19 Au21 113.32(8) . . ?
 Se1 Au19 Au34 106.50(8) . . ?
 Se1 Au19 Au36 132.96(8) . . ?
 Se1 Au19 Au53 119.96(8) . . ?
 Au10 Au20 Au5 58.62(4) . . ?
 Au10 Au20 Au22 59.51(4) . . ?
 Au17 Au20 Au5 57.58(4) . . ?
 Au17 Au20 Au10 57.48(4) . . ?
 Au17 Au20 Au18 59.07(4) . . ?
 Au17 Au20 Au22 58.45(4) . . ?
 Au17 Au20 Au37 59.09(4) . . ?
 Au18 Au20 Au5 108.36(4) . . ?
 Au18 Au20 Au10 108.19(5) . . ?
 Au18 Au20 Au22 60.97(4) . . ?
 Au18 Au20 Au37 58.73(4) . . ?
 Au22 Au20 Au5 106.91(4) . . ?
 Au37 Au20 Au5 62.35(4) . . ?
 Au37 Au20 Au10 108.81(4) . . ?
 Au37 Au20 Au22 108.14(4) . . ?
 P8 Au20 Au5 122.8(2) . . ?
 P8 Au20 Au10 125.3(2) . . ?
 P8 Au20 Au17 177.2(2) . . ?
 P8 Au20 Au18 119.0(2) . . ?
 P8 Au20 Au22 122.9(2) . . ?
 P8 Au20 Au37 118.4(2) . . ?
 Au1 Au21 Au19 57.98(4) . . ?
 Au1 Au21 Au23 116.79(4) . . ?
 Au1 Au21 Au29 58.9(2) . . ?
 Au1 Au21 Au34 59.07(4) . . ?
 Au1 Au21 Au36 56.54(3) . . ?
 Au1 Au21 Au43 58.96(3) . . ?
 Au1 Au21 Cu2 64.6(6) . . ?
 Au19 Au21 Au23 91.28(4) . . ?
 Au29 Au21 Au19 106.4(2) . . ?
 Au29 Au21 Au23 85.9(2) . . ?
 Au29 Au21 Au34 57.8(2) . . ?
 Au29 Au21 Au36 107.5(2) . . ?
 Au29 Au21 Au43 59.7(2) . . ?
 Au34 Au21 Au19 59.62(4) . . ?
 Au34 Au21 Au23 57.75(3) . . ?
 Au34 Au21 Au36 108.20(4) . . ?
 Au36 Au21 Au19 61.66(4) . . ?
 Au36 Au21 Au23 152.00(5) . . ?
 Au43 Au21 Au19 110.46(4) . . ?
 Au43 Au21 Au23 142.88(5) . . ?
 Au43 Au21 Au34 107.19(4) . . ?
 Au43 Au21 Au36 61.19(4) . . ?
 Se4 Au21 Au1 169.06(8) . . ?
 Se4 Au21 Au19 119.33(8) . . ?
 Se4 Au21 Au23 52.33(7) . . ?
 Se4 Au21 Au29 115.3(2) . . ?
 Se4 Au21 Au34 110.08(7) . . ?
 Se4 Au21 Au36 133.14(8) . . ?
 Se4 Au21 Au43 127.95(8) . . ?
 Se4 Au21 Cu2 110.2(6) . . ?
 Cu2 Au21 Au19 112.3(6) . . ?
 Cu2 Au21 Au23 84.6(6) . . ?
 Cu2 Au21 Au34 61.9(6) . . ?
 Cu2 Au21 Au36 111.1(6) . . ?
 Cu2 Au21 Au43 59.7(6) . . ?
 Au10 Au22 Au18 105.37(4) . . ?
 Au10 Au22 Au20 59.37(4) . . ?
 Au10 Au22 Au26 146.58(5) . . ?
 Au17 Au22 Au10 56.40(3) . . ?
 Au17 Au22 Au18 56.72(3) . . ?
 Au17 Au22 Au20 55.03(3) . . ?
 Au17 Au22 Au26 114.01(4) . . ?
 Au17 Au22 Au46 58.08(4) . . ?
 Au17 Au22 Au52 58.31(4) . . ?
 Au18 Au22 Au20 57.58(4) . . ?
 Au18 Au22 Au26 89.28(4) . . ?
 Au20 Au22 Au26 146.32(5) . . ?
 Au46 Au22 Au10 106.27(5) . . ?
 Au46 Au22 Au18 58.71(4) . . ?
 Au46 Au22 Au20 104.30(5) . . ?
 Au46 Au22 Au26 55.94(4) . . ?
 Au52 Au22 Au10 60.51(4) . . ?
 Au52 Au22 Au18 105.70(4) . . ?
 Au52 Au22 Au20 106.52(5) . . ?
 Au52 Au22 Au26 86.84(4) . . ?
 Au52 Au22 Au46 58.85(4) . . ?
 Se11 Au22 Au10 136.04(9) . . ?
 Se11 Au22 Au17 164.07(9) . . ?
 Se11 Au22 Au18 116.70(10) . . ?
 Se11 Au22 Au20 136.58(10) . . ?
 Se11 Au22 Au26 50.07(8) . . ?
 Se11 Au22 Au46 106.00(9) . . ?
 Se11 Au22 Au52 115.60(10) . . ?
 Au4 Au23 Au21 91.63(4) . . ?
 Au4 Au23 Au47 61.92(4) . . ?
 Au25 Au23 Au4 109.89(4) . . ?
 Au25 Au23 Au21 143.91(5) . . ?
 Au25 Au23 Au47 60.03(4) . . ?
 Au25 Au23 Cu7 58.6(6) . . ?
 Au31 Au23 Au4 57.99(3) . . ?
 Au31 Au23 Au21 117.55(4) . . ?
 Au31 Au23 Au25 58.69(4) . . ?
 Au31 Au23 Au34 59.12(4) . . ?
 Au31 Au23 Au47 56.31(3) . . ?
 Au31 Au23 Au57 60.97(8) . . ?
 Au31 Au23 Cu7 55.6(4) . . ?
 Au34 Au23 Au4 59.70(4) . . ?
 Au34 Au23 Au21 58.46(4) . . ?
 Au34 Au23 Au25 107.36(4) . . ?
 Au34 Au23 Au47 108.25(4) . . ?
 Au34 Au23 Cu7 57.2(6) . . ?
 Au47 Au23 Au21 152.52(5) . . ?
 Au57 Au23 Au4 108.89(11) . . ?
 Au57 Au23 Au21 86.46(14) . . ?
 Au57 Au23 Au25 59.65(15) . . ?
 Au57 Au23 Au34 59.80(14) . . ?
 Au57 Au23 Au47 108.13(11) . . ?
 Se4 Au23 Au4 119.38(8) . . ?
 Se4 Au23 Au21 52.17(7) . . ?
 Se4 Au23 Au25 128.08(8) . . ?
 Se4 Au23 Au31 169.68(8) . . ?
 Se4 Au23 Au34 110.63(8) . . ?
 Se4 Au23 Au47 132.80(8) . . ?
 Se4 Au23 Au57 114.02(11) . . ?
 Se4 Au23 Cu7 119.2(5) . . ?
 Cu7 Au23 Au4 103.9(5) . . ?
 Cu7 Au23 Au21 88.8(6) . . ?
 Cu7 Au23 Au47 104.0(5) . . ?
 Au2 Au24 Au33 61.41(4) . . ?
 Au2 Au24 Au41 90.89(4) . . ?
 Au7 Au24 Au2 108.26(12) . . ?
 Au7 Au24 Au33 107.79(12) . . ?
 Au7 Au24 Au40 59.71(12) . . ?
 Au7 Au24 Au41 86.54(12) . . ?
 Au8 Au24 Au2 109.98(5) . . ?
 Au8 Au24 Au7 59.59(12) . . ?
 Au8 Au24 Au33 60.47(4) . . ?
 Au8 Au24 Au40 107.57(5) . . ?
 Au8 Au24 Au41 144.02(5) . . ?
 Au31 Au24 Au2 57.95(3) . . ?
 Au31 Au24 Au7 60.20(12) . . ?
 Au31 Au24 Au8 58.94(4) . . ?
 Au31 Au24 Au33 56.37(3) . . ?
 Au31 Au24 Au40 58.83(4) . . ?
 Au31 Au24 Au41 116.54(5) . . ?
 Au33 Au24 Au41 151.42(5) . . ?
 Au40 Au24 Au2 59.38(4) . . ?
 Au40 Au24 Au33 107.68(4) . . ?
 Au40 Au24 Au41 57.74(4) . . ?
 Se16 Au24 Au2 118.05(9) . . ?
 Se16 Au24 Au7 115.49(14) . . ?
 Se16 Au24 Au8 129.24(8) . . ?
 Se16 Au24 Au31 168.95(8) . . ?
 Se16 Au24 Au33 132.61(8) . . ?
 Se16 Au24 Au40 110.12(8) . . ?
 Se16 Au24 Au41 52.41(7) . . ?
 Se16 Au24 Cu3 116.3(6) . . ?
 Cu3 Au24 Au2 105.5(6) . . ?
 Cu3 Au24 Au8 61.7(6) . . ?
 Cu3 Au24 Au31 58.8(6) . . ?
 Cu3 Au24 Au33 108.0(6) . . ?
 Cu3 Au24 Au40 56.6(6) . . ?
 Cu3 Au24 Au41 85.0(6) . . ?
 Au2 Au25 Au12 90.40(4) . . ?
 Au23 Au25 Au2 109.07(4) . . ?
 Au23 Au25 Au12 145.80(5) . . ?
 Au23 Au25 Au47 61.30(4) . . ?
 Au31 Au25 Au2 57.46(3) . . ?
 Au31 Au25 Au12 117.05(4) . . ?
 Au31 Au25 Au23 58.60(4) . . ?
 Au31 Au25 Au40 59.06(4) . . ?
 Au31 Au25 Au47 56.72(3) . . ?
 Au31 Au25 Au57 60.78(11) . . ?
 Au31 Au25 Cu7 56.3(5) . . ?
 Au40 Au25 Au2 59.30(4) . . ?
 Au40 Au25 Au12 57.99(4) . . ?
 Au40 Au25 Au23 107.70(5) . . ?
 Au40 Au25 Au47 107.53(4) . . ?
 Au47 Au25 Au2 60.17(4) . . ?
 Au47 Au25 Au12 149.15(5) . . ?
 Au57 Au25 Au2 108.82(9) . . ?
 Au57 Au25 Au12 88.33(15) . . ?
 Au57 Au25 Au23 59.21(14) . . ?
 Au57 Au25 Au40 60.82(11) . . ?
 Au57 Au25 Au47 108.80(14) . . ?
 Se10 Au25 Au2 120.37(8) . . ?
 Se10 Au25 Au12 51.28(7) . . ?
 Se10 Au25 Au23 128.43(8) . . ?
 Se10 Au25 Au31 168.05(8) . . ?
 Se10 Au25 Au40 109.23(8) . . ?
 Se10 Au25 Au47 134.08(8) . . ?
 Se10 Au25 Au57 112.70(14) . . ?
 Se10 Au25 Cu7 116.4(6) . . ?
 Cu7 Au25 Au2 103.2(4) . . ?
 Cu7 Au25 Au12 87.9(6) . . ?
 Cu7 Au25 Au23 60.9(6) . . ?
 Cu7 Au25 Au40 56.1(5) . . ?
 Cu7 Au25 Au47 106.6(6) . . ?
 Au9 Au26 Au16 57.05(4) . . ?
 Au9 Au26 Au22 115.19(4) . . ?
 Au9 Au26 Au44 56.28(4) . . ?
 Au9 Au26 Au46 58.24(4) . . ?
 Au9 Au26 Au48 55.55(4) . . ?
 Au9 Au26 Au56 57.95(4) . . ?
 Au16 Au26 Au22 90.38(4) . . ?
 Au44 Au26 Au16 106.80(5) . . ?
 Au44 Au26 Au22 143.84(5) . . ?
 Au46 Au26 Au16 58.54(4) . . ?
 Au46 Au26 Au22 56.98(4) . . ?
 Au46 Au26 Au44 105.11(5) . . ?
 Au46 Au26 Au48 106.18(5) . . ?
 Au46 Au26 Au56 58.63(4) . . ?
 Au48 Au26 Au16 60.54(4) . . ?
 Au48 Au26 Au22 150.34(5) . . ?
 Au48 Au26 Au44 59.26(4) . . ?
 Au56 Au26 Au16 105.38(4) . . ?
 Au56 Au26 Au22 86.74(4) . . ?
 Au56 Au26 Au44 58.38(4) . . ?
 Au56 Au26 Au48 105.51(5) . . ?
 Se11 Au26 Au9 165.51(9) . . ?
 Se11 Au26 Au16 120.37(10) . . ?
 Se11 Au26 Au22 50.66(8) . . ?
 Se11 Au26 Au44 131.71(10) . . ?
 Se11 Au26 Au46 107.62(9) . . ?
 Se11 Au26 Au48 137.74(10) . . ?
 Se11 Au26 Au56 113.45(10) . . ?
 Au9 Au27 Au16 60.4(4) . . ?
 Au9 Au27 Au28 61.3(4) . . ?
 Au9 Au27 Au46 60.0(4) . . ?
 Au9 Au27 Au50 61.9(3) . . ?
 Au9 Au27 Au54 119.9(7) . . ?
 Au9 Au27 Au60 63.3(3) . . ?
 Au13 Au27 Au9 125.4(6) . . ?
 Au13 Au27 Au16 147.1(7) . . ?
 Au13 Au27 Au28 92.6(6) . . ?
 Au13 Au27 Au46 152.0(7) . . ?
 Au13 Au27 Au50 63.5(4) . . ?
 Au13 Au27 Au54 108.7(7) . . ?
 Au13 Au27 Au60 95.2(5) . . ?
 Au13 Au27 Se6 58.4(4) . . ?
 Au13 Au27 Cu11 62.2(4) . . ?
 Au28 Au27 Au16 60.3(4) . . ?
 Au28 Au27 Au46 110.8(7) . . ?
 Au28 Au27 Au54 144.7(5) . . ?
 Au46 Au27 Au16 60.9(4) . . ?
 Au50 Au27 Au16 112.8(6) . . ?
 Au50 Au27 Au28 63.7(4) . . ?
 Au50 Au27 Au46 112.7(5) . . ?
 Au50 Au27 Au54 151.1(6) . . ?
 Au50 Au27 Au60 64.5(3) . . ?
 Au54 Au27 Au16 88.7(5) . . ?
 Au54 Au27 Au46 60.0(4) . . ?
 Au60 Au27 Au16 113.0(6) . . ?
 Au60 Au27 Au28 116.4(5) . . ?
 Au60 Au27 Au46 61.2(4) . . ?
 Au60 Au27 Au54 89.9(6) . . ?
 Se6 Au27 Au9 176.1(7) . . ?
 Se6 Au27 Au16 115.9(4) . . ?
 Se6 Au27 Au28 118.7(6) . . ?
 Se6 Au27 Au46 117.5(6) . . ?
 Se6 Au27 Au50 121.9(7) . . ?
 Se6 Au27 Au54 57.6(4) . . ?
 Se6 Au27 Au60 118.8(7) . . ?
 Cu11 Au27 Au9 123.6(5) . . ?
 Cu11 Au27 Au16 146.8(7) . . ?
 Cu11 Au27 Au28 152.9(7) . . ?
 Cu11 Au27 Au46 91.5(6) . . ?
 Cu11 Au27 Au50 94.1(5) . . ?
 Cu11 Au27 Au54 60.0(4) . . ?
 Cu11 Au27 Au60 60.4(4) . . ?
 Cu11 Au27 Se6 58.4(4) . . ?
 Au9 Au28 Au16 59.52(4) . . ?
 Au9 Au28 Au32 56.30(4) . . ?
 Au9 Au28 Au45 115.82(5) . . ?
 Au9 Au28 Au48 55.22(4) . . ?
 Au9 Au28 Au50 58.26(4) . . ?
 Au16 Au28 Au32 109.08(5) . . ?
 Au16 Au28 Au45 147.63(5) . . ?
 Au16 Au28 Au48 62.27(4) . . ?
 Au16 Au28 Au50 107.96(5) . . ?
 Au27 Au28 Au9 57.5(3) . . ?
 Au27 Au28 Au16 61.2(4) . . ?
 Au27 Au28 Au32 103.2(3) . . ?
 Au27 Au28 Au45 88.7(4) . . ?
 Au27 Au28 Au48 106.6(4) . . ?
 Au27 Au28 Au50 56.9(3) . . ?
 Au45 Au28 Au32 88.08(4) . . ?
 Au48 Au28 Au32 58.48(4) . . ?
 Au48 Au28 Au45 145.29(5) . . ?
 Au50 Au28 Au32 57.94(4) . . ?
 Au50 Au28 Au45 57.58(4) . . ?
 Au50 Au28 Au48 104.81(5) . . ?
 Se8 Au28 Au9 163.04(8) . . ?
 Se8 Au28 Au16 137.42(8) . . ?
 Se8 Au28 Au27 126.6(4) . . ?
 Se8 Au28 Au32 108.62(8) . . ?
 Se8 Au28 Au45 51.65(7) . . ?
 Se8 Au28 Au48 126.49(8) . . ?
 Se8 Au28 Au50 108.40(8) . . ?
 Se8 Au28 Cu5 123.4(4) . . ?
 Cu5 Au28 Au9 62.7(4) . . ?
 Cu5 Au28 Au16 57.8(4) . . ?
 Cu5 Au28 Au32 110.6(3) . . ?
 Cu5 Au28 Au45 90.8(4) . . ?
 Cu5 Au28 Au48 108.5(4) . . ?
 Cu5 Au28 Au50 64.0(3) . . ?
 Au1 Au29 Au15 60.8(3) . . ?
 Au1 Au29 Au21 59.0(2) . . ?
 Au1 Au29 Au34 60.6(2) . . ?
 Au1 Au29 Au43 59.2(2) . . ?
 Au1 Au29 Au54 121.3(4) . . ?
 Au1 Au29 Au58 59.7(2) . . ?
 Au15 Au29 Au21 111.1(4) . . ?
 Au15 Au29 Au43 110.7(4) . . ?
 Au15 Au29 Au58 60.3(3) . . ?
 Au34 Au29 Au15 61.2(3) . . ?
 Au34 Au29 Au21 62.1(2) . . ?
 Au34 Au29 Au43 111.3(3) . . ?
 Au34 Au29 Au58 110.2(4) . . ?
 Au43 Au29 Au21 60.4(2) . . ?
 Au54 Au29 Au15 90.4(3) . . ?
 Au54 Au29 Au21 149.8(4) . . ?
 Au54 Au29 Au34 147.5(4) . . ?
 Au54 Au29 Au43 92.7(4) . . ?
 Au54 Au29 Au58 61.6(3) . . ?
 Au57 Au29 Au1 123.4(5) . . ?
 Au57 Au29 Au15 92.8(4) . . ?
 Au57 Au29 Au21 93.7(4) . . ?
 Au57 Au29 Au34 62.8(3) . . ?
 Au57 Au29 Au43 149.5(4) . . ?
 Au57 Au29 Au54 106.6(4) . . ?
 Au57 Au29 Au58 148.7(4) . . ?
 Au57 Au29 Cu11 59.7(3) . . ?
 Au58 Au29 Au21 110.1(3) . . ?
 Au58 Au29 Au43 61.5(2) . . ?
 Se6 Au29 Au1 178.6(5) . . ?
 Se6 Au29 Au15 117.9(4) . . ?
 Se6 Au29 Au21 122.4(4) . . ?
 Se6 Au29 Au34 119.7(4) . . ?
 Se6 Au29 Au43 121.3(4) . . ?
 Se6 Au29 Au54 57.7(2) . . ?
 Se6 Au29 Au57 56.9(3) . . ?
 Se6 Au29 Au58 119.2(4) . . ?
 Se6 Au29 Cu11 57.7(2) . . ?
 Cu11 Au29 Au1 121.1(4) . . ?
 Cu11 Au29 Au15 60.3(3) . . ?
 Cu11 Au29 Au21 149.5(5) . . ?
 Cu11 Au29 Au34 90.6(3) . . ?
 Cu11 Au29 Au43 149.2(5) . . ?
 Cu11 Au29 Au54 59.7(2) . . ?
 Cu11 Au29 Au58 91.2(3) . . ?
 Au9 Au30 Au32 57.85(4) . . ?
 Au9 Au30 Au44 57.22(4) . . ?
 Au9 Au30 Au50 58.41(4) . . ?
 Au9 Au30 Au51 116.56(5) . . ?
 Au9 Au30 Au56 59.20(4) . . ?
 Au9 Au30 Au60 60.18(5) . . ?
 Au32 Au30 Au51 92.27(5) . . ?
 Au44 Au30 Au32 60.74(4) . . ?
 Au44 Au30 Au51 152.00(5) . . ?
 Au50 Au30 Au32 59.42(4) . . ?
 Au50 Au30 Au44 107.65(5) . . ?
 Au50 Au30 Au51 58.24(4) . . ?
 Au56 Au30 Au32 109.17(5) . . ?
 Au56 Au30 Au44 60.05(4) . . ?
 Au56 Au30 Au50 108.38(5) . . ?
 Au56 Au30 Au51 144.38(5) . . ?
 Au60 Au30 Au32 108.76(6) . . ?
 Au60 Au30 Au44 108.45(6) . . ?
 Au60 Au30 Au50 60.37(5) . . ?
 Au60 Au30 Au51 86.18(6) . . ?
 Au60 Au30 Au56 60.45(6) . . ?
 Se5 Au30 Au9 168.62(8) . . ?
 Se5 Au30 Au32 121.78(9) . . ?
 Se5 Au30 Au44 133.73(8) . . ?
 Se5 Au30 Au50 110.84(8) . . ?
 Se5 Au30 Au51 52.60(7) . . ?
 Se5 Au30 Au56 126.39(9) . . ?
 Se5 Au30 Au60 112.36(9) . . ?
 Se5 Au30 Cu6 116.4(9) . . ?
 Cu6 Au30 Au9 55.3(9) . . ?
 Cu6 Au30 Au32 102.1(9) . . ?
 Cu6 Au30 Au44 106.5(9) . . ?
 Cu6 Au30 Au50 54.3(9) . . ?
 Cu6 Au30 Au51 85.2(10) . . ?
 Cu6 Au30 Au56 63.2(10) . . ?
 Au2 Au31 Au4 122.37(4) . . ?
 Au2 Au31 Au34 174.78(5) . . ?
 Au2 Au31 Au40 62.89(4) . . ?
 Au4 Au31 Au34 62.85(4) . . ?
 Au4 Au31 Au40 174.73(5) . . ?
 Au8 Au31 Au2 118.46(5) . . ?
 Au8 Au31 Au4 64.81(4) . . ?
 Au8 Au31 Au23 116.89(5) . . ?
 Au8 Au31 Au25 173.37(5) . . ?
 Au8 Au31 Au34 62.63(4) . . ?
 Au8 Au31 Au40 113.66(4) . . ?
 Au23 Au31 Au2 119.18(4) . . ?
 Au23 Au31 Au4 64.23(4) . . ?
 Au23 Au31 Au25 62.72(4) . . ?
 Au23 Au31 Au34 62.40(4) . . ?
 Au23 Au31 Au40 113.63(4) . . ?
 Au24 Au31 Au2 64.47(4) . . ?
 Au24 Au31 Au4 118.63(5) . . ?
 Au24 Au31 Au8 62.28(4) . . ?
 Au24 Au31 Au23 173.98(5) . . ?
 Au24 Au31 Au25 117.34(5) . . ?
 Au24 Au31 Au34 113.52(5) . . ?
 Au24 Au31 Au40 63.02(4) . . ?
 Au25 Au31 Au2 65.14(4) . . ?
 Au25 Au31 Au4 118.75(4) . . ?
 Au25 Au31 Au34 113.25(4) . . ?
 Au25 Au31 Au40 62.24(4) . . ?
 Au33 Au31 Au2 66.87(4) . . ?
 Au33 Au31 Au4 65.32(4) . . ?
 Au33 Au31 Au8 64.78(4) . . ?
 Au33 Au31 Au23 119.87(5) . . ?
 Au33 Au31 Au24 65.63(4) . . ?
 Au33 Au31 Au25 121.54(5) . . ?
 Au33 Au31 Au34 117.17(5) . . ?
 Au33 Au31 Au40 119.04(5) . . ?
 Au40 Au31 Au34 111.90(4) . . ?
 Au47 Au31 Au2 65.41(4) . . ?
 Au47 Au31 Au4 67.30(4) . . ?
 Au47 Au31 Au8 121.82(5) . . ?
 Au47 Au31 Au23 65.43(4) . . ?
 Au47 Au31 Au24 120.37(5) . . ?
 Au47 Au31 Au25 64.48(4) . . ?
 Au47 Au31 Au33 66.49(4) . . ?
 Au47 Au31 Au34 118.83(5) . . ?
 Au47 Au31 Au40 116.68(5) . . ?
 Cu3 Au31 Au2 109.9(5) . . ?
 Cu3 Au31 Au4 118.2(6) . . ?
 Cu3 Au31 Au8 62.6(7) . . ?
 Cu3 Au31 Au23 116.4(6) . . ?
 Cu3 Au31 Au24 57.7(5) . . ?
 Cu3 Au31 Au25 111.2(7) . . ?
 Cu3 Au31 Au33 115.0(6) . . ?
 Cu3 Au31 Au34 65.7(5) . . ?
 Cu3 Au31 Au40 57.8(6) . . ?
 Cu3 Au31 Au47 174.5(6) . . ?
 Cu7 Au31 Au2 114.5(7) . . ?
 Cu7 Au31 Au4 116.2(6) . . ?
 Cu7 Au31 Au8 110.6(7) . . ?
 Cu7 Au31 Au23 64.6(6) . . ?
 Cu7 Au31 Au24 109.8(6) . . ?
 Cu7 Au31 Au25 62.9(7) . . ?
 Cu7 Au31 Au33 174.4(6) . . ?
 Cu7 Au31 Au34 61.1(7) . . ?
 Cu7 Au31 Au40 59.1(6) . . ?
 Cu7 Au31 Au47 119.1(6) . . ?
 Cu7 Au31 Cu3 59.4(9) . . ?
 Au9 Au32 Au28 56.39(4) . . ?
 Au9 Au32 Au30 57.72(4) . . ?
 Au9 Au32 Au44 56.65(4) . . ?
 Au9 Au32 Au48 55.64(4) . . ?
 Au9 Au32 Au49 114.81(5) . . ?
 Au9 Au32 Au50 58.24(4) . . ?
 Au28 Au32 Au49 89.33(4) . . ?
 Au30 Au32 Au28 104.63(4) . . ?
 Au30 Au32 Au44 59.25(4) . . ?
 Au30 Au32 Au48 105.82(5) . . ?
 Au30 Au32 Au49 87.76(4) . . ?
 Au44 Au32 Au28 106.14(5) . . ?
 Au44 Au32 Au49 145.90(5) . . ?
 Au48 Au32 Au28 59.53(4) . . ?
 Au48 Au32 Au44 59.43(4) . . ?
 Au48 Au32 Au49 148.05(5) . . ?
 Au50 Au32 Au28 57.79(4) . . ?
 Au50 Au32 Au30 59.04(4) . . ?
 Au50 Au32 Au44 106.18(5) . . ?
 Au50 Au32 Au48 105.53(5) . . ?
 Au50 Au32 Au49 56.58(4) . . ?
 Se2 Au32 Au9 165.29(9) . . ?
 Se2 Au32 Au28 119.75(9) . . ?
 Se2 Au32 Au30 114.52(10) . . ?
 Se2 Au32 Au44 132.74(9) . . ?
 Se2 Au32 Au48 137.10(10) . . ?
 Se2 Au32 Au49 50.66(8) . . ?
 Se2 Au32 Au50 107.23(9) . . ?
 Au4 Au33 Au2 108.66(4) . . ?
 Au4 Au33 Au24 106.88(4) . . ?
 Au4 Au33 Au47 61.63(4) . . ?
 Au8 Au33 Au2 106.06(4) . . ?
 Au8 Au33 Au4 60.48(4) . . ?
 Au8 Au33 Au24 57.95(4) . . ?
 Au8 Au33 Au47 108.21(4) . . ?
 Au24 Au33 Au2 59.06(4) . . ?
 Au24 Au33 Au47 106.14(4) . . ?
 Au31 Au33 Au2 57.54(3) . . ?
 Au31 Au33 Au4 58.37(3) . . ?
 Au31 Au33 Au8 58.52(4) . . ?
 Au31 Au33 Au24 58.00(4) . . ?
 Au31 Au33 Au47 56.71(3) . . ?
 Au47 Au33 Au2 59.23(4) . . ?
 P4 Au33 Au2 124.79(19) . . ?
 P4 Au33 Au4 120.54(19) . . ?
 P4 Au33 Au8 118.61(19) . . ?
 P4 Au33 Au24 121.13(19) . . ?
 P4 Au33 Au31 177.12(19) . . ?
 P4 Au33 Au47 125.59(19) . . ?
 Au1 Au34 Au4 125.07(5) . . ?
 Au1 Au34 Au7 117.25(8) . . ?
 Au1 Au34 Au8 123.29(5) . . ?
 Au1 Au34 Au15 59.82(17) . . ?
 Au1 Au34 Au21 57.94(3) . . ?
 Au1 Au34 Au23 121.69(5) . . ?
 Au1 Au34 Au53 58.35(4) . . ?
 Au1 Au34 Au57 116.22(12) . . ?
 Au4 Au34 Au21 95.80(4) . . ?
 Au7 Au34 Au4 110.18(9) . . ?
 Au7 Au34 Au8 59.66(12) . . ?
 Au7 Au34 Au21 145.46(13) . . ?
 Au7 Au34 Au23 108.81(10) . . ?
 Au7 Au34 Au53 90.53(12) . . ?
 Au7 Au34 Au57 61.28(16) . . ?
 Au8 Au34 Au4 61.76(4) . . ?
 Au8 Au34 Au21 154.43(5) . . ?
 Au15 Au34 Au4 150.41(16) . . ?
 Au15 Au34 Au7 57.45(19) . . ?
 Au15 Au34 Au8 90.64(16) . . ?
 Au15 Au34 Au21 108.06(16) . . ?
 Au15 Au34 Au23 145.53(16) . . ?
 Au15 Au34 Au53 59.55(16) . . ?
 Au15 Au34 Au57 88.3(2) . . ?
 Au23 Au34 Au4 61.34(4) . . ?
 Au23 Au34 Au8 109.81(5) . . ?
 Au23 Au34 Au21 63.79(4) . . ?
 Au23 Au34 Au53 154.27(5) . . ?
 Au29 Au34 Au1 59.4(2) . . ?
 Au29 Au34 Au4 150.2(2) . . ?
 Au29 Au34 Au7 87.4(2) . . ?
 Au29 Au34 Au8 145.1(2) . . ?
 Au29 Au34 Au15 59.4(3) . . ?
 Au29 Au34 Au21 60.1(2) . . ?
 Au29 Au34 Au23 90.6(2) . . ?
 Au29 Au34 Au31 117.4(2) . . ?
 Au29 Au34 Au53 107.5(2) . . ?
 Au29 Au34 Au57 56.9(3) . . ?
 Au31 Au34 Au1 176.47(5) . . ?
 Au31 Au34 Au4 58.38(3) . . ?
 Au31 Au34 Au7 60.34(7) . . ?
 Au31 Au34 Au8 58.34(4) . . ?
 Au31 Au34 Au15 117.78(18) . . ?
 Au31 Au34 Au21 122.24(5) . . ?
 Au31 Au34 Au23 58.48(4) . . ?
 Au31 Au34 Au53 123.28(5) . . ?
 Au31 Au34 Au57 60.55(12) . . ?
 Au53 Au34 Au4 96.59(4) . . ?
 Au53 Au34 Au8 64.96(4) . . ?
 Au53 Au34 Au21 109.21(5) . . ?
 Au57 Au34 Au4 109.76(15) . . ?
 Au57 Au34 Au8 109.19(10) . . ?
 Au57 Au34 Au21 89.13(9) . . ?
 Au57 Au34 Au23 59.23(14) . . ?
 Au57 Au34 Au53 146.31(15) . . ?
 Cu7 Au34 Au1 119.8(6) . . ?
 Cu7 Au34 Au4 108.6(6) . . ?
 Cu7 Au34 Au8 103.8(5) . . ?
 Cu7 Au34 Au21 94.6(5) . . ?
 Cu7 Au34 Au23 61.7(6) . . ?
 Cu7 Au34 Au31 56.8(6) . . ?
 Cu7 Au34 Au53 143.3(6) . . ?
 Au3 Au35 Au11 65.52(4) . . ?
 Au3 Au35 Au12 65.70(4) . . ?
 Au3 Au35 Au38 66.19(4) . . ?
 Au3 Au35 Au40 118.42(5) . . ?
 Au3 Au35 Au41 119.11(5) . . ?
 Au3 Au35 Au45 65.06(4) . . ?
 Au3 Au35 Au49 66.93(4) . . ?
 Au3 Au35 Au50 118.51(5) . . ?
 Au3 Au35 Au51 120.90(5) . . ?
 Au3 Au35 Cu4 173.9(4) . . ?
 Au11 Au35 Au12 64.41(4) . . ?
 Au11 Au35 Au40 63.22(4) . . ?
 Au11 Au35 Au49 123.08(5) . . ?
 Au11 Au35 Au50 174.13(5) . . ?
 Au12 Au35 Au40 62.89(4) . . ?
 Au12 Au35 Au49 119.14(5) . . ?
 Au38 Au35 Au11 68.30(4) . . ?
 Au38 Au35 Au12 122.52(5) . . ?
 Au38 Au35 Au40 119.50(5) . . ?
 Au38 Au35 Au41 65.01(4) . . ?
 Au38 Au35 Au45 119.46(5) . . ?
 Au38 Au35 Au49 65.12(4) . . ?
 Au38 Au35 Au50 116.89(5) . . ?
 Au38 Au35 Au51 64.19(4) . . ?
 Au38 Au35 Cu4 119.3(5) . . ?
 Au41 Au35 Au11 64.13(4) . . ?
 Au41 Au35 Au12 116.74(5) . . ?
 Au41 Au35 Au40 62.57(4) . . ?
 Au41 Au35 Au45 175.39(5) . . ?
 Au41 Au35 Au49 118.68(5) . . ?
 Au41 Au35 Au50 114.81(5) . . ?
 Au41 Au35 Au51 63.09(4) . . ?
 Au41 Au35 Cu4 63.5(6) . . ?
 Au45 Au35 Au11 117.90(5) . . ?
 Au45 Au35 Au12 62.43(4) . . ?
 Au45 Au35 Au40 114.15(5) . . ?
 Au45 Au35 Au49 64.20(4) . . ?
 Au45 Au35 Au50 62.71(4) . . ?
 Au45 Au35 Au51 117.10(5) . . ?
 Au45 Au35 Cu4 112.1(6) . . ?
 Au49 Au35 Au40 173.68(5) . . ?
 Au50 Au35 Au12 112.63(5) . . ?
 Au50 Au35 Au40 110.99(5) . . ?
 Au50 Au35 Au49 62.71(4) . . ?
 Au51 Au35 Au11 119.49(5) . . ?
 Au51 Au35 Au12 173.01(5) . . ?
 Au51 Au35 Au40 112.84(5) . . ?
 Au51 Au35 Au49 64.47(4) . . ?
 Au51 Au35 Au50 62.90(4) . . ?
 Cu1 Au35 Au3 121.0(7) . . ?
 Cu1 Au35 Au11 112.6(7) . . ?
 Cu1 Au35 Au12 62.8(7) . . ?
 Cu1 Au35 Au38 172.7(7) . . ?
 Cu1 Au35 Au40 57.1(6) . . ?
 Cu1 Au35 Au41 108.5(7) . . ?
 Cu1 Au35 Au45 66.9(7) . . ?
 Cu1 Au35 Au49 117.8(7) . . ?
 Cu1 Au35 Au50 61.9(7) . . ?
 Cu1 Au35 Au51 110.4(7) . . ?
 Cu1 Au35 Cu4 53.5(9) . . ?
 Cu4 Au35 Au11 113.0(6) . . ?
 Cu4 Au35 Au12 108.2(4) . . ?
 Cu4 Au35 Au40 57.1(5) . . ?
 Cu4 Au35 Au49 117.3(5) . . ?
 Cu4 Au35 Au50 62.5(6) . . ?
 Cu4 Au35 Au51 65.2(4) . . ?
 Au1 Au36 Au14 57.01(4) . . ?
 Au1 Au36 Au19 57.59(3) . . ?
 Au1 Au36 Au21 58.26(3) . . ?
 Au1 Au36 Au39 58.45(3) . . ?
 Au1 Au36 Au43 58.32(3) . . ?
 Au14 Au36 Au19 59.67(4) . . ?
 Au14 Au36 Au39 62.08(4) . . ?
 Au21 Au36 Au14 106.85(4) . . ?
 Au21 Au36 Au19 59.27(3) . . ?
 Au21 Au36 Au39 106.73(4) . . ?
 Au21 Au36 Au43 58.03(3) . . ?
 Au39 Au36 Au19 109.10(4) . . ?
 Au43 Au36 Au14 108.05(4) . . ?
 Au43 Au36 Au19 106.03(4) . . ?
 Au43 Au36 Au39 59.64(4) . . ?
 P1 Au36 Au1 176.77(18) . . ?
 P1 Au36 Au14 125.05(17) . . ?
 P1 Au36 Au19 125.38(18) . . ?
 P1 Au36 Au21 121.44(17) . . ?
 P1 Au36 Au39 119.67(18) . . ?
 P1 Au36 Au43 118.58(17) . . ?
 Au6 Au37 Au5 86.98(4) . . ?
 Au17 Au37 Au5 55.97(3) . . ?
 Au17 Au37 Au6 115.87(4) . . ?
 Au17 Au37 Au18 58.51(4) . . ?
 Au17 Au37 Au20 56.03(3) . . ?
 Au17 Au37 Au58 57.84(4) . . ?
 Au18 Au37 Au5 107.56(4) . . ?
 Au18 Au37 Au6 150.00(5) . . ?
 Au18 Au37 Au20 59.87(4) . . ?
 Au18 Au37 Au58 107.48(5) . . ?
 Au20 Au37 Au5 60.21(4) . . ?
 Au20 Au37 Au6 145.47(5) . . ?
 Au55 Au37 Au5 106.0(3) . . ?
 Au55 Au37 Au6 91.7(3) . . ?
 Au55 Au37 Au17 59.2(3) . . ?
 Au55 Au37 Au18 59.4(3) . . ?
 Au55 Au37 Au20 106.7(3) . . ?
 Au55 Au37 Au58 60.6(3) . . ?
 Au58 Au37 Au5 57.13(4) . . ?
 Au58 Au37 Au6 58.10(4) . . ?
 Au58 Au37 Au20 105.71(5) . . ?
 Se3 Au37 Au5 108.23(8) . . ?
 Se3 Au37 Au6 52.59(7) . . ?
 Se3 Au37 Au17 163.05(9) . . ?
 Se3 Au37 Au18 138.13(8) . . ?
 Se3 Au37 Au20 124.48(8) . . ?
 Se3 Au37 Au55 127.6(3) . . ?
 Se3 Au37 Au58 109.84(8) . . ?
 Se3 Au37 Cu8 126.8(2) . . ?
 Cu8 Au37 Au5 106.8(2) . . ?
 Cu8 Au37 Au6 91.3(3) . . ?
 Cu8 Au37 Au17 60.1(2) . . ?
 Cu8 Au37 Au18 59.7(3) . . ?
 Cu8 Au37 Au20 107.4(2) . . ?
 Cu8 Au37 Au58 61.0(3) . . ?
 Au3 Au38 Au11 58.51(4) . . ?
 Au3 Au38 Au49 61.31(4) . . ?
 Au35 Au38 Au3 56.44(4) . . ?
 Au35 Au38 Au11 56.40(3) . . ?
 Au35 Au38 Au41 57.84(4) . . ?
 Au35 Au38 Au49 58.31(4) . . ?
 Au35 Au38 Au51 58.46(4) . . ?
 Au41 Au38 Au3 105.34(4) . . ?
 Au41 Au38 Au11 58.05(4) . . ?
 Au41 Au38 Au49 107.25(5) . . ?
 Au49 Au38 Au11 107.40(4) . . ?
 Au51 Au38 Au3 107.77(5) . . ?
 Au51 Au38 Au11 105.37(4) . . ?
 Au51 Au38 Au41 58.94(4) . . ?
 Au51 Au38 Au49 60.34(4) . . ?
 P3 Au38 Au3 128.2(2) . . ?
 P3 Au38 Au11 128.5(2) . . ?
 P3 Au38 Au35 174.1(2) . . ?
 P3 Au38 Au41 120.5(2) . . ?
 P3 Au38 Au49 119.3(2) . . ?
 P3 Au38 Au51 115.6(2) . . ?
 Au1 Au39 Au5 114.55(4) . . ?
 Au1 Au39 Au6 57.60(3) . . ?
 Au1 Au39 Au14 55.14(3) . . ?
 Au1 Au39 Au36 55.98(3) . . ?
 Au1 Au39 Au43 57.67(3) . . ?
 Au1 Au39 Au58 58.15(4) . . ?
 Au6 Au39 Au5 86.99(4) . . ?
 Au6 Au39 Au14 58.19(4) . . ?
 Au6 Au39 Au36 105.68(4) . . ?
 Au6 Au39 Au43 106.12(4) . . ?
 Au14 Au39 Au5 144.36(5) . . ?
 Au36 Au39 Au5 149.41(5) . . ?
 Au36 Au39 Au14 58.86(4) . . ?
 Au43 Au39 Au5 90.02(4) . . ?
 Au43 Au39 Au14 105.76(4) . . ?
 Au43 Au39 Au36 59.91(4) . . ?
 Au58 Au39 Au5 56.44(4) . . ?
 Au58 Au39 Au6 59.03(4) . . ?
 Au58 Au39 Au14 104.58(4) . . ?
 Au58 Au39 Au36 106.07(4) . . ?
 Au58 Au39 Au43 59.03(4) . . ?
 Se15 Au39 Au1 164.52(9) . . ?
 Se15 Au39 Au5 50.69(8) . . ?
 Se15 Au39 Au6 119.84(10) . . ?
 Se15 Au39 Au14 138.75(10) . . ?
 Se15 Au39 Au36 133.00(10) . . ?
 Se15 Au39 Au43 113.12(10) . . ?
 Se15 Au39 Au58 106.78(9) . . ?
 Au7 Au40 Au13 88.27(12) . . ?
 Au7 Au40 Au41 89.97(12) . . ?
 Au7 Au40 Au57 60.33(17) . . ?
 Au13 Au40 Au41 108.83(7) . . ?
 Au13 Au40 Au57 57.44(14) . . ?
 Au25 Au40 Au7 108.28(12) . . ?
 Au25 Au40 Au13 89.38(7) . . ?
 Au25 Au40 Au41 154.84(5) . . ?
 Au25 Au40 Au57 59.09(15) . . ?
 Au31 Au40 Au7 59.98(11) . . ?
 Au31 Au40 Au13 117.47(7) . . ?
 Au31 Au40 Au25 58.70(4) . . ?
 Au31 Au40 Au35 176.40(5) . . ?
 Au31 Au40 Au41 122.00(5) . . ?
 Au31 Au40 Au57 60.03(14) . . ?
 Au31 Au40 Au59 117.0(2) . . ?
 Au35 Au40 Au7 116.63(12) . . ?
 Au35 Au40 Au13 60.26(6) . . ?
 Au35 Au40 Au25 123.10(5) . . ?
 Au35 Au40 Au41 57.99(4) . . ?
 Au35 Au40 Au57 117.67(14) . . ?
 Au35 Au40 Au59 59.7(2) . . ?
 Au41 Au40 Au57 145.60(15) . . ?
 Au59 Au40 Au7 57.0(2) . . ?
 Au59 Au40 Au13 61.64(19) . . ?
 Au59 Au40 Au25 145.89(16) . . ?
 Au59 Au40 Au41 58.90(16) . . ?
 Au59 Au40 Au57 88.7(2) . . ?
 Cu1 Au40 Au25 93.4(7) . . ?
 Cu1 Au40 Au31 120.6(7) . . ?
 Cu1 Au40 Au35 57.0(7) . . ?
 Cu1 Au40 Au41 104.7(7) . . ?
 Cu1 Au40 Cu4 54.8(10) . . ?
 Cu1 Au40 Cu3 91.4(9) . . ?
 Cu1 Au40 Cu7 62.7(9) . . ?
 Cu4 Au40 Au25 141.7(5) . . ?
 Cu4 Au40 Au31 115.7(6) . . ?
 Cu4 Au40 Au35 60.8(6) . . ?
 Cu4 Au40 Au41 63.1(5) . . ?
 Cu4 Au40 Cu7 83.4(9) . . ?
 Cu3 Au40 Au25 108.7(6) . . ?
 Cu3 Au40 Au31 58.4(6) . . ?
 Cu3 Au40 Au35 118.3(6) . . ?
 Cu3 Au40 Au41 88.5(6) . . ?
 Cu3 Au40 Cu4 57.9(9) . . ?
 Cu3 Au40 Cu7 59.2(9) . . ?
 Cu7 Au40 Au25 61.2(7) . . ?
 Cu7 Au40 Au31 57.8(6) . . ?
 Cu7 Au40 Au35 119.7(6) . . ?
 Cu7 Au40 Au41 143.1(7) . . ?
 Au11 Au41 Au24 92.17(4) . . ?
 Au11 Au41 Au38 63.38(4) . . ?
 Au35 Au41 Au11 58.19(4) . . ?
 Au35 Au41 Au24 117.79(5) . . ?
 Au35 Au41 Au38 57.15(4) . . ?
 Au35 Au41 Au40 59.44(4) . . ?
 Au35 Au41 Au51 58.66(4) . . ?
 Au35 Au41 Au59 60.5(2) . . ?
 Au35 Au41 Cu4 58.4(6) . . ?
 Au38 Au41 Au24 154.39(5) . . ?
 Au40 Au41 Au11 60.22(4) . . ?
 Au40 Au41 Au24 58.38(4) . . ?
 Au40 Au41 Au38 110.01(5) . . ?
 Au40 Au41 Au51 106.87(4) . . ?
 Au40 Au41 Cu4 54.6(4) . . ?
 Au51 Au41 Au11 110.48(5) . . ?
 Au51 Au41 Au24 142.47(5) . . ?
 Au51 Au41 Au38 60.07(4) . . ?
 Au51 Au41 Cu4 61.9(5) . . ?
 Au59 Au41 Au11 109.06(15) . . ?
 Au59 Au41 Au24 86.88(18) . . ?
 Au59 Au41 Au38 107.5(2) . . ?
 Au59 Au41 Au40 60.02(11) . . ?
 Au59 Au41 Au51 58.01(16) . . ?
 Se16 Au41 Au11 118.52(8) . . ?
 Se16 Au41 Au24 52.08(7) . . ?
 Se16 Au41 Au35 169.87(8) . . ?
 Se16 Au41 Au38 131.52(8) . . ?
 Se16 Au41 Au40 110.43(8) . . ?
 Se16 Au41 Au51 128.43(8) . . ?
 Se16 Au41 Au59 115.3(2) . . ?
 Se16 Au41 Cu4 116.6(6) . . ?
 Cu4 Au41 Au11 104.4(5) . . ?
 Cu4 Au41 Au24 84.2(6) . . ?
 Cu4 Au41 Au38 108.2(6) . . ?
 Au5 Au42 Au10 59.51(4) . . ?
 Au5 Au42 Au43 91.35(4) . . ?
 Au5 Au42 Cu9 105.9(13) . . ?
 Au10 Au42 Au43 149.92(5) . . ?
 Au10 Au42 Cu9 108.7(13) . . ?
 Au17 Au42 Au5 58.07(4) . . ?
 Au17 Au42 Au10 56.73(3) . . ?
 Au17 Au42 Au43 116.20(4) . . ?
 Au17 Au42 Au52 59.21(4) . . ?
 Au17 Au42 Au54 59.95(7) . . ?
 Au17 Au42 Au58 58.66(4) . . ?
 Au17 Au42 Cu9 58.5(13) . . ?
 Au43 Au42 Cu9 85.0(13) . . ?
 Au52 Au42 Au5 109.28(5) . . ?
 Au52 Au42 Au10 60.88(4) . . ?
 Au52 Au42 Au43 145.16(5) . . ?
 Au52 Au42 Au58 108.82(5) . . ?
 Au52 Au42 Cu9 62.8(13) . . ?
 Au54 Au42 Au5 108.30(7) . . ?
 Au54 Au42 Au10 108.92(7) . . ?
 Au54 Au42 Au43 85.99(7) . . ?
 Au54 Au42 Au52 61.32(7) . . ?
 Au54 Au42 Au58 59.83(7) . . ?
 Au58 Au42 Au5 59.34(4) . . ?
 Au58 Au42 Au10 106.68(5) . . ?
 Au58 Au42 Au43 57.61(4) . . ?
 Au58 Au42 Cu9 57.3(13) . . ?
 Se12 Au42 Au5 123.10(9) . . ?
 Se12 Au42 Au10 136.95(8) . . ?
 Se12 Au42 Au17 166.13(8) . . ?
 Se12 Au42 Au43 51.45(7) . . ?
 Se12 Au42 Au52 125.79(9) . . ?
 Se12 Au42 Au54 109.50(10) . . ?
 Se12 Au42 Au58 108.93(8) . . ?
 Se12 Au42 Cu9 110.5(13) . . ?
 Au1 Au43 Au21 58.66(3) . . ?
 Au1 Au43 Au29 58.9(2) . . ?
 Au1 Au43 Au36 56.31(3) . . ?
 Au1 Au43 Au39 58.15(3) . . ?
 Au1 Au43 Au42 115.72(4) . . ?
 Au1 Au43 Au58 58.56(4) . . ?
 Au1 Au43 Cu2 64.2(6) . . ?
 Au21 Au43 Au36 60.78(4) . . ?
 Au21 Au43 Au39 109.60(4) . . ?
 Au21 Au43 Au42 145.05(5) . . ?
 Au21 Au43 Au58 107.24(4) . . ?
 Au29 Au43 Au21 59.9(2) . . ?
 Au29 Au43 Au36 107.3(2) . . ?
 Au29 Au43 Au39 107.2(2) . . ?
 Au29 Au43 Au42 87.1(2) . . ?
 Au29 Au43 Au58 58.6(2) . . ?
 Au36 Au43 Au42 149.39(5) . . ?
 Au39 Au43 Au36 60.45(4) . . ?
 Au39 Au43 Au42 89.77(4) . . ?
 Au58 Au43 Au36 107.04(4) . . ?
 Au58 Au43 Au39 59.74(4) . . ?
 Au58 Au43 Au42 57.17(4) . . ?
 Se12 Au43 Au1 166.12(8) . . ?
 Se12 Au43 Au21 128.11(8) . . ?
 Se12 Au43 Au29 112.0(2) . . ?
 Se12 Au43 Au36 136.84(8) . . ?
 Se12 Au43 Au39 120.71(8) . . ?
 Se12 Au43 Au42 51.12(7) . . ?
 Se12 Au43 Au58 108.16(8) . . ?
 Se12 Au43 Cu2 107.4(6) . . ?
 Cu2 Au43 Au21 59.0(6) . . ?
 Cu2 Au43 Au36 110.3(6) . . ?
 Cu2 Au43 Au39 113.3(5) . . ?
 Cu2 Au43 Au42 86.9(6) . . ?
 Cu2 Au43 Au58 63.3(5) . . ?
 Au9 Au44 Au26 58.02(4) . . ?
 Au9 Au44 Au30 58.40(4) . . ?
 Au9 Au44 Au32 57.93(4) . . ?
 Au9 Au44 Au48 56.27(4) . . ?
 Au9 Au44 Au56 59.11(4) . . ?
 Au30 Au44 Au26 106.84(4) . . ?
 Au30 Au44 Au32 60.01(4) . . ?
 Au30 Au44 Au48 106.99(5) . . ?
 Au32 Au44 Au26 108.39(5) . . ?
 Au48 Au44 Au26 59.85(4) . . ?
 Au48 Au44 Au32 60.17(4) . . ?
 Au56 Au44 Au26 59.98(4) . . ?
 Au56 Au44 Au30 58.75(4) . . ?
 Au56 Au44 Au32 107.55(5) . . ?
 Au56 Au44 Au48 107.24(5) . . ?
 P7 Au44 Au9 172.0(3) . . ?
 P7 Au44 Au26 118.3(2) . . ?
 P7 Au44 Au30 119.5(3) . . ?
 P7 Au44 Au32 128.8(2) . . ?
 P7 Au44 Au48 129.5(3) . . ?
 P7 Au44 Au56 112.9(3) . . ?
 Au3 Au45 Au28 155.42(5) . . ?
 Au3 Au45 Au49 61.93(4) . . ?
 Au3 Au45 Cu1 102.6(5) . . ?
 Au12 Au45 Au3 61.57(4) . . ?
 Au12 Au45 Au13 59.89(7) . . ?
 Au12 Au45 Au28 138.89(5) . . ?
 Au12 Au45 Au49 111.07(5) . . ?
 Au12 Au45 Au50 106.90(5) . . ?
 Au12 Au45 Cu1 57.3(6) . . ?
 Au13 Au45 Au3 108.86(6) . . ?
 Au13 Au45 Au28 82.01(6) . . ?
 Au13 Au45 Au49 107.92(6) . . ?
 Au35 Au45 Au3 56.55(4) . . ?
 Au35 Au45 Au12 59.04(4) . . ?
 Au35 Au45 Au13 60.51(5) . . ?
 Au35 Au45 Au28 116.66(5) . . ?
 Au35 Au45 Au49 58.33(4) . . ?
 Au35 Au45 Au50 58.89(4) . . ?
 Au35 Au45 Cu1 53.5(5) . . ?
 Au49 Au45 Au28 93.99(4) . . ?
 Au50 Au45 Au3 108.05(5) . . ?
 Au50 Au45 Au13 58.33(7) . . ?
 Au50 Au45 Au28 58.08(4) . . ?
 Au50 Au45 Au49 59.54(4) . . ?
 Au50 Au45 Cu1 56.4(6) . . ?
 Se8 Au45 Au3 130.91(8) . . ?
 Se8 Au45 Au12 131.58(8) . . ?
 Se8 Au45 Au13 117.41(9) . . ?
 Se8 Au45 Au28 52.20(7) . . ?
 Se8 Au45 Au35 167.97(8) . . ?
 Se8 Au45 Au49 114.55(8) . . ?
 Se8 Au45 Au50 109.42(8) . . ?
 Se8 Au45 Cu1 124.3(5) . . ?
 Cu1 Au45 Au28 86.5(6) . . ?
 Cu1 Au45 Au49 102.3(5) . . ?
 Au9 Au46 Au16 59.07(4) . . ?
 Au9 Au46 Au17 174.42(5) . . ?
 Au9 Au46 Au26 59.37(4) . . ?
 Au9 Au46 Au27 57.0(4) . . ?
 Au9 Au46 Au52 123.56(5) . . ?
 Au9 Au46 Au54 115.96(7) . . ?
 Au9 Au46 Au55 116.5(3) . . ?
 Au9 Au46 Au56 59.50(4) . . ?
 Au9 Au46 Au60 60.64(4) . . ?
 Au9 Au46 Cu6 52.8(7) . . ?
 Au17 Au46 Au16 123.13(5) . . ?
 Au17 Au46 Au26 126.12(5) . . ?
 Au17 Au46 Au27 118.8(4) . . ?
 Au17 Au46 Au52 59.12(4) . . ?
 Au17 Au46 Au54 60.18(6) . . ?
 Au17 Au46 Au55 58.3(3) . . ?
 Au17 Au46 Au56 120.96(5) . . ?
 Au17 Au46 Au60 114.27(5) . . ?
 Au17 Au46 Cu6 122.0(7) . . ?
 Au26 Au46 Au16 63.34(4) . . ?
 Au27 Au46 Au16 59.8(3) . . ?
 Au27 Au46 Au26 109.2(4) . . ?
 Au27 Au46 Au52 96.4(2) . . ?
 Au27 Au46 Au55 86.3(5) . . ?
 Au27 Au46 Au56 105.7(3) . . ?
 Au52 Au46 Au16 64.53(4) . . ?
 Au52 Au46 Au26 94.11(5) . . ?
 Au52 Au46 Au56 151.56(6) . . ?
 Au52 Au46 Cu6 146.9(9) . . ?
 Au54 Au46 Au16 87.48(7) . . ?
 Au54 Au46 Au26 148.90(8) . . ?
 Au54 Au46 Au27 59.0(3) . . ?
 Au54 Au46 Au52 61.71(5) . . ?
 Au54 Au46 Au55 60.2(3) . . ?
 Au54 Au46 Au56 145.98(6) . . ?
 Au54 Au46 Au60 86.96(7) . . ?
 Au55 Au46 Au16 142.8(3) . . ?
 Au55 Au46 Au26 150.9(3) . . ?
 Au55 Au46 Au52 108.9(3) . . ?
 Au55 Au46 Au56 90.5(3) . . ?
 Au56 Au46 Au16 111.82(5) . . ?
 Au56 Au46 Au26 62.04(4) . . ?
 Au56 Au46 Cu6 60.4(9) . . ?
 Au60 Au46 Au16 108.51(6) . . ?
 Au60 Au46 Au26 111.40(6) . . ?
 Au60 Au46 Au27 57.0(3) . . ?
 Au60 Au46 Au52 147.49(7) . . ?
 Au60 Au46 Au55 55.9(3) . . ?
 Au60 Au46 Au56 60.86(6) . . ?
 Cu6 Au46 Au16 100.9(8) . . ?
 Cu6 Au46 Au26 105.7(8) . . ?
 Cu9 Au46 Au9 112.1(14) . . ?
 Cu9 Au46 Au16 89.7(15) . . ?
 Cu9 Au46 Au17 63.7(14) . . ?
 Cu9 Au46 Au26 152.6(15) . . ?
 Cu9 Au46 Au52 68.3(11) . . ?
 Cu9 Au46 Au56 139.6(12) . . ?
 Cu9 Au46 Cu6 82.8(14) . . ?
 Au2 Au47 Au4 108.19(4) . . ?
 Au2 Au47 Au33 61.24(4) . . ?
 Au23 Au47 Au2 107.59(4) . . ?
 Au23 Au47 Au4 58.83(4) . . ?
 Au23 Au47 Au33 106.18(4) . . ?
 Au25 Au47 Au2 60.93(4) . . ?
 Au25 Au47 Au4 106.32(4) . . ?
 Au25 Au47 Au23 58.67(4) . . ?
 Au25 Au47 Au33 108.51(4) . . ?
 Au31 Au47 Au2 58.34(3) . . ?
 Au31 Au47 Au4 57.39(3) . . ?
 Au31 Au47 Au23 58.26(3) . . ?
 Au31 Au47 Au25 58.80(4) . . ?
 Au31 Au47 Au33 56.80(3) . . ?
 Au33 Au47 Au4 59.03(4) . . ?
 P6 Au47 Au2 121.01(19) . . ?
 P6 Au47 Au4 124.79(19) . . ?
 P6 Au47 Au23 120.32(18) . . ?
 P6 Au47 Au25 118.09(19) . . ?
 P6 Au47 Au31 176.87(19) . . ?
 P6 Au47 Au33 125.98(19) . . ?
 Au9 Au48 Au16 58.03(4) . . ?
 Au9 Au48 Au26 58.87(4) . . ?
 Au9 Au48 Au28 58.11(4) . . ?
 Au9 Au48 Au32 58.47(4) . . ?
 Au9 Au48 Au44 57.84(4) . . ?
 Au26 Au48 Au16 60.65(4) . . ?
 Au26 Au48 Au28 106.41(5) . . ?
 Au26 Au48 Au32 109.40(5) . . ?
 Au28 Au48 Au16 56.02(4) . . ?
 Au32 Au48 Au16 106.89(5) . . ?
 Au32 Au48 Au28 61.99(4) . . ?
 Au44 Au48 Au16 108.15(5) . . ?
 Au44 Au48 Au26 60.89(4) . . ?
 Au44 Au48 Au28 108.81(5) . . ?
 Au44 Au48 Au32 60.40(4) . . ?
 P9 Au48 Au9 175.5(3) . . ?
 P9 Au48 Au16 118.3(3) . . ?
 P9 Au48 Au26 122.5(3) . . ?
 P9 Au48 Au28 118.0(3) . . ?
 P9 Au48 Au32 122.6(3) . . ?
 P9 Au48 Au44 126.7(3) . . ?
 Au3 Au49 Au32 146.61(5) . . ?
 Au35 Au49 Au3 55.24(4) . . ?
 Au35 Au49 Au32 115.22(5) . . ?
 Au35 Au49 Au38 56.58(4) . . ?
 Au35 Au49 Au45 57.47(4) . . ?
 Au35 Au49 Au50 58.45(4) . . ?
 Au35 Au49 Au51 57.44(4) . . ?
 Au38 Au49 Au3 59.32(4) . . ?
 Au38 Au49 Au32 147.59(5) . . ?
 Au45 Au49 Au3 58.90(4) . . ?
 Au45 Au49 Au32 88.50(4) . . ?
 Au45 Au49 Au38 106.58(5) . . ?
 Au45 Au49 Au51 105.86(4) . . ?
 Au50 Au49 Au3 105.32(5) . . ?
 Au50 Au49 Au32 56.78(4) . . ?
 Au50 Au49 Au38 106.31(5) . . ?
 Au50 Au49 Au45 59.08(4) . . ?
 Au50 Au49 Au51 59.16(4) . . ?
 Au51 Au49 Au3 105.21(5) . . ?
 Au51 Au49 Au32 89.57(4) . . ?
 Au51 Au49 Au38 59.02(4) . . ?
 Se2 Au49 Au3 135.96(9) . . ?
 Se2 Au49 Au32 50.58(8) . . ?
 Se2 Au49 Au35 165.78(9) . . ?
 Se2 Au49 Au38 133.92(9) . . ?
 Se2 Au49 Au45 117.46(10) . . ?
 Se2 Au49 Au50 107.34(8) . . ?
 Se2 Au49 Au51 116.63(10) . . ?
 Au9 Au50 Au13 115.47(7) . . ?
 Au9 Au50 Au30 58.75(4) . . ?
 Au9 Au50 Au35 175.80(6) . . ?
 Au9 Au50 Au45 123.14(5) . . ?
 Au9 Au50 Au51 122.23(5) . . ?
 Au9 Au50 Au59 116.66(19) . . ?
 Au9 Au50 Au60 59.88(5) . . ?
 Au9 Au50 Cu4 117.7(6) . . ?
 Au13 Au50 Au30 145.26(8) . . ?
 Au13 Au50 Au45 61.03(7) . . ?
 Au13 Au50 Au51 109.25(6) . . ?
 Au13 Au50 Au59 62.27(12) . . ?
 Au13 Au50 Au60 87.61(9) . . ?
 Au27 Au50 Au9 58.5(4) . . ?
 Au27 Au50 Au13 57.0(4) . . ?
 Au27 Au50 Au30 106.0(4) . . ?
 Au27 Au50 Au35 118.1(4) . . ?
 Au27 Au50 Au45 94.4(4) . . ?
 Au27 Au50 Au51 141.9(4) . . ?
 Au27 Au50 Au59 87.1(4) . . ?
 Au27 Au50 Au60 57.8(4) . . ?
 Au30 Au50 Au51 63.58(4) . . ?
 Au35 Au50 Au13 61.32(6) . . ?
 Au35 Au50 Au30 121.98(5) . . ?
 Au35 Au50 Au45 58.40(4) . . ?
 Au35 Au50 Au51 58.41(4) . . ?
 Au35 Au50 Au59 59.76(18) . . ?
 Au35 Au50 Au60 116.51(6) . . ?
 Au35 Au50 Cu4 58.5(6) . . ?
 Au45 Au50 Au30 153.28(6) . . ?
 Au45 Au50 Au51 109.57(5) . . ?
 Au45 Au50 Au60 147.26(7) . . ?
 Au59 Au50 Au30 88.79(13) . . ?
 Au59 Au50 Au45 109.66(16) . . ?
 Au59 Au50 Au51 57.50(14) . . ?
 Au59 Au50 Au60 56.78(19) . . ?
 Au60 Au50 Au30 59.22(6) . . ?
 Au60 Au50 Au51 88.50(6) . . ?
 Cu1 Au50 Au9 121.1(6) . . ?
 Cu1 Au50 Au30 142.2(7) . . ?
 Cu1 Au50 Au35 55.4(5) . . ?
 Cu1 Au50 Au45 63.0(7) . . ?
 Cu1 Au50 Au51 101.9(5) . . ?
 Cu1 Au50 Cu4 50.6(7) . . ?
 Cu4 Au50 Au30 93.9(4) . . ?
 Cu4 Au50 Au45 105.6(5) . . ?
 Cu4 Au50 Au51 62.2(5) . . ?
 Cu6 Au50 Au9 56.3(9) . . ?
 Cu6 Au50 Au30 57.2(10) . . ?
 Cu6 Au50 Au35 120.1(9) . . ?
 Cu6 Au50 Au45 148.9(10) . . ?
 Cu6 Au50 Au51 90.1(10) . . ?
 Cu6 Au50 Cu1 90.2(12) . . ?
 Cu6 Au50 Cu4 61.8(11) . . ?
 Au35 Au51 Au30 116.85(5) . . ?
 Au35 Au51 Au38 57.35(4) . . ?
 Au35 Au51 Au41 58.24(4) . . ?
 Au35 Au51 Au49 58.09(4) . . ?
 Au35 Au51 Au50 58.69(4) . . ?
 Au35 Au51 Au59 61.03(17) . . ?
 Au35 Au51 Cu4 57.3(5) . . ?
 Au38 Au51 Au30 149.61(5) . . ?
 Au38 Au51 Au49 60.64(4) . . ?
 Au38 Au51 Cu4 106.9(5) . . ?
 Au41 Au51 Au30 145.68(5) . . ?
 Au41 Au51 Au38 60.99(4) . . ?
 Au41 Au51 Au49 109.10(5) . . ?
 Au41 Au51 Au50 107.40(5) . . ?
 Au41 Au51 Cu4 59.3(6) . . ?
 Au49 Au51 Au30 90.38(4) . . ?
 Au49 Au51 Cu4 105.9(5) . . ?
 Au50 Au51 Au30 58.17(4) . . ?
 Au50 Au51 Au38 107.68(5) . . ?
 Au50 Au51 Au49 59.25(4) . . ?
 Au50 Au51 Cu4 58.6(6) . . ?
 Au59 Au51 Au30 87.50(19) . . ?
 Au59 Au51 Au38 109.63(18) . . ?
 Au59 Au51 Au41 59.8(2) . . ?
 Au59 Au51 Au49 109.47(18) . . ?
 Au59 Au51 Au50 60.8(2) . . ?
 Se5 Au51 Au30 52.25(7) . . ?
 Se5 Au51 Au35 168.98(9) . . ?
 Se5 Au51 Au38 132.33(9) . . ?
 Se5 Au51 Au41 128.85(8) . . ?
 Se5 Au51 Au49 119.39(8) . . ?
 Se5 Au51 Au50 110.42(8) . . ?
 Se5 Au51 Au59 113.46(19) . . ?
 Se5 Au51 Cu4 116.9(5) . . ?
 Cu4 Au51 Au30 88.7(6) . . ?
 Au10 Au52 Au16 156.27(5) . . ?
 Au10 Au52 Cu9 109.4(13) . . ?
 Au16 Au52 Cu9 79.5(12) . . ?
 Au17 Au52 Au10 56.85(4) . . ?
 Au17 Au52 Au16 116.94(5) . . ?
 Au17 Au52 Au22 59.24(4) . . ?
 Au17 Au52 Au42 58.78(4) . . ?
 Au17 Au52 Au46 59.08(4) . . ?
 Au17 Au52 Au54 59.05(7) . . ?
 Au17 Au52 Cu9 58.5(14) . . ?
 Au22 Au52 Au10 61.03(4) . . ?
 Au22 Au52 Au16 95.65(5) . . ?
 Au22 Au52 Au54 108.42(7) . . ?
 Au22 Au52 Cu9 105.4(13) . . ?
 Au42 Au52 Au10 61.56(4) . . ?
 Au42 Au52 Au16 138.30(5) . . ?
 Au42 Au52 Au22 110.93(5) . . ?
 Au42 Au52 Au54 59.15(6) . . ?
 Au42 Au52 Cu9 63.1(12) . . ?
 Au46 Au52 Au10 108.24(5) . . ?
 Au46 Au52 Au16 58.32(4) . . ?
 Au46 Au52 Au22 60.87(4) . . ?
 Au46 Au52 Au42 107.12(5) . . ?
 Au46 Au52 Au54 58.50(6) . . ?
 Au46 Au52 Cu9 54.1(12) . . ?
 Au54 Au52 Au10 107.77(7) . . ?
 Au54 Au52 Au16 82.62(6) . . ?
 Se13 Au52 Au10 130.17(9) . . ?
 Se13 Au52 Au16 52.47(8) . . ?
 Se13 Au52 Au17 168.37(9) . . ?
 Se13 Au52 Au22 113.98(9) . . ?
 Se13 Au52 Au42 131.62(9) . . ?
 Se13 Au52 Au46 109.66(9) . . ?
 Se13 Au52 Au54 119.22(10) . . ?
 Se13 Au52 Cu9 118.7(13) . . ?
 Au1 Au53 Au6 58.14(3) . . ?
 Au1 Au53 Au8 116.73(5) . . ?
 Au1 Au53 Au14 56.74(4) . . ?
 Au1 Au53 Au15 60.01(17) . . ?
 Au1 Au53 Au19 57.82(4) . . ?
 Au1 Au53 Au34 59.19(4) . . ?
 Au1 Au53 Cu10 59.2(12) . . ?
 Au6 Au53 Au8 145.07(5) . . ?
 Au6 Au53 Au14 59.93(4) . . ?
 Au6 Au53 Au19 108.55(4) . . ?
 Au6 Au53 Cu10 58.9(12) . . ?
 Au14 Au53 Au8 150.95(5) . . ?
 Au14 Au53 Au19 60.69(4) . . ?
 Au14 Au53 Cu10 107.0(11) . . ?
 Au15 Au53 Au6 60.66(17) . . ?
 Au15 Au53 Au8 86.32(17) . . ?
 Au15 Au53 Au14 108.51(17) . . ?
 Au15 Au53 Au19 107.88(18) . . ?
 Au15 Au53 Au34 59.29(18) . . ?
 Au19 Au53 Au8 91.33(4) . . ?
 Au19 Au53 Cu10 108.1(12) . . ?
 Au34 Au53 Au6 107.76(4) . . ?
 Au34 Au53 Au8 57.57(4) . . ?
 Au34 Au53 Au14 108.01(5) . . ?
 Au34 Au53 Au19 59.73(4) . . ?
 Au34 Au53 Cu10 60.5(12) . . ?
 Se9 Au53 Au1 167.09(9) . . ?
 Se9 Au53 Au6 127.78(8) . . ?
 Se9 Au53 Au8 51.16(7) . . ?
 Se9 Au53 Au14 135.73(8) . . ?
 Se9 Au53 Au15 111.12(18) . . ?
 Se9 Au53 Au19 121.80(8) . . ?
 Se9 Au53 Au34 108.66(8) . . ?
 Se9 Au53 Cu10 112.2(11) . . ?
 Cu10 Au53 Au8 88.0(11) . . ?
 Au17 Au54 Au42 58.64(6) . . ?
 Au17 Au54 Au46 59.24(7) . . ?
 Au17 Au54 Au52 58.19(6) . . ?
 Au17 Au54 Au55 58.1(3) . . ?
 Au17 Au54 Au58 58.51(7) . . ?
 Au27 Au54 Au17 119.9(4) . . ?
 Au27 Au54 Au42 153.8(4) . . ?
 Au27 Au54 Au46 61.0(4) . . ?
 Au27 Au54 Au52 96.4(4) . . ?
 Au27 Au54 Au55 87.5(4) . . ?
 Au27 Au54 Au58 144.1(3) . . ?
 Au29 Au54 Au17 118.2(3) . . ?
 Au29 Au54 Au27 107.1(5) . . ?
 Au29 Au54 Au42 94.0(2) . . ?
 Au29 Au54 Au46 146.0(2) . . ?
 Au29 Au54 Au52 152.0(2) . . ?
 Au29 Au54 Au55 88.7(4) . . ?
 Au29 Au54 Au58 59.9(2) . . ?
 Au42 Au54 Au52 59.54(5) . . ?
 Au42 Au54 Au58 60.61(6) . . ?
 Au46 Au54 Au42 108.49(9) . . ?
 Au46 Au54 Au52 59.79(7) . . ?
 Au46 Au54 Au55 60.5(3) . . ?
 Au46 Au54 Au58 109.39(11) . . ?
 Au55 Au54 Au42 108.7(3) . . ?
 Au55 Au54 Au52 107.6(3) . . ?
 Au55 Au54 Au58 60.5(3) . . ?
 Au58 Au54 Au52 108.03(9) . . ?
 Se6 Au54 Au17 174.94(11) . . ?
 Se6 Au54 Au27 58.8(4) . . ?
 Se6 Au54 Au29 59.4(2) . . ?
 Se6 Au54 Au42 125.00(12) . . ?
 Se6 Au54 Au46 119.77(11) . . ?
 Se6 Au54 Au52 126.22(13) . . ?
 Se6 Au54 Au55 116.8(3) . . ?
 Se6 Au54 Au58 119.22(12) . . ?
 Se6 Au54 Cu11 58.00(11) . . ?
 Cu11 Au54 Au17 116.98(13) . . ?
 Cu11 Au54 Au27 57.6(4) . . ?
 Cu11 Au54 Au29 59.1(2) . . ?
 Cu11 Au54 Au42 148.48(14) . . ?
 Cu11 Au54 Au46 90.66(10) . . ?
 Cu11 Au54 Au52 148.93(13) . . ?
 Cu11 Au54 Au55 58.8(3) . . ?
 Cu11 Au54 Au58 89.82(11) . . ?
 Au15 Au55 Au17 119.2(6) . . ?
 Au15 Au55 Au18 150.3(6) . . ?
 Au15 Au55 Au37 90.7(5) . . ?
 Au15 Au55 Au46 146.5(6) . . ?
 Au15 Au55 Au54 90.1(5) . . ?
 Au15 Au55 Au58 60.2(4) . . ?
 Au15 Au55 Cu11 60.7(4) . . ?
 Au17 Au55 Au18 60.0(3) . . ?
 Au17 Au55 Au37 60.9(3) . . ?
 Au17 Au55 Au46 59.5(3) . . ?
 Au17 Au55 Au54 60.2(3) . . ?
 Au17 Au55 Au58 59.0(3) . . ?
 Au18 Au55 Au46 61.9(3) . . ?
 Au18 Au55 Au54 110.5(5) . . ?
 Au18 Au55 Au58 111.1(5) . . ?
 Au37 Au55 Au18 62.2(3) . . ?
 Au37 Au55 Au46 112.2(5) . . ?
 Au37 Au55 Au54 112.0(5) . . ?
 Au37 Au55 Au58 62.5(3) . . ?
 Au46 Au55 Au58 107.9(5) . . ?
 Au54 Au55 Au46 59.2(3) . . ?
 Au54 Au55 Au58 59.9(3) . . ?
 Au60 Au55 Au15 109.1(5) . . ?
 Au60 Au55 Au17 121.1(6) . . ?
 Au60 Au55 Au18 92.8(5) . . ?
 Au60 Au55 Au37 151.0(7) . . ?
 Au60 Au55 Au46 61.6(3) . . ?
 Au60 Au55 Au54 89.6(5) . . ?
 Au60 Au55 Au58 145.9(6) . . ?
 Au60 Au55 Cu11 59.9(3) . . ?
 Se17 Au55 Au15 58.9(4) . . ?
 Se17 Au55 Au17 177.2(7) . . ?
 Se17 Au55 Au18 122.8(6) . . ?
 Se17 Au55 Au37 120.3(6) . . ?
 Se17 Au55 Au46 120.8(5) . . ?
 Se17 Au55 Au54 117.3(5) . . ?
 Se17 Au55 Au58 119.0(6) . . ?
 Se17 Au55 Au60 59.2(3) . . ?
 Se17 Au55 Cu11 58.9(3) . . ?
 Cu11 Au55 Au17 118.6(6) . . ?
 Cu11 Au55 Au18 148.6(6) . . ?
 Cu11 Au55 Au37 148.0(6) . . ?
 Cu11 Au55 Au46 89.6(5) . . ?
 Cu11 Au55 Au54 58.4(3) . . ?
 Cu11 Au55 Au58 89.2(5) . . ?
 Au9 Au56 Au18 117.70(5) . . ?
 Au9 Au56 Au26 58.14(4) . . ?
 Au9 Au56 Au30 58.77(4) . . ?
 Au9 Au56 Au44 57.48(4) . . ?
 Au9 Au56 Au46 58.56(4) . . ?
 Au9 Au56 Au60 59.72(4) . . ?
 Au9 Au56 Cu6 52.4(8) . . ?
 Au26 Au56 Au18 94.28(5) . . ?
 Au30 Au56 Au18 140.90(5) . . ?
 Au30 Au56 Au26 110.07(5) . . ?
 Au30 Au56 Au44 61.20(4) . . ?
 Au30 Au56 Au60 59.55(5) . . ?
 Au30 Au56 Cu6 54.0(8) . . ?
 Au44 Au56 Au18 154.86(6) . . ?
 Au44 Au56 Au26 61.64(4) . . ?
 Au46 Au56 Au18 59.40(4) . . ?
 Au46 Au56 Au26 59.34(4) . . ?
 Au46 Au56 Au30 107.12(5) . . ?
 Au46 Au56 Au44 108.26(5) . . ?
 Au46 Au56 Au60 59.12(6) . . ?
 Au46 Au56 Cu6 60.0(9) . . ?
 Au60 Au56 Au18 84.48(5) . . ?
 Au60 Au56 Au26 107.81(6) . . ?
 Au60 Au56 Au44 108.65(5) . . ?
 Se7 Au56 Au9 166.39(10) . . ?
 Se7 Au56 Au18 53.31(8) . . ?
 Se7 Au56 Au26 110.01(9) . . ?
 Se7 Au56 Au30 134.84(10) . . ?
 Se7 Au56 Au44 125.20(9) . . ?
 Se7 Au56 Au46 110.66(9) . . ?
 Se7 Au56 Au60 124.02(9) . . ?
 Se7 Au56 Cu6 132.0(7) . . ?
 Cu6 Au56 Au18 91.5(8) . . ?
 Cu6 Au56 Au26 103.4(8) . . ?
 Cu6 Au56 Au44 100.6(7) . . ?
 Au13 Au57 Au7 89.8(2) . . ?
 Au13 Au57 Au23 150.9(3) . . ?
 Au13 Au57 Au25 92.1(2) . . ?
 Au13 Au57 Au31 119.01(19) . . ?
 Au13 Au57 Au34 146.2(3) . . ?
 Au13 Au57 Au40 60.94(14) . . ?
 Au23 Au57 Au7 108.6(2) . . ?
 Au23 Au57 Au25 61.13(15) . . ?
 Au23 Au57 Au31 58.48(14) . . ?
 Au23 Au57 Au34 60.97(15) . . ?
 Au23 Au57 Au40 108.6(2) . . ?
 Au25 Au57 Au7 108.42(16) . . ?
 Au25 Au57 Au34 109.5(2) . . ?
 Au25 Au57 Au40 60.09(13) . . ?
 Au29 Au57 Au7 88.1(3) . . ?
 Au29 Au57 Au13 109.6(3) . . ?
 Au29 Au57 Au23 93.8(3) . . ?
 Au29 Au57 Au25 153.0(3) . . ?
 Au29 Au57 Au31 119.0(3) . . ?
 Au29 Au57 Au34 60.3(3) . . ?
 Au29 Au57 Au40 144.8(3) . . ?
 Au29 Au57 Cu11 60.6(3) . . ?
 Au31 Au57 Au7 59.06(12) . . ?
 Au31 Au57 Au25 58.40(13) . . ?
 Au31 Au57 Au34 58.73(12) . . ?
 Au31 Au57 Au40 58.07(9) . . ?
 Au34 Au57 Au7 59.24(16) . . ?
 Au34 Au57 Au40 107.11(14) . . ?
 Au40 Au57 Au7 59.51(11) . . ?
 Se6 Au57 Au7 116.7(3) . . ?
 Se6 Au57 Au13 57.80(16) . . ?
 Se6 Au57 Au23 126.04(18) . . ?
 Se6 Au57 Au25 123.7(3) . . ?
 Se6 Au57 Au29 61.4(3) . . ?
 Se6 Au57 Au31 175.4(3) . . ?
 Se6 Au57 Au34 121.6(3) . . ?
 Se6 Au57 Au40 118.7(3) . . ?
 Se6 Au57 Cu11 59.36(18) . . ?
 Cu11 Au57 Au7 57.38(17) . . ?
 Cu11 Au57 Au13 60.08(18) . . ?
 Cu11 Au57 Au23 149.0(3) . . ?
 Cu11 Au57 Au25 146.4(3) . . ?
 Cu11 Au57 Au31 116.42(19) . . ?
 Cu11 Au57 Au34 89.7(2) . . ?
 Cu11 Au57 Au40 88.33(19) . . ?
 Au1 Au58 Au5 124.90(5) . . ?
 Au1 Au58 Au6 58.45(4) . . ?
 Au1 Au58 Au15 60.47(14) . . ?
 Au1 Au58 Au29 59.4(2) . . ?
 Au1 Au58 Au42 123.84(5) . . ?
 Au1 Au58 Au43 58.62(4) . . ?
 Au1 Au58 Au54 117.96(7) . . ?
 Au1 Au58 Au55 117.7(3) . . ?
 Au1 Au58 Cu8 117.2(2) . . ?
 Au5 Au58 Au43 97.24(5) . . ?
 Au6 Au58 Au5 93.68(5) . . ?
 Au6 Au58 Au43 109.37(5) . . ?
 Au15 Au58 Au5 148.38(19) . . ?
 Au15 Au58 Au6 61.36(18) . . ?
 Au15 Au58 Au42 146.29(19) . . ?
 Au15 Au58 Au43 108.83(17) . . ?
 Au15 Au58 Au54 88.20(17) . . ?
 Au15 Au58 Au55 57.3(3) . . ?
 Au17 Au58 Au1 175.90(6) . . ?
 Au17 Au58 Au5 58.86(4) . . ?
 Au17 Au58 Au6 121.15(5) . . ?
 Au17 Au58 Au15 115.53(14) . . ?
 Au17 Au58 Au29 118.3(2) . . ?
 Au17 Au58 Au42 58.71(4) . . ?
 Au17 Au58 Au43 123.85(5) . . ?
 Au17 Au58 Au54 59.87(6) . . ?
 Au17 Au58 Au55 58.3(3) . . ?
 Au17 Au58 Cu8 58.8(2) . . ?
 Au29 Au58 Au5 152.1(2) . . ?
 Au29 Au58 Au6 108.4(2) . . ?
 Au29 Au58 Au15 59.5(3) . . ?
 Au29 Au58 Au42 92.6(2) . . ?
 Au29 Au58 Au43 60.0(2) . . ?
 Au29 Au58 Au54 58.6(2) . . ?
 Au29 Au58 Au55 87.4(4) . . ?
 Au42 Au58 Au5 61.52(4) . . ?
 Au42 Au58 Au6 152.18(6) . . ?
 Au42 Au58 Au43 65.22(4) . . ?
 Au54 Au58 Au5 109.84(6) . . ?
 Au54 Au58 Au6 147.53(6) . . ?
 Au54 Au58 Au42 59.56(5) . . ?
 Au54 Au58 Au43 90.08(7) . . ?
 Au54 Au58 Au55 59.6(3) . . ?
 Au55 Au58 Au5 109.0(3) . . ?
 Au55 Au58 Au6 92.2(3) . . ?
 Au55 Au58 Au42 107.1(3) . . ?
 Au55 Au58 Au43 144.9(3) . . ?
 Cu8 Au58 Au5 109.0(2) . . ?
 Cu8 Au58 Au6 91.2(2) . . ?
 Cu8 Au58 Au42 108.0(2) . . ?
 Cu8 Au58 Au43 145.6(2) . . ?
 Cu10 Au58 Au1 63.5(11) . . ?
 Cu10 Au58 Au5 147.8(14) . . ?
 Cu10 Au58 Au6 63.1(13) . . ?
 Cu10 Au58 Au17 112.5(11) . . ?
 Cu10 Au58 Au42 144.6(13) . . ?
 Cu10 Au58 Au43 111.0(12) . . ?
 Cu10 Au58 Cu8 53.7(11) . . ?
 Au7 Au59 Au13 89.9(2) . . ?
 Au7 Au59 Au35 121.1(3) . . ?
 Au7 Au59 Au40 61.95(18) . . ?
 Au7 Au59 Au41 94.3(3) . . ?
 Au7 Au59 Au50 144.2(3) . . ?
 Au7 Au59 Au51 153.2(4) . . ?
 Au7 Au59 Au60 105.4(3) . . ?
 Au7 Au59 Cu11 58.6(2) . . ?
 Au35 Au59 Au13 59.40(18) . . ?
 Au35 Au59 Au40 59.18(17) . . ?
 Au35 Au59 Au41 58.56(19) . . ?
 Au35 Au59 Au50 58.5(2) . . ?
 Au40 Au59 Au13 59.60(14) . . ?
 Au40 Au59 Au50 106.8(3) . . ?
 Au41 Au59 Au13 108.9(3) . . ?
 Au41 Au59 Au40 61.08(19) . . ?
 Au41 Au59 Au50 110.0(3) . . ?
 Au50 Au59 Au13 57.99(19) . . ?
 Au51 Au59 Au13 109.2(3) . . ?
 Au51 Au59 Au35 59.45(19) . . ?
 Au51 Au59 Au40 111.1(3) . . ?
 Au51 Au59 Au41 62.23(18) . . ?
 Au51 Au59 Au50 61.72(19) . . ?
 Au60 Au59 Au13 88.1(3) . . ?
 Au60 Au59 Au35 120.5(4) . . ?
 Au60 Au59 Au40 143.6(3) . . ?
 Au60 Au59 Au41 154.1(2) . . ?
 Au60 Au59 Au50 62.0(2) . . ?
 Au60 Au59 Au51 94.2(2) . . ?
 Au60 Au59 Cu11 58.8(2) . . ?
 Se17 Au59 Au7 56.9(2) . . ?
 Se17 Au59 Au13 115.5(3) . . ?
 Se17 Au59 Au35 174.9(3) . . ?
 Se17 Au59 Au40 118.7(3) . . ?
 Se17 Au59 Au41 125.3(4) . . ?
 Se17 Au59 Au50 119.8(3) . . ?
 Se17 Au59 Au51 124.7(2) . . ?
 Se17 Au59 Au60 57.9(2) . . ?
 Se17 Au59 Cu11 58.2(2) . . ?
 Cu11 Au59 Au13 57.30(16) . . ?
 Cu11 Au59 Au35 116.7(3) . . ?
 Cu11 Au59 Au40 87.82(17) . . ?
 Cu11 Au59 Au41 146.9(3) . . ?
 Cu11 Au59 Au50 88.5(3) . . ?
 Cu11 Au59 Au51 147.9(4) . . ?
 Au9 Au60 Au30 58.54(5) . . ?
 Au9 Au60 Au46 58.47(5) . . ?
 Au9 Au60 Au50 57.92(4) . . ?
 Au9 Au60 Au56 58.53(5) . . ?
 Au27 Au60 Au9 57.8(4) . . ?
 Au27 Au60 Au30 106.9(4) . . ?
 Au27 Au60 Au46 61.7(4) . . ?
 Au27 Au60 Au50 57.7(4) . . ?
 Au27 Au60 Au56 108.7(4) . . ?
 Au27 Au60 Au59 89.7(4) . . ?
 Au30 Au60 Au50 60.41(5) . . ?
 Au30 Au60 Au56 60.00(5) . . ?
 Au46 Au60 Au30 108.20(7) . . ?
 Au46 Au60 Au50 107.78(7) . . ?
 Au46 Au60 Au56 60.02(6) . . ?
 Au55 Au60 Au9 120.9(3) . . ?
 Au55 Au60 Au27 92.9(5) . . ?
 Au55 Au60 Au30 150.9(3) . . ?
 Au55 Au60 Au46 62.4(3) . . ?
 Au55 Au60 Au50 147.4(4) . . ?
 Au55 Au60 Au56 93.8(3) . . ?
 Au55 Au60 Au59 109.5(4) . . ?
 Au55 Au60 Cu11 61.4(3) . . ?
 Au56 Au60 Au50 108.05(6) . . ?
 Au59 Au60 Au9 119.1(2) . . ?
 Au59 Au60 Au30 92.11(17) . . ?
 Au59 Au60 Au46 148.40(15) . . ?
 Au59 Au60 Au50 61.2(2) . . ?
 Au59 Au60 Au56 149.68(15) . . ?
 Se17 Au60 Au9 175.77(12) . . ?
 Se17 Au60 Au27 118.1(4) . . ?
 Se17 Au60 Au30 124.19(11) . . ?
 Se17 Au60 Au46 121.08(10) . . ?
 Se17 Au60 Au50 119.81(11) . . ?
 Se17 Au60 Au55 58.7(3) . . ?
 Se17 Au60 Au56 125.35(10) . . ?
 Se17 Au60 Au59 58.7(2) . . ?
 Se17 Au60 Cu11 59.23(11) . . ?
 Cu11 Au60 Au9 116.64(11) . . ?
 Cu11 Au60 Au27 58.9(4) . . ?
 Cu11 Au60 Au30 147.53(12) . . ?
 Cu11 Au60 Au46 90.89(11) . . ?
 Cu11 Au60 Au50 89.18(11) . . ?
 Cu11 Au60 Au56 149.27(12) . . ?
 Cu11 Au60 Au59 60.99(15) . . ?
 Au4 Se1 Au19 79.57(8) . . ?
 C60 Se1 Au4 99.6(6) . . ?
 C60 Se1 Au19 98.5(6) . . ?
 Au32 Se2 Au49 78.77(9) . . ?
 C214 Se2 Au32 107.0(13) . . ?
 C214 Se2 Au49 98.4(10) . . ?
 Au6 Se3 Au37 74.09(8) . . ?
 C63 Se3 Au6 100.0(13) . . ?
 C63 Se3 Au37 111.4(12) . . ?
 Au21 Se4 Au23 75.50(8) . . ?
 C108 Se4 Au21 98.7(7) . . ?
 C108 Se4 Au23 99.6(7) . . ?
 Au30 Se5 Au51 75.15(8) . . ?
 C150 Se5 Au30 104.2(7) . . ?
 C150 Se5 Au51 104.9(7) . . ?
 Au13 Se6 Au27 60.3(4) . . ?
 Au13 Se6 Au29 116.2(3) . . ?
 Au13 Se6 Au54 115.68(13) . . ?
 Au13 Se6 Cu11 63.77(13) . . ?
 Au27 Se6 Au29 113.9(5) . . ?
 Au54 Se6 Au27 63.7(4) . . ?
 Au54 Se6 Au29 63.0(3) . . ?
 Au57 Se6 Au13 65.45(17) . . ?
 Au57 Se6 Au27 113.7(4) . . ?
 Au57 Se6 Au29 61.7(3) . . ?
 Au57 Se6 Au54 115.2(2) . . ?
 Au57 Se6 Cu11 62.89(18) . . ?
 Cu11 Se6 Au27 60.7(4) . . ?
 Cu11 Se6 Au29 61.9(2) . . ?
 Cu11 Se6 Au54 62.95(11) . . ?
 Cu11 Se6 Cu1 59.9(6) . . ?
 Cu11 Se6 Cu7 58.9(6) . . ?
 Cu7 Se6 Cu1 58.4(9) . . ?
 Cu2 Se6 Cu1 115.2(9) . . ?
 Cu2 Se6 Cu11 67.1(6) . . ?
 Cu2 Se6 Cu7 63.7(10) . . ?
 Cu2 Se6 Cu9 65.5(17) . . ?
 Cu9 Se6 Cu1 107.5(14) . . ?
 Cu9 Se6 Cu11 56.1(13) . . ?
 Cu9 Se6 Cu7 108.0(16) . . ?
 Cu5 Se6 Cu1 66.9(8) . . ?
 Cu5 Se6 Cu11 67.2(4) . . ?
 Cu5 Se6 Cu7 116.4(7) . . ?
 Cu5 Se6 Cu2 122.0(8) . . ?
 Cu5 Se6 Cu9 60.0(16) . . ?
 Au56 Se7 Au18 74.42(9) . . ?
 C32 Se7 Au18 107.7(5) . . ?
 C32 Se7 Au56 104.2(4) . . ?
 Au45 Se8 Au28 76.15(8) . . ?
 C16 Se8 Au28 108.6(8) . . ?
 C16 Se8 Au45 103.4(9) . . ?
 Au8 Se9 Au53 77.20(8) . . ?
 C15 Se9 Au8 105.6(11) . . ?
 C15 Se9 Au53 106.5(12) . . ?
 Au12 Se10 Au25 77.23(8) . . ?
 C126 Se10 Au12 105.6(7) . . ?
 C126 Se10 Au25 103.7(7) . . ?
 Au26 Se11 Au22 79.27(10) . . ?
 C202 Se11 Au22 102.8(10) . . ?
 C202 Se11 Au26 104.0(12) . . ?
 Au42 Se12 Au43 77.43(9) . . ?
 C173 Se12 Au42 106.7(8) . . ?
 C173 Se12 Au43 107.6(8) . . ?
 Au52 Se13 Au16 76.43(9) . . ?
 C45 Se13 Au16 115.3(11) . . ?
 C45 Se13 Au52 104.5(14) . . ?
 Au11 Se14 Au2 79.75(8) . . ?
 C138 Se14 Au2 100.4(7) . . ?
 C138 Se14 Au11 99.6(7) . . ?
 Au5 Se15 Au39 78.58(9) . . ?
 C123 Se15 Au5 105.7(8) . . ?
 C123 Se15 Au39 109.6(7) . . ?
 Au24 Se16 Au41 75.51(8) . . ?
 C117 Se16 Au24 98.3(10) . . ?
 C117 Se16 Au41 99.9(11) . . ?
 Au7 Se17 Au15 63.9(2) . . ?
 Au7 Se17 Au55 116.3(4) . . ?
 Au7 Se17 Au59 63.9(2) . . ?
 Au7 Se17 Au60 115.66(18) . . ?
 Au7 Se17 Cu11 62.72(17) . . ?
 Au15 Se17 Au59 117.7(3) . . ?
 Au15 Se17 Cu11 63.8(2) . . ?
 Au55 Se17 Au15 63.3(4) . . ?
 Au55 Se17 Au59 116.3(4) . . ?
 Au55 Se17 Au60 62.1(3) . . ?
 Au55 Se17 Cu11 63.6(4) . . ?
 Au59 Se17 Cu11 63.64(18) . . ?
 Au60 Se17 Au15 115.13(18) . . ?
 Au60 Se17 Au59 63.4(2) . . ?
 Au60 Se17 Cu11 62.43(12) . . ?
 Cu4 Se17 Cu6 59.6(11) . . ?
 Cu4 Se17 Cu3 56.1(8) . . ?
 Cu8 Se17 Cu4 114.5(7) . . ?
 Cu8 Se17 Cu6 67.0(9) . . ?
 Cu8 Se17 Cu11 64.5(3) . . ?
 Cu8 Se17 Cu3 120.5(6) . . ?
 Cu10 Se17 Cu4 112.2(15) . . ?
 Cu10 Se17 Cu6 113.3(15) . . ?
 Cu10 Se17 Cu8 58.9(11) . . ?
 Cu10 Se17 Cu11 61.9(14) . . ?
 Cu10 Se17 Cu3 71.6(14) . . ?
 Cu11 Se17 Cu4 58.3(5) . . ?
 Cu11 Se17 Cu6 61.3(9) . . ?
 Cu11 Se17 Cu3 64.2(6) . . ?
 Cu3 Se17 Cu6 110.3(11) . . ?
 Au12 Cu1 Au45 60.0(6) . . ?
 Au12 Cu1 Se6 118.4(11) . . ?
 Au12 Cu1 Cu5 140.6(11) . . ?
 Au35 Cu1 Au12 62.2(7) . . ?
 Au35 Cu1 Au40 65.9(6) . . ?
 Au35 Cu1 Au45 59.6(6) . . ?
 Au35 Cu1 Au50 62.7(7) . . ?
 Au35 Cu1 Se6 174.8(13) . . ?
 Au35 Cu1 Cu11 126.8(11) . . ?
 Au35 Cu1 Cu7 126.4(11) . . ?
 Au35 Cu1 Cu5 125.6(12) . . ?
 Au40 Cu1 Au12 65.5(7) . . ?
 Au40 Cu1 Au45 115.3(10) . . ?
 Au40 Cu1 Au50 119.1(10) . . ?
 Au40 Cu1 Se6 119.3(11) . . ?
 Au40 Cu1 Cu11 94.4(10) . . ?
 Au40 Cu1 Cu7 60.6(8) . . ?
 Au40 Cu1 Cu5 153.2(14) . . ?
 Au45 Cu1 Cu5 89.6(9) . . ?
 Au50 Cu1 Au12 112.9(11) . . ?
 Au50 Cu1 Au45 60.6(6) . . ?
 Au50 Cu1 Se6 113.4(10) . . ?
 Au50 Cu1 Cu5 63.1(7) . . ?
 Se6 Cu1 Au45 115.8(9) . . ?
 Se6 Cu1 Cu5 50.3(6) . . ?
 Cu4 Cu1 Au12 119.1(12) . . ?
 Cu4 Cu1 Au35 67.3(9) . . ?
 Cu4 Cu1 Au40 64.3(9) . . ?
 Cu4 Cu1 Au45 117.4(13) . . ?
 Cu4 Cu1 Au50 67.3(10) . . ?
 Cu4 Cu1 Se6 115.0(14) . . ?
 Cu4 Cu1 Cu11 59.7(10) . . ?
 Cu4 Cu1 Cu7 87.1(13) . . ?
 Cu4 Cu1 Cu5 96.1(13) . . ?
 Cu11 Cu1 Au12 153.7(13) . . ?
 Cu11 Cu1 Au45 146.1(12) . . ?
 Cu11 Cu1 Au50 91.4(10) . . ?
 Cu11 Cu1 Se6 55.3(6) . . ?
 Cu11 Cu1 Cu7 57.5(9) . . ?
 Cu11 Cu1 Cu5 59.0(7) . . ?
 Cu7 Cu1 Au12 96.6(12) . . ?
 Cu7 Cu1 Au45 151.7(14) . . ?
 Cu7 Cu1 Au50 147.5(15) . . ?
 Cu7 Cu1 Se6 58.8(8) . . ?
 Cu7 Cu1 Cu5 102.4(12) . . ?
 Au35 Cu4 Au41 58.1(6) . . ?
 Au35 Cu4 Au50 59.0(6) . . ?
 Au35 Cu4 Au51 57.5(5) . . ?
 Au35 Cu4 Cu6 111.7(13) . . ?
 Au40 Cu4 Au35 62.1(6) . . ?
 Au40 Cu4 Au41 62.3(6) . . ?
 Au40 Cu4 Au50 112.3(10) . . ?
 Au40 Cu4 Au51 110.6(10) . . ?
 Au40 Cu4 Se17 124.2(11) . . ?
 Au40 Cu4 Cu6 151.7(14) . . ?
 Au41 Cu4 Au51 58.8(5) . . ?
 Au50 Cu4 Au41 107.5(9) . . ?
 Au50 Cu4 Au51 59.2(5) . . ?
 Se17 Cu4 Au35 172.6(9) . . ?
 Se17 Cu4 Au41 120.0(10) . . ?
 Se17 Cu4 Au50 117.7(10) . . ?
 Se17 Cu4 Au51 115.2(7) . . ?
 Se17 Cu4 Cu6 64.8(10) . . ?
 Cu1 Cu4 Au35 59.2(10) . . ?
 Cu1 Cu4 Au40 60.9(9) . . ?
 Cu1 Cu4 Au41 108.6(12) . . ?
 Cu1 Cu4 Au50 62.1(10) . . ?
 Cu1 Cu4 Au51 108.5(13) . . ?
 Cu1 Cu4 Se17 126.2(12) . . ?
 Cu1 Cu4 Cu6 91.7(15) . . ?
 Cu1 Cu4 Cu11 66.4(9) . . ?
 Cu1 Cu4 Cu3 97.2(12) . . ?
 Cu6 Cu4 Au41 140.9(12) . . ?
 Cu6 Cu4 Au50 52.9(9) . . ?
 Cu6 Cu4 Au51 83.4(11) . . ?
 Cu11 Cu4 Au35 125.3(10) . . ?
 Cu11 Cu4 Au40 96.2(7) . . ?
 Cu11 Cu4 Au41 155.0(10) . . ?
 Cu11 Cu4 Au50 92.0(9) . . ?
 Cu11 Cu4 Au51 146.1(12) . . ?
 Cu11 Cu4 Se17 59.8(6) . . ?
 Cu11 Cu4 Cu6 63.8(11) . . ?
 Cu3 Cu4 Au35 122.3(11) . . ?
 Cu3 Cu4 Au40 60.5(8) . . ?
 Cu3 Cu4 Au41 89.4(10) . . ?
 Cu3 Cu4 Au50 156.3(11) . . ?
 Cu3 Cu4 Au51 143.8(13) . . ?
 Cu3 Cu4 Se17 63.8(9) . . ?
 Cu3 Cu4 Cu6 121.6(14) . . ?
 Cu3 Cu4 Cu11 67.8(8) . . ?
 Au9 Cu6 Au30 65.7(9) . . ?
 Au9 Cu6 Au46 61.5(10) . . ?
 Au9 Cu6 Au50 66.8(9) . . ?
 Au9 Cu6 Au56 62.0(9) . . ?
 Au9 Cu6 Se17 170.8(18) . . ?
 Au9 Cu6 Cu4 131.5(17) . . ?
 Au9 Cu6 Cu8 120.1(16) . . ?
 Au9 Cu6 Cu11 123.1(17) . . ?
 Au9 Cu6 Cu5 64.4(11) . . ?
 Au30 Cu6 Au46 114.5(15) . . ?
 Au30 Cu6 Au56 62.8(10) . . ?
 Au30 Cu6 Se17 120.8(16) . . ?
 Au30 Cu6 Cu4 102.6(15) . . ?
 Au30 Cu6 Cu8 142.8(17) . . ?
 Au30 Cu6 Cu11 156.3(18) . . ?
 Au30 Cu6 Cu5 122.5(14) . . ?
 Au46 Cu6 Au56 59.7(9) . . ?
 Au46 Cu6 Se17 109.3(13) . . ?
 Au46 Cu6 Cu8 58.6(8) . . ?
 Au46 Cu6 Cu5 61.3(10) . . ?
 Au50 Cu6 Au30 68.5(10) . . ?
 Au50 Cu6 Au46 118.0(15) . . ?
 Au50 Cu6 Au56 119.6(14) . . ?
 Au50 Cu6 Se17 120.9(16) . . ?
 Au50 Cu6 Cu4 65.3(12) . . ?
 Au50 Cu6 Cu8 148.7(18) . . ?
 Au50 Cu6 Cu11 93.9(14) . . ?
 Au50 Cu6 Cu5 67.0(11) . . ?
 Au56 Cu6 Se17 113.9(13) . . ?
 Au56 Cu6 Cu8 86.8(12) . . ?
 Se17 Cu6 Cu8 50.7(6) . . ?
 Cu4 Cu6 Au46 141.4(17) . . ?
 Cu4 Cu6 Au56 156.4(18) . . ?
 Cu4 Cu6 Se17 55.6(10) . . ?
 Cu4 Cu6 Cu8 97.8(13) . . ?
 Cu4 Cu6 Cu11 54.4(9) . . ?
 Cu4 Cu6 Cu5 90.1(14) . . ?
 Cu11 Cu6 Au46 87.4(12) . . ?
 Cu11 Cu6 Au56 140.6(16) . . ?
 Cu11 Cu6 Se17 53.9(7) . . ?
 Cu11 Cu6 Cu8 55.9(8) . . ?
 Cu11 Cu6 Cu5 58.9(10) . . ?
 Cu5 Cu6 Au56 113.2(15) . . ?
 Cu5 Cu6 Se17 112.6(15) . . ?
 Cu5 Cu6 Cu8 87.9(13) . . ?
 Au17 Cu8 Au18 59.7(2) . . ?
 Au17 Cu8 Au46 58.7(2) . . ?
 Au17 Cu8 Au58 58.67(19) . . ?
 Au17 Cu8 Cu6 116.2(9) . . ?
 Au18 Cu8 Au46 61.4(2) . . ?
 Au18 Cu8 Au58 111.1(3) . . ?
 Au18 Cu8 Cu6 92.3(9) . . ?
 Au37 Cu8 Au17 61.02(17) . . ?
 Au37 Cu8 Au18 62.6(2) . . ?
 Au37 Cu8 Au46 111.7(3) . . ?
 Au37 Cu8 Au58 62.8(2) . . ?
 Au37 Cu8 Cu6 153.1(10) . . ?
 Au37 Cu8 Cu11 148.4(5) . . ?
 Au46 Cu8 Cu6 57.6(8) . . ?
 Au58 Cu8 Au46 106.6(3) . . ?
 Au58 Cu8 Cu6 141.5(9) . . ?
 Se17 Cu8 Au17 175.8(5) . . ?
 Se17 Cu8 Au18 123.7(5) . . ?
 Se17 Cu8 Au37 122.3(4) . . ?
 Se17 Cu8 Au46 119.9(4) . . ?
 Se17 Cu8 Au58 119.6(4) . . ?
 Se17 Cu8 Cu6 62.3(8) . . ?
 Se17 Cu8 Cu11 58.8(2) . . ?
 Se17 Cu8 Cu9 111.3(13) . . ?
 Cu10 Cu8 Au17 117.9(14) . . ?
 Cu10 Cu8 Au18 152.5(15) . . ?
 Cu10 Cu8 Au37 91.6(15) . . ?
 Cu10 Cu8 Au46 144.0(15) . . ?
 Cu10 Cu8 Au58 59.2(14) . . ?
 Cu10 Cu8 Se17 60.5(14) . . ?
 Cu10 Cu8 Cu6 110.8(17) . . ?
 Cu10 Cu8 Cu11 60.4(15) . . ?
 Cu10 Cu8 Cu9 87(2) . . ?
 Cu11 Cu8 Au17 117.0(4) . . ?
 Cu11 Cu8 Au18 147.0(4) . . ?
 Cu11 Cu8 Au46 88.3(3) . . ?
 Cu11 Cu8 Au58 88.7(4) . . ?
 Cu11 Cu8 Cu6 58.3(9) . . ?
 Cu9 Cu8 Au17 64.5(13) . . ?
 Cu9 Cu8 Au18 112.5(14) . . ?
 Cu9 Cu8 Au37 116.6(13) . . ?
 Cu9 Cu8 Au46 58.6(15) . . ?
 Cu9 Cu8 Au58 62.7(14) . . ?
 Cu9 Cu8 Cu6 80.4(16) . . ?
 Cu9 Cu8 Cu11 52.6(13) . . ?
 Au1 Cu10 Au6 57.0(11) . . ?
 Au1 Cu10 Au34 57.2(10) . . ?
 Au1 Cu10 Au53 56.1(10) . . ?
 Au1 Cu10 Cu2 60.4(13) . . ?
 Au6 Cu10 Au34 105.2(16) . . ?
 Au6 Cu10 Au53 58.6(11) . . ?
 Au6 Cu10 Cu2 110(2) . . ?
 Au34 Cu10 Au53 57.6(8) . . ?
 Au34 Cu10 Cu2 58.5(13) . . ?
 Au53 Cu10 Cu2 106.1(17) . . ?
 Au58 Cu10 Au1 59.8(13) . . ?
 Au58 Cu10 Au6 61.8(13) . . ?
 Au58 Cu10 Au34 108(2) . . ?
 Au58 Cu10 Au53 108(2) . . ?
 Au58 Cu10 Cu2 62.9(14) . . ?
 Se17 Cu10 Au1 172(2) . . ?
 Se17 Cu10 Au6 127(2) . . ?
 Se17 Cu10 Au34 115(2) . . ?
 Se17 Cu10 Au53 119(2) . . ?
 Se17 Cu10 Au58 127.5(18) . . ?
 Se17 Cu10 Cu11 60.2(13) . . ?
 Se17 Cu10 Cu2 119(2) . . ?
 Cu8 Cu10 Au1 127(2) . . ?
 Cu8 Cu10 Au6 98.1(19) . . ?
 Cu8 Cu10 Au34 150(3) . . ?
 Cu8 Cu10 Au53 152(3) . . ?
 Cu8 Cu10 Au58 67.1(12) . . ?
 Cu8 Cu10 Se17 60.6(12) . . ?
 Cu8 Cu10 Cu11 64.4(12) . . ?
 Cu8 Cu10 Cu2 96.2(18) . . ?
 Cu11 Cu10 Au1 119(2) . . ?
 Cu11 Cu10 Au6 156(2) . . ?
 Cu11 Cu10 Au34 87.5(18) . . ?
 Cu11 Cu10 Au53 142(2) . . ?
 Cu11 Cu10 Au58 95.1(17) . . ?
 Cu11 Cu10 Cu2 58.7(13) . . ?
 Au7 Cu11 Au29 92.1(3) . . ?
 Au7 Cu11 Au54 149.3(2) . . ?
 Au7 Cu11 Au60 107.76(18) . . ?
 Au27 Cu11 Au7 148.2(4) . . ?
 Au27 Cu11 Au29 112.8(4) . . ?
 Au27 Cu11 Au54 62.3(4) . . ?
 Au27 Cu11 Au57 109.5(4) . . ?
 Au27 Cu11 Au60 60.8(3) . . ?
 Au29 Cu11 Au54 61.2(3) . . ?
 Au57 Cu11 Au7 65.35(17) . . ?
 Au57 Cu11 Au29 59.7(3) . . ?
 Au57 Cu11 Au54 107.74(17) . . ?
 Au57 Cu11 Au60 151.6(2) . . ?
 Au60 Cu11 Au29 148.0(3) . . ?
 Au60 Cu11 Au54 91.47(13) . . ?
 Se6 Cu11 Au7 123.09(19) . . ?
 Se6 Cu11 Au27 60.8(3) . . ?
 Se6 Cu11 Au29 60.5(2) . . ?
 Se6 Cu11 Au54 59.05(12) . . ?
 Se6 Cu11 Au57 57.75(14) . . ?
 Se6 Cu11 Au60 121.52(16) . . ?
 Se6 Cu11 Se17 179.3(2) . . ?
 Se6 Cu11 Cu10 121.7(13) . . ?
 Se6 Cu11 Cu7 63.4(5) . . ?
 Se17 Cu11 Au7 57.43(15) . . ?
 Se17 Cu11 Au27 119.1(3) . . ?
 Se17 Cu11 Au29 119.2(3) . . ?
 Se17 Cu11 Au54 120.21(17) . . ?
 Se17 Cu11 Au57 122.77(18) . . ?
 Se17 Cu11 Au60 58.34(11) . . ?
 Se17 Cu11 Cu10 57.9(13) . . ?
 Se17 Cu11 Cu7 117.1(5) . . ?
 Cu4 Cu11 Se6 118.8(6) . . ?
 Cu4 Cu11 Se17 61.9(6) . . ?
 Cu4 Cu11 Cu10 111.9(14) . . ?
 Cu4 Cu11 Cu7 86.1(8) . . ?
 Cu7 Cu11 Cu10 94.6(13) . . ?
 Cu9 Cu11 Se6 60.6(17) . . ?
 Cu9 Cu11 Se17 118.7(17) . . ?
 Cu9 Cu11 Cu4 148.8(18) . . ?
 Cu9 Cu11 Cu10 89(2) . . ?
 Cu9 Cu11 Cu7 115.7(17) . . ?
 Au8 Cu3 Au34 60.1(6) . . ?
 Au8 Cu3 Cu11 140.6(9) . . ?
 Au24 Cu3 Au8 63.6(6) . . ?
 Au24 Cu3 Au31 63.5(5) . . ?
 Au24 Cu3 Au34 113.2(9) . . ?
 Au24 Cu3 Au40 67.3(5) . . ?
 Au24 Cu3 Se17 126.9(11) . . ?
 Au24 Cu3 Cu11 155.1(11) . . ?
 Au24 Cu3 Cu7 115.5(11) . . ?
 Au31 Cu3 Au8 60.9(6) . . ?
 Au31 Cu3 Au34 59.6(6) . . ?
 Au31 Cu3 Se17 168.9(10) . . ?
 Au31 Cu3 Cu11 117.3(11) . . ?
 Au40 Cu3 Au8 117.4(8) . . ?
 Au40 Cu3 Au31 63.8(5) . . ?
 Au40 Cu3 Au34 111.8(10) . . ?
 Au40 Cu3 Se17 121.7(11) . . ?
 Au40 Cu3 Cu11 90.3(9) . . ?
 Se17 Cu3 Au8 118.1(10) . . ?
 Se17 Cu3 Au34 109.8(7) . . ?
 Se17 Cu3 Cu11 55.4(5) . . ?
 Cu4 Cu3 Au8 160.9(13) . . ?
 Cu4 Cu3 Au24 101.4(10) . . ?
 Cu4 Cu3 Au31 124.8(12) . . ?
 Cu4 Cu3 Au34 138.9(12) . . ?
 Cu4 Cu3 Au40 61.6(9) . . ?
 Cu4 Cu3 Se17 60.1(8) . . ?
 Cu4 Cu3 Cu11 56.4(8) . . ?
 Cu4 Cu3 Cu7 86.6(13) . . ?
 Cu11 Cu3 Au34 84.4(7) . . ?
 Cu7 Cu3 Au8 110.0(12) . . ?
 Cu7 Cu3 Au31 60.3(9) . . ?
 Cu7 Cu3 Au34 59.2(9) . . ?
 Cu7 Cu3 Au40 61.5(9) . . ?
 Cu7 Cu3 Se17 112.5(11) . . ?
 Cu7 Cu3 Cu11 57.2(9) . . ?
 Au25 Cu7 Au23 60.5(6) . . ?
 Au31 Cu7 Au23 59.8(6) . . ?
 Au31 Cu7 Au25 60.8(6) . . ?
 Au31 Cu7 Au34 62.1(6) . . ?
 Au31 Cu7 Au40 63.1(5) . . ?
 Au31 Cu7 Se6 176.1(12) . . ?
 Au31 Cu7 Cu1 119.7(11) . . ?
 Au31 Cu7 Cu2 125.6(13) . . ?
 Au34 Cu7 Au23 61.1(7) . . ?
 Au34 Cu7 Au25 112.3(11) . . ?
 Au34 Cu7 Cu2 64.1(9) . . ?
 Au40 Cu7 Au23 112.9(10) . . ?
 Au40 Cu7 Au25 62.8(7) . . ?
 Au40 Cu7 Au34 116.0(8) . . ?
 Au40 Cu7 Se6 119.4(12) . . ?
 Au40 Cu7 Cu1 56.7(8) . . ?
 Au40 Cu7 Cu2 156.3(14) . . ?
 Se6 Cu7 Au23 116.4(8) . . ?
 Se6 Cu7 Au25 117.1(10) . . ?
 Se6 Cu7 Au34 117.5(10) . . ?
 Se6 Cu7 Cu2 53.6(7) . . ?
 Cu1 Cu7 Au23 148.5(14) . . ?
 Cu1 Cu7 Au25 90.9(12) . . ?
 Cu1 Cu7 Au34 149.7(14) . . ?
 Cu1 Cu7 Se6 62.8(8) . . ?
 Cu1 Cu7 Cu2 110.2(13) . . ?
 Cu11 Cu7 Au23 148.1(13) . . ?
 Cu11 Cu7 Au25 151.3(13) . . ?
 Cu11 Cu7 Au31 125.9(10) . . ?
 Cu11 Cu7 Au34 92.6(10) . . ?
 Cu11 Cu7 Au40 94.1(9) . . ?
 Cu11 Cu7 Se6 57.6(6) . . ?
 Cu11 Cu7 Cu1 61.1(10) . . ?
 Cu11 Cu7 Cu2 62.6(8) . . ?
 Cu3 Cu7 Au23 112.9(12) . . ?
 Cu3 Cu7 Au25 110.1(10) . . ?
 Cu3 Cu7 Au31 60.2(7) . . ?
 Cu3 Cu7 Au34 66.3(9) . . ?
 Cu3 Cu7 Au40 59.4(7) . . ?
 Cu3 Cu7 Se6 123.4(13) . . ?
 Cu3 Cu7 Cu1 88.0(12) . . ?
 Cu3 Cu7 Cu11 65.9(9) . . ?
 Cu3 Cu7 Cu2 103.7(13) . . ?
 Cu2 Cu7 Au23 88.3(9) . . ?
 Cu2 Cu7 Au25 140.7(11) . . ?
 Au1 Cu2 Au58 55.3(5) . . ?
 Au1 Cu2 Cu10 57.0(12) . . ?
 Au21 Cu2 Au1 57.1(5) . . ?
 Au21 Cu2 Au34 60.8(5) . . ?
 Au21 Cu2 Au43 61.3(4) . . ?
 Au21 Cu2 Au58 106.0(8) . . ?
 Au21 Cu2 Cu10 107.3(13) . . ?
 Au21 Cu2 Cu11 145.7(11) . . ?
 Au34 Cu2 Au1 56.5(5) . . ?
 Au34 Cu2 Au58 101.1(8) . . ?
 Au34 Cu2 Cu10 59.7(10) . . ?
 Au43 Cu2 Au1 57.1(5) . . ?
 Au43 Cu2 Au34 107.5(8) . . ?
 Au43 Cu2 Au58 59.4(5) . . ?
 Au43 Cu2 Cu10 103.1(14) . . ?
 Au58 Cu2 Cu10 52.7(12) . . ?
 Se6 Cu2 Au1 169.0(10) . . ?
 Se6 Cu2 Au21 132.4(11) . . ?
 Se6 Cu2 Au34 120.6(10) . . ?
 Se6 Cu2 Au43 130.0(11) . . ?
 Se6 Cu2 Au58 118.7(10) . . ?
 Se6 Cu2 Cu10 112.0(13) . . ?
 Se6 Cu2 Cu11 58.3(5) . . ?
 Se6 Cu2 Cu7 62.8(8) . . ?
 Se6 Cu2 Cu9 58.0(16) . . ?
 Cu11 Cu2 Au1 110.9(9) . . ?
 Cu11 Cu2 Au34 85.5(7) . . ?
 Cu11 Cu2 Au43 143.9(11) . . ?
 Cu11 Cu2 Au58 85.3(7) . . ?
 Cu11 Cu2 Cu10 54.0(12) . . ?
 Cu7 Cu2 Au1 113.9(11) . . ?
 Cu7 Cu2 Au21 96.9(11) . . ?
 Cu7 Cu2 Au34 57.9(8) . . ?
 Cu7 Cu2 Au43 158.1(12) . . ?
 Cu7 Cu2 Au58 135.1(11) . . ?
 Cu7 Cu2 Cu10 84.0(14) . . ?
 Cu7 Cu2 Cu11 56.3(8) . . ?
 Cu9 Cu2 Au1 114.9(18) . . ?
 Cu9 Cu2 Au21 160.7(16) . . ?
 Cu9 Cu2 Au34 132.4(15) . . ?
 Cu9 Cu2 Au43 99.4(15) . . ?
 Cu9 Cu2 Au58 60.7(16) . . ?
 Cu9 Cu2 Cu10 76.6(18) . . ?
 Cu9 Cu2 Cu11 51.7(12) . . ?
 Cu9 Cu2 Cu7 102.4(15) . . ?
 Au17 Cu9 Au42 54.2(10) . . ?
 Au17 Cu9 Au52 54.5(11) . . ?
 Au46 Cu9 Au17 58.8(14) . . ?
 Au46 Cu9 Au42 102.4(19) . . ?
 Au46 Cu9 Au52 57.6(13) . . ?
 Au46 Cu9 Au58 110(2) . . ?
 Au52 Cu9 Au42 54.1(9) . . ?
 Au58 Cu9 Au17 56.9(13) . . ?
 Au58 Cu9 Au42 56.6(11) . . ?
 Au58 Cu9 Au52 101.0(18) . . ?
 Se6 Cu9 Au17 171(2) . . ?
 Se6 Cu9 Au42 117(2) . . ?
 Se6 Cu9 Au46 127(3) . . ?
 Se6 Cu9 Au52 121(3) . . ?
 Se6 Cu9 Au58 121(3) . . ?
 Se6 Cu9 Cu8 129(2) . . ?
 Se6 Cu9 Cu2 56.5(15) . . ?
 Cu8 Cu9 Au17 59.2(15) . . ?
 Cu8 Cu9 Au42 106(2) . . ?
 Cu8 Cu9 Au46 64.5(16) . . ?
 Cu8 Cu9 Au52 107(2) . . ?
 Cu8 Cu9 Au58 61.8(16) . . ?
 Cu8 Cu9 Cu2 100(2) . . ?
 Cu11 Cu9 Au17 124(3) . . ?
 Cu11 Cu9 Au42 149(3) . . ?
 Cu11 Cu9 Au46 100(2) . . ?
 Cu11 Cu9 Au52 155(3) . . ?
 Cu11 Cu9 Au58 95(2) . . ?
 Cu11 Cu9 Se6 63.3(15) . . ?
 Cu11 Cu9 Cu8 65.4(15) . . ?
 Cu11 Cu9 Cu2 66.2(17) . . ?
 Cu11 Cu9 Cu5 69.6(16) . . ?
 Cu2 Cu9 Au17 121(3) . . ?
 Cu2 Cu9 Au42 88.0(18) . . ?
 Cu2 Cu9 Au46 163(3) . . ?
 Cu2 Cu9 Au52 138(2) . . ?
 Cu2 Cu9 Au58 64.5(17) . . ?
 Cu5 Cu9 Au17 126(3) . . ?
 Cu5 Cu9 Au42 139(3) . . ?
 Cu5 Cu9 Au46 67.7(17) . . ?
 Cu5 Cu9 Au52 91(2) . . ?
 Cu5 Cu9 Au58 164(2) . . ?
 Cu5 Cu9 Se6 58.8(16) . . ?
 Cu5 Cu9 Cu8 105(2) . . ?
 Cu5 Cu9 Cu2 112(3) . . ?
 Au9 Cu5 Au46 56.8(4) . . ?
 Au9 Cu5 Au50 56.1(3) . . ?
 Au9 Cu5 Cu1 110.9(7) . . ?
 Au16 Cu5 Au9 59.9(5) . . ?
 Au16 Cu5 Au28 62.6(5) . . ?
 Au16 Cu5 Au46 61.7(5) . . ?
 Au16 Cu5 Au50 108.9(7) . . ?
 Au16 Cu5 Cu1 155.0(11) . . ?
 Au16 Cu5 Cu6 105.5(11) . . ?
 Au16 Cu5 Cu11 147.3(9) . . ?
 Au28 Cu5 Au9 59.2(4) . . ?
 Au28 Cu5 Au46 109.2(7) . . ?
 Au28 Cu5 Au50 60.4(4) . . ?
 Au28 Cu5 Cu1 92.5(9) . . ?
 Au28 Cu5 Cu6 100.0(9) . . ?
 Au28 Cu5 Cu11 143.9(7) . . ?
 Au46 Cu5 Au50 102.6(5) . . ?
 Au46 Cu5 Cu1 135.7(8) . . ?
 Se6 Cu5 Au9 169.7(7) . . ?
 Se6 Cu5 Au16 129.4(5) . . ?
 Se6 Cu5 Au28 127.2(8) . . ?
 Se6 Cu5 Au46 121.1(8) . . ?
 Se6 Cu5 Au50 117.9(7) . . ?
 Se6 Cu5 Cu1 62.8(8) . . ?
 Se6 Cu5 Cu6 118.2(11) . . ?
 Se6 Cu5 Cu11 58.5(5) . . ?
 Se6 Cu5 Cu9 61.1(17) . . ?
 Cu1 Cu5 Au50 55.1(7) . . ?
 Cu6 Cu5 Au9 51.6(8) . . ?
 Cu6 Cu5 Au46 59.2(9) . . ?
 Cu6 Cu5 Au50 50.9(8) . . ?
 Cu6 Cu5 Cu1 79.8(11) . . ?
 Cu11 Cu5 Au9 111.4(5) . . ?
 Cu11 Cu5 Au46 86.8(6) . . ?
 Cu11 Cu5 Au50 85.1(4) . . ?
 Cu11 Cu5 Cu1 56.5(7) . . ?
 Cu11 Cu5 Cu6 59.9(9) . . ?
 Cu9 Cu5 Au9 115.6(18) . . ?
 Cu9 Cu5 Au16 99.4(16) . . ?
 Cu9 Cu5 Au28 161.8(16) . . ?
 Cu9 Cu5 Au46 60.0(17) . . ?
 Cu9 Cu5 Au50 133.6(15) . . ?
 Cu9 Cu5 Cu1 105.3(17) . . ?
 Cu9 Cu5 Cu6 86.9(18) . . ?
 Cu9 Cu5 Cu11 53.7(14) . . ?
 C1 P1 Au36 115.4(11) . . ?
 C1 P1 C30 107.9(13) . . ?
 C1 P1 C213 105.8(15) . . ?
 C30 P1 Au36 109.9(7) . . ?
 C30 P1 C213 103.3(12) . . ?
 C213 P1 Au36 113.7(10) . . ?
 C153 P2 Au3 111.5(11) . . ?
 C153 P2 C160 104.6(15) . . ?
 C160 P2 Au3 114.9(11) . . ?
 C172 P2 Au3 116.6(12) . . ?
 C172 P2 C153 104.0(16) . . ?
 C172 P2 C160 104.1(15) . . ?
 C46 P3 Au38 111.4(9) . . ?
 C46 P3 C135 105.0(13) . . ?
 C135 P3 Au38 115.0(10) . . ?
 C193 P3 Au38 115.0(10) . . ?
 C193 P3 C46 101.9(12) . . ?
 C193 P3 C135 107.3(13) . . ?
 C4 P4 Au33 114.3(8) . . ?
 C58 P4 Au33 113.8(8) . . ?
 C58 P4 C4 106.3(11) . . ?
 C258 P4 Au33 112.3(8) . . ?
 C258 P4 C4 103.9(11) . . ?
 C258 P4 C58 105.2(12) . . ?
 C111 P5 Au10 113.4(8) . . ?
 C228 P5 Au10 116.8(8) . . ?
 C228 P5 C111 103.8(11) . . ?
 C228 P5 C246 105.4(14) . . ?
 C246 P5 Au10 111.7(11) . . ?
 C246 P5 C111 104.5(13) . . ?
 C44 P6 Au47 112.4(13) . . ?
 C44 P6 C72 107.9(15) . . ?
 C44 P6 C96 104.2(14) . . ?
 C72 P6 Au47 115.1(8) . . ?
 C72 P6 C96 106.1(11) . . ?
 C96 P6 Au47 110.4(7) . . ?
 C33 P7 Au44 117.6(12) . . ?
 C107 P7 Au44 112.5(9) . . ?
 C107 P7 C33 97.2(16) . . ?
 C107 P7 C263 103.3(12) . . ?
 C263 P7 Au44 116.5(12) . . ?
 C263 P7 C33 107.1(16) . . ?
 C5 P8 Au20 111.9(9) . . ?
 C5 P8 C141 105.6(14) . . ?
 C5 P8 C147 105.0(14) . . ?
 C141 P8 Au20 114.2(11) . . ?
 C147 P8 Au20 113.5(11) . . ?
 C147 P8 C141 105.8(14) . . ?
 C233 P9 Au48 111.6(15) . . ?
 C93 P9 Au48 113.1(7) . . ?
 C93 P9 C233 104.7(17) . . ?
 C203 P9 Au48 103.7(7) . . ?
 C203 P9 C233 113.4(17) . . ?
 C203 P9 C93 110.5(15) . . ?
 C84 P10 Au14 115.7(13) . . ?
 C84 P10 C190 103.3(18) . . ?
 C87 P10 Au14 114.1(4) . . ?
 C87 P10 C84 102.8(13) . . ?
 C87 P10 C190 107.5(12) . . ?
 C190 P10 Au14 112.4(14) . . ?
 C122 C1 P1 118(2) . . ?
 C154 C1 P1 117(3) . . ?
 C154 C1 C122 124(3) . . ?
 C6 C4 P4 116.9(13) . . ?
 C6 C4 C14 120.0 . . ?
 C14 C4 P4 122.9(13) . . ?
 C4 C6 H6 120.0 . . ?
 C4 C6 C8 120.0 . . ?
 C8 C6 H6 120.0 . . ?
 C6 C8 H8 120.0 . . ?
 C6 C8 C10 120.0 . . ?
 C10 C8 H8 120.0 . . ?
 C8 C10 H10 120.0 . . ?
 C12 C10 C8 120.0 . . ?
 C12 C10 H10 120.0 . . ?
 C10 C12 H12 120.0 . . ?
 C14 C12 C10 120.0 . . ?
 C14 C12 H12 120.0 . . ?
 C4 C14 H14 120.0 . . ?
 C12 C14 C4 120.0 . . ?
 C12 C14 H14 120.0 . . ?
 C161 C5 P8 122.0(16) . . ?
 C161 C5 C165 120.0 . . ?
 C165 C5 P8 117.9(16) . . ?
 C5 C161 H161 120.0 . . ?
 C81 C161 C5 120.0 . . ?
 C81 C161 H161 120.0 . . ?
 C161 C81 H81 120.0 . . ?
 C163 C81 C161 120.0 . . ?
 C163 C81 H81 120.0 . . ?
 C81 C163 H163 120.0 . . ?
 C81 C163 C41 120.0 . . ?
 C41 C163 H163 120.0 . . ?
 C163 C41 H41 120.0 . . ?
 C165 C41 C163 120.0 . . ?
 C165 C41 H41 120.0 . . ?
 C5 C165 H165 120.0 . . ?
 C41 C165 C5 120.0 . . ?
 C41 C165 H165 120.0 . . ?
 C241 C15 Se9 121(2) . . ?
 C241 C15 C245 120.0 . . ?
 C245 C15 Se9 119(2) . . ?
 C15 C241 H241 120.0 . . ?
 C121 C241 C15 120.0 . . ?
 C121 C241 H241 120.0 . . ?
 C241 C121 H121 120.0 . . ?
 C241 C121 C243 120.0 . . ?
 C243 C121 H121 120.0 . . ?
 C121 C243 H243 120.0 . . ?
 C61 C243 C121 120.0 . . ?
 C61 C243 H243 120.0 . . ?
 C243 C61 H61 120.0 . . ?
 C243 C61 C245 120.0 . . ?
 C245 C61 H61 120.0 . . ?
 C15 C245 H245 120.0 . . ?
 C61 C245 C15 120.0 . . ?
 C61 C245 H245 120.0 . . ?
 C18 C16 Se8 118.5(16) . . ?
 C18 C16 C26 120.0 . . ?
 C26 C16 Se8 120.6(16) . . ?
 C16 C18 H18 120.0 . . ?
 C20 C18 C16 120.0 . . ?
 C20 C18 H18 120.0 . . ?
 C18 C20 H20 120.0 . . ?
 C18 C20 C22 120.0 . . ?
 C22 C20 H20 120.0 . . ?
 C20 C22 H22 120.0 . . ?
 C24 C22 C20 120.0 . . ?
 C24 C22 H22 120.0 . . ?
 C22 C24 H24 120.0 . . ?
 C22 C24 C26 120.0 . . ?
 C26 C24 H24 120.0 . . ?
 C16 C26 H26 120.0 . . ?
 C24 C26 C16 120.0 . . ?
 C24 C26 H26 120.0 . . ?
 C169 C21 H21 120.0 . . ?
 C169 C21 C173 120.0 . . ?
 C173 C21 H21 120.0 . . ?
 C21 C169 H169 120.0 . . ?
 C85 C169 C21 120.0 . . ?
 C85 C169 H169 120.0 . . ?
 C169 C85 H85 120.0 . . ?
 C171 C85 C169 120.0 . . ?
 C171 C85 H85 120.0 . . ?
 C85 C171 H171 120.0 . . ?
 C85 C171 C43 120.0 . . ?
 C43 C171 H171 120.0 . . ?
 C171 C43 H43 120.0 . . ?
 C173 C43 C171 120.0 . . ?
 C173 C43 H43 120.0 . . ?
 C21 C173 Se12 118.7(15) . . ?
 C43 C173 Se12 121.2(15) . . ?
 C43 C173 C21 120.0 . . ?
 C188 C25 H25 115.3 . . ?
 C221 C25 H25 115.3 . . ?
 C221 C25 C188 129(4) . . ?
 C184 C28 H28 120.5 . . ?
 C184 C28 C213 119(3) . . ?
 C213 C28 H28 120.5 . . ?
 C120 C30 P1 119.6(11) . . ?
 C120 C30 C156 120.0 . . ?
 C156 C30 P1 119.9(11) . . ?
 C30 C120 H120 120.0 . . ?
 C30 C120 C186 120.0 . . ?
 C186 C120 H120 120.0 . . ?
 C120 C186 H186 120.0 . . ?
 C3 C186 C120 120.0 . . ?
 C3 C186 H186 120.0 . . ?
 C186 C3 H3 120.0 . . ?
 C159 C3 C186 120.0 . . ?
 C159 C3 H3 120.0 . . ?
 C3 C159 H159 120.0 . . ?
 C156 C159 C3 120.0 . . ?
 C156 C159 H159 120.0 . . ?
 C30 C156 H156 120.0 . . ?
 C159 C156 C30 120.0 . . ?
 C159 C156 H156 120.0 . . ?
 C34 C32 Se7 120.0(4) . . ?
 C34 C32 C42 120.0 . . ?
 C42 C32 Se7 120.0(4) . . ?
 C32 C34 H34 120.0 . . ?
 C32 C34 C36 120.0 . . ?
 C36 C34 H34 120.0 . . ?
 C34 C36 H36 120.0 . . ?
 C38 C36 C34 120.0 . . ?
 C38 C36 H36 120.0 . . ?
 C36 C38 H38 120.0 . . ?
 C40 C38 C36 120.0 . . ?
 C40 C38 H38 120.0 . . ?
 C38 C40 H40 120.0 . . ?
 C38 C40 C42 120.0 . . ?
 C42 C40 H40 120.0 . . ?
 C32 C42 H42 120.0 . . ?
 C40 C42 C32 120.0 . . ?
 C40 C42 H42 120.0 . . ?
 C265 C33 P7 115(2) . . ?
 C265 C33 C269 120.0 . . ?
 C269 C33 P7 125(2) . . ?
 C33 C265 H265 120.0 . . ?
 C133 C265 C33 120.0 . . ?
 C133 C265 H265 120.0 . . ?
 C265 C133 H133 120.0 . . ?
 C265 C133 C267 120.0 . . ?
 C267 C133 H133 120.0 . . ?
 C133 C267 H267 120.0 . . ?
 C67 C267 C133 120.0 . . ?
 C67 C267 H267 120.0 . . ?
 C267 C67 H67 120.0 . . ?
 C267 C67 C269 120.0 . . ?
 C269 C67 H67 120.0 . . ?
 C33 C269 H269 120.0 . . ?
 C67 C269 C33 120.0 . . ?
 C67 C269 H269 120.0 . . ?
 C158 C44 P6 124(3) . . ?
 C158 C44 C188 113(3) . . ?
 C188 C44 P6 123(3) . . ?
 C181 C45 Se13 121(3) . . ?
 C181 C45 C185 120.0 . . ?
 C185 C45 Se13 117(3) . . ?
 C45 C181 H181 120.0 . . ?
 C45 C181 C91 120.0 . . ?
 C91 C181 H181 120.0 . . ?
 C181 C91 H91 120.0 . . ?
 C183 C91 C181 120.0 . . ?
 C183 C91 H91 120.0 . . ?
 C91 C183 H183 120.0 . . ?
 C23 C183 C91 120.0 . . ?
 C23 C183 H183 120.0 . . ?
 C183 C23 H23 120.0 . . ?
 C183 C23 C185 120.0 . . ?
 C185 C23 H23 120.0 . . ?
 C45 C185 H185 120.0 . . ?
 C23 C185 C45 120.0 . . ?
 C23 C185 H185 120.0 . . ?
 C48 C46 P3 123.7(14) . . ?
 C48 C46 C56 120.0 . . ?
 C56 C46 P3 116.3(14) . . ?
 C46 C48 H48 120.0 . . ?
 C46 C48 C50 120.0 . . ?
 C50 C48 H48 120.0 . . ?
 C48 C50 H50 120.0 . . ?
 C52 C50 C48 120.0 . . ?
 C52 C50 H50 120.0 . . ?
 C50 C52 H52 120.0 . . ?
 C50 C52 C54 120.0 . . ?
 C54 C52 H52 120.0 . . ?
 C52 C54 H54 120.0 . . ?
 C52 C54 C56 120.0 . . ?
 C56 C54 H54 120.0 . . ?
 C46 C56 H56 120.0 . . ?
 C54 C56 C46 120.0 . . ?
 C54 C56 H56 120.0 . . ?
 C154 C55 H55 118.7 . . ?
 C211 C55 H55 118.7 . . ?
 C211 C55 C154 123(4) . . ?
 C229 C57 H57 120.0 . . ?
 C229 C57 C233 120.0 . . ?
 C233 C57 H57 120.0 . . ?
 C57 C229 H229 120.0 . . ?
 C115 C229 C57 120.0 . . ?
 C115 C229 H229 120.0 . . ?
 C229 C115 H115 120.0 . . ?
 C231 C115 C229 120.0 . . ?
 C231 C115 H115 120.0 . . ?
 C115 C231 H231 120.0 . . ?
 C115 C231 C29 120.0 . . ?
 C29 C231 H231 120.0 . . ?
 C231 C29 H29 120.0 . . ?
 C233 C29 C231 120.0 . . ?
 C233 C29 H29 120.0 . . ?
 C57 C233 P9 118(3) . . ?
 C29 C233 P9 122(3) . . ?
 C29 C233 C57 120.0 . . ?
 C62 C60 Se1 120.3(11) . . ?
 C62 C60 C70 120.0 . . ?
 C70 C60 Se1 119.6(11) . . ?
 C60 C62 H62 120.0 . . ?
 C60 C62 C64 120.0 . . ?
 C64 C62 H62 120.0 . . ?
 C62 C64 H64 120.0 . . ?
 C66 C64 C62 120.0 . . ?
 C66 C64 H64 120.0 . . ?
 C64 C66 H66 120.0 . . ?
 C64 C66 C68 120.0 . . ?
 C68 C66 H66 120.0 . . ?
 C66 C68 H68 120.0 . . ?
 C66 C68 C70 120.0 . . ?
 C70 C68 H68 120.0 . . ?
 C60 C70 H70 120.0 . . ?
 C68 C70 C60 120.0 . . ?
 C68 C70 H70 120.0 . . ?
 C253 C63 Se3 122(3) . . ?
 C253 C63 C257 120.0 . . ?
 C257 C63 Se3 118(3) . . ?
 C63 C253 H253 120.0 . . ?
 C63 C253 C127 120.0 . . ?
 C127 C253 H253 120.0 . . ?
 C253 C127 H127 120.0 . . ?
 C255 C127 C253 120.0 . . ?
 C255 C127 H127 120.0 . . ?
 C127 C255 H255 120.0 . . ?
 C2 C255 C127 120.0 . . ?
 C2 C255 H255 120.0 . . ?
 C255 C2 H2 120.0 . . ?
 C255 C2 C257 120.0 . . ?
 C257 C2 H2 120.0 . . ?
 C63 C257 H257 120.0 . . ?
 C2 C257 C63 120.0 . . ?
 C2 C257 H257 120.0 . . ?
 C74 C72 P6 123.9(13) . . ?
 C74 C72 C82 120.0 . . ?
 C82 C72 P6 116.1(13) . . ?
 C72 C74 H74 120.0 . . ?
 C76 C74 C72 120.0 . . ?
 C76 C74 H74 120.0 . . ?
 C74 C76 H76 120.0 . . ?
 C74 C76 C78 120.0 . . ?
 C78 C76 H76 120.0 . . ?
 C76 C78 H78 120.0 . . ?
 C76 C78 C80 120.0 . . ?
 C80 C78 H78 120.0 . . ?
 C78 C80 H80 120.0 . . ?
 C82 C80 C78 120.0 . . ?
 C82 C80 H80 120.0 . . ?
 C72 C82 H82 120.0 . . ?
 C80 C82 C72 120.0 . . ?
 C80 C82 H82 120.0 . . ?
 C122 C83 H83 120.7 . . ?
 C211 C83 H83 120.7 . . ?
 C211 C83 C122 119(4) . . ?
 C86 C84 P10 122(2) . . ?
 C86 C84 C94 120.0 . . ?
 C94 C84 P10 118(2) . . ?
 C84 C86 H86 120.0 . . ?
 C84 C86 C88 120.0 . . ?
 C88 C86 H86 120.0 . . ?
 C86 C88 H88 120.0 . . ?
 C86 C88 C90 120.0 . . ?
 C90 C88 H88 120.0 . . ?
 C88 C90 H90 120.0 . . ?
 C92 C90 C88 120.0 . . ?
 C92 C90 H90 120.0 . . ?
 C90 C92 H92 120.0 . . ?
 C90 C92 C94 120.0 . . ?
 C94 C92 H92 120.0 . . ?
 C84 C94 H94 120.0 . . ?
 C92 C94 C84 120.0 . . ?
 C92 C94 H94 120.0 . . ?
 C175 C87 P10 120.0(4) . . ?
 C175 C87 C179 120.0 . . ?
 C179 C87 P10 120.0(4) . . ?
 C87 C175 H175 120.0 . . ?
 C11 C175 C87 120.0 . . ?
 C11 C175 H175 120.0 . . ?
 C175 C11 H11 120.0 . . ?
 C175 C11 C177 120.0 . . ?
 C177 C11 H11 120.0 . . ?
 C11 C177 H177 120.0 . . ?
 C89 C177 C11 120.0 . . ?
 C89 C177 H177 120.0 . . ?
 C177 C89 H89 120.0 . . ?
 C177 C89 C179 120.0 . . ?
 C179 C89 H89 120.0 . . ?
 C87 C179 H179 120.0 . . ?
 C89 C179 C87 120.0 . . ?
 C89 C179 H179 120.0 . . ?
 C187 C93 P9 120.0(4) . . ?
 C187 C93 C191 120.0 . . ?
 C191 C93 P9 120.0(4) . . ?
 C93 C187 H187 120.0 . . ?
 C47 C187 C93 120.0 . . ?
 C47 C187 H187 120.0 . . ?
 C187 C47 H47 120.0 . . ?
 C187 C47 C189 120.0 . . ?
 C189 C47 H47 120.0 . . ?
 C47 C189 H189 120.0 . . ?
 C95 C189 C47 120.0 . . ?
 C95 C189 H189 120.0 . . ?
 C189 C95 H95 120.0 . . ?
 C189 C95 C191 120.0 . . ?
 C191 C95 H95 120.0 . . ?
 C93 C191 H191 120.0 . . ?
 C95 C191 C93 120.0 . . ?
 C95 C191 H191 120.0 . . ?
 C98 C96 P6 118.9(13) . . ?
 C98 C96 C106 120.0 . . ?
 C106 C96 P6 121.1(13) . . ?
 C96 C98 H98 120.0 . . ?
 C100 C98 C96 120.0 . . ?
 C100 C98 H98 120.0 . . ?
 C98 C100 H100 120.0 . . ?
 C102 C100 C98 120.0 . . ?
 C102 C100 H100 120.0 . . ?
 C100 C102 H102 120.0 . . ?
 C100 C102 C104 120.0 . . ?
 C104 C102 H102 120.0 . . ?
 C102 C104 H104 120.0 . . ?
 C106 C104 C102 120.0 . . ?
 C106 C104 H104 120.0 . . ?
 C96 C106 H106 120.0 . . ?
 C104 C106 C96 120.0 . . ?
 C104 C106 H106 120.0 . . ?
 C215 C107 P7 120.0(4) . . ?
 C215 C107 C219 120.0 . . ?
 C219 C107 P7 120.0(4) . . ?
 C107 C215 H215 120.0 . . ?
 C27 C215 C107 120.0 . . ?
 C27 C215 H215 120.0 . . ?
 C215 C27 H27 120.0 . . ?
 C215 C27 C217 120.0 . . ?
 C217 C27 H27 120.0 . . ?
 C27 C217 H217 120.0 . . ?
 C109 C217 C27 120.0 . . ?
 C109 C217 H217 120.0 . . ?
 C217 C109 H109 120.0 . . ?
 C217 C109 C219 120.0 . . ?
 C219 C109 H109 120.0 . . ?
 C107 C219 H219 120.0 . . ?
 C109 C219 C107 120.0 . . ?
 C109 C219 H219 120.0 . . ?
 C110 C108 Se4 120.7(12) . . ?
 C110 C108 C118 120.0 . . ?
 C118 C108 Se4 119.2(12) . . ?
 C108 C110 H110 120.0 . . ?
 C108 C110 C112 120.0 . . ?
 C112 C110 H110 120.0 . . ?
 C110 C112 H112 120.0 . . ?
 C114 C112 C110 120.0 . . ?
 C114 C112 H112 120.0 . . ?
 C112 C114 H114 120.0 . . ?
 C112 C114 C116 120.0 . . ?
 C116 C114 H114 120.0 . . ?
 C114 C116 H116 120.0 . . ?
 C118 C116 C114 120.0 . . ?
 C118 C116 H116 120.0 . . ?
 C108 C118 H118 120.0 . . ?
 C116 C118 C108 120.0 . . ?
 C116 C118 H118 120.0 . . ?
 C223 C111 P5 123.5(14) . . ?
 C223 C111 C227 120.0 . . ?
 C227 C111 P5 116.5(14) . . ?
 C111 C223 H223 120.0 . . ?
 C7 C223 C111 120.0 . . ?
 C7 C223 H223 120.0 . . ?
 C223 C7 H7 120.0 . . ?
 C223 C7 C225 120.0 . . ?
 C225 C7 H7 120.0 . . ?
 C7 C225 H225 120.0 . . ?
 C113 C225 C7 120.0 . . ?
 C113 C225 H225 120.0 . . ?
 C225 C113 H113 120.0 . . ?
 C225 C113 C227 120.0 . . ?
 C227 C113 H113 120.0 . . ?
 C111 C227 H227 120.0 . . ?
 C113 C227 C111 120.0 . . ?
 C113 C227 H227 120.0 . . ?
 C235 C117 Se16 120(2) . . ?
 C235 C117 C239 120.0 . . ?
 C239 C117 Se16 120(2) . . ?
 C117 C235 H235 120.0 . . ?
 C59 C235 C117 120.0 . . ?
 C59 C235 H235 120.0 . . ?
 C235 C59 H59 120.0 . . ?
 C235 C59 C237 120.0 . . ?
 C237 C59 H59 120.0 . . ?
 C59 C237 H237 120.0 . . ?
 C119 C237 C59 120.0 . . ?
 C119 C237 H237 120.0 . . ?
 C237 C119 H119 120.0 . . ?
 C237 C119 C239 120.0 . . ?
 C239 C119 H119 120.0 . . ?
 C117 C239 H239 120.0 . . ?
 C119 C239 C117 120.0 . . ?
 C119 C239 H239 120.0 . . ?
 C1 C122 C83 115(3) . . ?
 C1 C122 H122 122.6 . . ?
 C83 C122 H122 122.6 . . ?
 C247 C123 Se15 120.1(4) . . ?
 C247 C123 C251 120.0 . . ?
 C251 C123 Se15 119.9(4) . . ?
 C123 C247 H247 120.0 . . ?
 C31 C247 C123 120.0 . . ?
 C31 C247 H247 120.0 . . ?
 C247 C31 H31 120.0 . . ?
 C249 C31 C247 120.0 . . ?
 C249 C31 H31 120.0 . . ?
 C31 C249 H249 120.0 . . ?
 C31 C249 C125 120.0 . . ?
 C125 C249 H249 120.0 . . ?
 C249 C125 H125 120.0 . . ?
 C251 C125 C249 120.0 . . ?
 C251 C125 H125 120.0 . . ?
 C123 C251 H251 120.0 . . ?
 C125 C251 C123 120.0 . . ?
 C125 C251 H251 120.0 . . ?
 C128 C126 Se10 115.8(13) . . ?
 C128 C126 C136 120.0 . . ?
 C136 C126 Se10 124.1(13) . . ?
 C126 C128 H128 120.0 . . ?
 C130 C128 C126 120.0 . . ?
 C130 C128 H128 120.0 . . ?
 C128 C130 H130 120.0 . . ?
 C132 C130 C128 120.0 . . ?
 C132 C130 H130 120.0 . . ?
 C130 C132 H132 120.0 . . ?
 C130 C132 C134 120.0 . . ?
 C134 C132 H132 120.0 . . ?
 C132 C134 H134 120.0 . . ?
 C136 C134 C132 120.0 . . ?
 C136 C134 H134 120.0 . . ?
 C126 C136 H136 120.0 . . ?
 C134 C136 C126 120.0 . . ?
 C134 C136 H136 120.0 . . ?
 C259 C129 H129 120.0 . . ?
 C259 C129 C263 120.0 . . ?
 C263 C129 H129 120.0 . . ?
 C129 C259 H259 120.0 . . ?
 C65 C259 C129 120.0 . . ?
 C65 C259 H259 120.0 . . ?
 C259 C65 H65 120.0 . . ?
 C259 C65 C261 120.0 . . ?
 C261 C65 H65 120.0 . . ?
 C65 C261 H261 120.0 . . ?
 C131 C261 C65 120.0 . . ?
 C131 C261 H261 120.0 . . ?
 C261 C131 H131 120.0 . . ?
 C261 C131 C263 120.0 . . ?
 C263 C131 H131 120.0 . . ?
 C129 C263 P7 120(2) . . ?
 C131 C263 P7 120(2) . . ?
 C131 C263 C129 120.0 . . ?
 C17 C135 P3 117.6(18) . . ?
 C17 C135 C35 120.0 . . ?
 C35 C135 P3 122.3(18) . . ?
 C135 C17 H17 120.0 . . ?
 C137 C17 C135 120.0 . . ?
 C137 C17 H17 120.0 . . ?
 C17 C137 H137 120.0 . . ?
 C17 C137 C69 120.0 . . ?
 C69 C137 H137 120.0 . . ?
 C137 C69 H69 120.0 . . ?
 C137 C69 C139 120.0 . . ?
 C139 C69 H69 120.0 . . ?
 C69 C139 H139 120.0 . . ?
 C69 C139 C35 120.0 . . ?
 C35 C139 H139 120.0 . . ?
 C135 C35 H35 120.0 . . ?
 C139 C35 C135 120.0 . . ?
 C139 C35 H35 120.0 . . ?
 C140 C138 Se14 119.3(12) . . ?
 C140 C138 C148 120.0 . . ?
 C148 C138 Se14 120.7(13) . . ?
 C138 C140 H140 120.0 . . ?
 C138 C140 C142 120.0 . . ?
 C142 C140 H140 120.0 . . ?
 C140 C142 H142 120.0 . . ?
 C144 C142 C140 120.0 . . ?
 C144 C142 H142 120.0 . . ?
 C142 C144 H144 120.0 . . ?
 C146 C144 C142 120.0 . . ?
 C146 C144 H144 120.0 . . ?
 C144 C146 H146 120.0 . . ?
 C144 C146 C148 120.0 . . ?
 C148 C146 H146 120.0 . . ?
 C138 C148 H148 120.0 . . ?
 C146 C148 C138 120.0 . . ?
 C146 C148 H148 120.0 . . ?
 C71 C141 P8 118(2) . . ?
 C71 C141 C73 120.0 . . ?
 C73 C141 P8 121(2) . . ?
 C141 C71 H71 120.0 . . ?
 C141 C71 C143 120.0 . . ?
 C143 C71 H71 120.0 . . ?
 C71 C143 H143 120.0 . . ?
 C9 C143 C71 120.0 . . ?
 C9 C143 H143 120.0 . . ?
 C143 C9 H9 120.0 . . ?
 C145 C9 C143 120.0 . . ?
 C145 C9 H9 120.0 . . ?
 C9 C145 H145 120.0 . . ?
 C9 C145 C73 120.0 . . ?
 C73 C145 H145 120.0 . . ?
 C141 C73 H73 120.0 . . ?
 C145 C73 C141 120.0 . . ?
 C145 C73 H73 120.0 . . ?
 C37 C147 P8 117(2) . . ?
 C37 C147 C19 120.0 . . ?
 C19 C147 P8 123(2) . . ?
 C147 C37 H37 120.0 . . ?
 C149 C37 C147 120.0 . . ?
 C149 C37 H37 120.0 . . ?
 C37 C149 H149 120.0 . . ?
 C37 C149 C75 120.0 . . ?
 C75 C149 H149 120.0 . . ?
 C149 C75 H75 120.0 . . ?
 C151 C75 C149 120.0 . . ?
 C151 C75 H75 120.0 . . ?
 C75 C151 H151 120.0 . . ?
 C75 C151 C19 120.0 . . ?
 C19 C151 H151 120.0 . . ?
 C147 C19 H19 120.0 . . ?
 C151 C19 C147 120.0 . . ?
 C151 C19 H19 120.0 . . ?
 C201 C152 H152 120.0 . . ?
 C201 C152 C150 120.0 . . ?
 C150 C152 H152 120.0 . . ?
 C152 C201 H201 120.0 . . ?
 C105 C201 C152 120.0 . . ?
 C105 C201 H201 120.0 . . ?
 C201 C105 H105 120.0 . . ?
 C201 C105 C199 120.0 . . ?
 C199 C105 H105 120.0 . . ?
 C105 C199 H199 120.0 . . ?
 C105 C199 C167 120.0 . . ?
 C167 C199 H199 120.0 . . ?
 C199 C167 H167 120.0 . . ?
 C199 C167 C150 120.0 . . ?
 C150 C167 H167 120.0 . . ?
 C152 C150 Se5 126.5(13) . . ?
 C167 C150 Se5 113.5(13) . . ?
 C167 C150 C152 120.0 . . ?
 C77 C153 P2 126(2) . . ?
 C77 C153 C79 120.0 . . ?
 C79 C153 P2 114(2) . . ?
 C153 C77 H77 120.0 . . ?
 C155 C77 C153 120.0 . . ?
 C155 C77 H77 120.0 . . ?
 C77 C155 H155 120.0 . . ?
 C77 C155 C39 120.0 . . ?
 C39 C155 H155 120.0 . . ?
 C155 C39 H39 120.0 . . ?
 C155 C39 C157 120.0 . . ?
 C157 C39 H39 120.0 . . ?
 C39 C157 H157 120.0 . . ?
 C79 C157 C39 120.0 . . ?
 C79 C157 H157 120.0 . . ?
 C153 C79 H79 120.0 . . ?
 C157 C79 C153 120.0 . . ?
 C157 C79 H79 120.0 . . ?
 C1 C154 C55 111(3) . . ?
 C1 C154 H154 124.4 . . ?
 C55 C154 H154 124.4 . . ?
 C44 C158 H158 121.6 . . ?
 C44 C158 C240 117(4) . . ?
 C240 C158 H158 121.6 . . ?
 C162 C160 P2 122.2(19) . . ?
 C162 C160 C170 120.0 . . ?
 C170 C160 P2 117.7(19) . . ?
 C160 C162 H162 120.0 . . ?
 C160 C162 C164 120.0 . . ?
 C164 C162 H162 120.0 . . ?
 C162 C164 H164 120.0 . . ?
 C166 C164 C162 120.0 . . ?
 C166 C164 H164 120.0 . . ?
 C164 C166 H166 120.0 . . ?
 C168 C166 C164 120.0 . . ?
 C168 C166 H166 120.0 . . ?
 C166 C168 H168 120.0 . . ?
 C166 C168 C170 120.0 . . ?
 C170 C168 H168 120.0 . . ?
 C160 C170 H170 120.0 . . ?
 C168 C170 C160 120.0 . . ?
 C168 C170 H170 120.0 . . ?
 C174 C172 P2 118(2) . . ?
 C174 C172 C182 120.0 . . ?
 C182 C172 P2 122(2) . . ?
 C172 C174 H174 120.0 . . ?
 C176 C174 C172 120.0 . . ?
 C176 C174 H174 120.0 . . ?
 C174 C176 H176 120.0 . . ?
 C174 C176 C178 120.0 . . ?
 C178 C176 H176 120.0 . . ?
 C176 C178 H178 120.0 . . ?
 C176 C178 C180 120.0 . . ?
 C180 C178 H178 120.0 . . ?
 C178 C180 H180 120.0 . . ?
 C182 C180 C178 120.0 . . ?
 C182 C180 H180 120.0 . . ?
 C172 C182 H182 120.0 . . ?
 C180 C182 C172 120.0 . . ?
 C180 C182 H182 120.0 . . ?
 C28 C184 H184 120.1 . . ?
 C270 C184 C28 120(3) . . ?
 C270 C184 H184 120.1 . . ?
 C25 C188 C44 117(3) . . ?
 C25 C188 H188 121.3 . . ?
 C44 C188 H188 121.3 . . ?
 C192 C190 P10 122(3) . . ?
 C192 C190 C200 120.0 . . ?
 C200 C190 P10 118(3) . . ?
 C190 C192 H192 120.0 . . ?
 C190 C192 C194 120.0 . . ?
 C194 C192 H192 120.0 . . ?
 C192 C194 H194 120.0 . . ?
 C196 C194 C192 120.0 . . ?
 C196 C194 H194 120.0 . . ?
 C194 C196 H196 120.0 . . ?
 C198 C196 C194 120.0 . . ?
 C198 C196 H196 120.0 . . ?
 C196 C198 H198 120.0 . . ?
 C196 C198 C200 120.0 . . ?
 C200 C198 H198 120.0 . . ?
 C190 C200 H200 120.0 . . ?
 C198 C200 C190 120.0 . . ?
 C198 C200 H200 120.0 . . ?
 C97 C193 P3 117.5(17) . . ?
 C97 C193 C99 120.0 . . ?
 C99 C193 P3 122.5(17) . . ?
 C193 C97 H97 120.0 . . ?
 C193 C97 C195 120.0 . . ?
 C195 C97 H97 120.0 . . ?
 C97 C195 H195 120.0 . . ?
 C97 C195 C49 120.0 . . ?
 C49 C195 H195 120.0 . . ?
 C195 C49 H49 120.0 . . ?
 C197 C49 C195 120.0 . . ?
 C197 C49 H49 120.0 . . ?
 C49 C197 H197 120.0 . . ?
 C49 C197 C99 120.0 . . ?
 C99 C197 H197 120.0 . . ?
 C193 C99 H99 120.0 . . ?
 C197 C99 C193 120.0 . . ?
 C197 C99 H99 120.0 . . ?
 C204 C202 Se11 119(2) . . ?
 C204 C202 C212 120.0 . . ?
 C212 C202 Se11 121(2) . . ?
 C202 C204 H204 120.0 . . ?
 C202 C204 C206 120.0 . . ?
 C206 C204 H204 120.0 . . ?
 C204 C206 H206 120.0 . . ?
 C204 C206 C208 120.0 . . ?
 C208 C206 H206 120.0 . . ?
 C206 C208 H208 120.0 . . ?
 C210 C208 C206 120.0 . . ?
 C210 C208 H208 120.0 . . ?
 C208 C210 H210 120.0 . . ?
 C208 C210 C212 120.0 . . ?
 C212 C210 H210 120.0 . . ?
 C202 C212 H212 120.0 . . ?
 C210 C212 C202 120.0 . . ?
 C210 C212 H212 120.0 . . ?
 C51 C203 P9 120.0(4) . . ?
 C51 C203 C13 120.0 . . ?
 C13 C203 P9 120.0(4) . . ?
 C203 C51 H51 120.0 . . ?
 C205 C51 C203 120.0 . . ?
 C205 C51 H51 120.0 . . ?
 C51 C205 H205 120.0 . . ?
 C103 C205 C51 120.0 . . ?
 C103 C205 H205 120.0 . . ?
 C205 C103 H103 120.0 . . ?
 C205 C103 C207 120.0 . . ?
 C207 C103 H103 120.0 . . ?
 C103 C207 H207 120.0 . . ?
 C13 C207 C103 120.0 . . ?
 C13 C207 H207 120.0 . . ?
 C203 C13 H13 120.0 . . ?
 C207 C13 C203 120.0 . . ?
 C207 C13 H13 120.0 . . ?
 C55 C211 C83 128(4) . . ?
 C55 C211 H211 115.8 . . ?
 C83 C211 H211 115.8 . . ?
 C28 C213 P1 120(2) . . ?
 C28 C213 C244 120(3) . . ?
 C244 C213 P1 121(2) . . ?
 C216 C214 Se2 118(2) . . ?
 C216 C214 C224 120.0 . . ?
 C224 C214 Se2 122(2) . . ?
 C214 C216 H216 120.0 . . ?
 C214 C216 C218 120.0 . . ?
 C218 C216 H216 120.0 . . ?
 C216 C218 H218 120.0 . . ?
 C220 C218 C216 120.0 . . ?
 C220 C218 H218 120.0 . . ?
 C218 C220 H220 120.0 . . ?
 C218 C220 C222 120.0 . . ?
 C222 C220 H220 120.0 . . ?
 C220 C222 H222 120.0 . . ?
 C224 C222 C220 120.0 . . ?
 C224 C222 H222 120.0 . . ?
 C214 C224 H224 120.0 . . ?
 C222 C224 C214 120.0 . . ?
 C222 C224 H224 120.0 . . ?
 C25 C221 H221 125.2 . . ?
 C25 C221 C240 110(4) . . ?
 C240 C221 H221 125.2 . . ?
 C244 C226 H226 118.8 . . ?
 C270 C226 H226 118.8 . . ?
 C270 C226 C244 122(3) . . ?
 C230 C228 P5 124.7(13) . . ?
 C230 C228 C238 120.0 . . ?
 C238 C228 P5 115.0(13) . . ?
 C228 C230 H230 120.0 . . ?
 C232 C230 C228 120.0 . . ?
 C232 C230 H230 120.0 . . ?
 C230 C232 H232 120.0 . . ?
 C234 C232 C230 120.0 . . ?
 C234 C232 H232 120.0 . . ?
 C232 C234 H234 120.0 . . ?
 C236 C234 C232 120.0 . . ?
 C236 C234 H234 120.0 . . ?
 C234 C236 H236 120.0 . . ?
 C234 C236 C238 120.0 . . ?
 C238 C236 H236 120.0 . . ?
 C228 C238 H238 120.0 . . ?
 C236 C238 C228 120.0 . . ?
 C236 C238 H238 120.0 . . ?
 C158 C240 H240 113.4 . . ?
 C221 C240 C158 133(4) . . ?
 C221 C240 H240 113.4 . . ?
 C58 C242 H242 120.0 . . ?
 C58 C242 C53 120.0 . . ?
 C53 C242 H242 120.0 . . ?
 C242 C58 P4 121.6(14) . . ?
 C242 C58 C124 120.0 . . ?
 C124 C58 P4 118.4(14) . . ?
 C58 C124 H124 120.0 . . ?
 C58 C124 C209 120.0 . . ?
 C209 C124 H124 120.0 . . ?
 C124 C209 H209 120.0 . . ?
 C101 C209 C124 120.0 . . ?
 C101 C209 H209 120.0 . . ?
 C209 C101 H101 120.0 . . ?
 C53 C101 C209 120.0 . . ?
 C53 C101 H101 120.0 . . ?
 C242 C53 H53 120.0 . . ?
 C101 C53 C242 120.0 . . ?
 C101 C53 H53 120.0 . . ?
 C213 C244 H244 121.9 . . ?
 C226 C244 C213 116(3) . . ?
 C226 C244 H244 121.9 . . ?
 C248 C246 P5 124(2) . . ?
 C248 C246 C256 120.0 . . ?
 C256 C246 P5 116(2) . . ?
 C246 C248 H248 120.0 . . ?
 C250 C248 C246 120.0 . . ?
 C250 C248 H248 120.0 . . ?
 C248 C250 H250 120.0 . . ?
 C248 C250 C252 120.0 . . ?
 C252 C250 H250 120.0 . . ?
 C250 C252 H252 120.0 . . ?
 C250 C252 C254 120.0 . . ?
 C254 C252 H252 120.0 . . ?
 C252 C254 H254 120.0 . . ?
 C256 C254 C252 120.0 . . ?
 C256 C254 H254 120.0 . . ?
 C246 C256 H256 120.0 . . ?
 C254 C256 C246 120.0 . . ?
 C254 C256 H256 120.0 . . ?
 C260 C258 P4 118.0(14) . . ?
 C260 C258 C268 120.0 . . ?
 C268 C258 P4 122.0(14) . . ?
 C258 C260 H260 120.0 . . ?
 C262 C260 C258 120.0 . . ?
 C262 C260 H260 120.0 . . ?
 C260 C262 H262 120.0 . . ?
 C260 C262 C264 120.0 . . ?
 C264 C262 H262 120.0 . . ?
 C262 C264 H264 120.0 . . ?
 C262 C264 C266 120.0 . . ?
 C266 C264 H264 120.0 . . ?
 C264 C266 H266 120.0 . . ?
 C264 C266 C268 120.0 . . ?
 C268 C266 H266 120.0 . . ?
 C258 C268 H268 120.0 . . ?
 C266 C268 C258 120.0 . . ?
 C266 C268 H268 120.0 . . ?
 C184 C270 H270 118.7 . . ?
 C226 C270 C184 123(4) . . ?
 C226 C270 H270 118.7 . . ?

loop_
  _geom_torsion_atom_site_label_1
  _geom_torsion_atom_site_label_2
  _geom_torsion_atom_site_label_3
  _geom_torsion_atom_site_label_4
  _geom_torsion
  _geom_torsion_site_symmetry_1
  _geom_torsion_site_symmetry_2
  _geom_torsion_site_symmetry_3
  _geom_torsion_site_symmetry_4
  _geom_torsion_publ_flag
 Au3 P2 C153 C77 107.5(17) . . . . ?
 Au3 P2 C153 C79 -66.0(16) . . . . ?
 Au3 P2 C160 C162 150.9(13) . . . . ?
 Au3 P2 C160 C170 -33.3(17) . . . . ?
 Au3 P2 C172 C174 -3(2) . . . . ?
 Au3 P2 C172 C182 175.1(13) . . . . ?
 Au5 Se15 C123 C247 44.5(17) . . . . ?
 Au5 Se15 C123 C251 -134.9(14) . . . . ?
 Au10 P5 C111 C223 -142.7(11) . . . . ?
 Au10 P5 C111 C227 37.6(14) . . . . ?
 Au10 P5 C228 C230 -159.0(10) . . . . ?
 Au10 P5 C228 C238 27.3(14) . . . . ?
 Au10 P5 C246 C248 -120.9(17) . . . . ?
 Au10 P5 C246 C256 54.6(17) . . . . ?
 Au14 P10 C84 C86 158.4(14) . . . . ?
 Au14 P10 C84 C94 -27(2) . . . . ?
 Au14 P10 C87 C175 -48.6(12) . . . . ?
 Au14 P10 C87 C179 131.4(12) . . . . ?
 Au14 P10 C190 C192 158.1(15) . . . . ?
 Au14 P10 C190 C200 -31(2) . . . . ?
 Au20 P8 C5 C161 -40.2(16) . . . . ?
 Au20 P8 C5 C165 135.7(11) . . . . ?
 Au20 P8 C141 C71 -7.9(19) . . . . ?
 Au20 P8 C141 C73 164.1(13) . . . . ?
 Au20 P8 C147 C37 -46.1(17) . . . . ?
 Au20 P8 C147 C19 138.8(14) . . . . ?
 Au32 Se2 C214 C216 -12.8(18) . . . . ?
 Au32 Se2 C214 C224 172.6(15) . . . . ?
 Au33 P4 C4 C6 39.9(13) . . . . ?
 Au33 P4 C4 C14 -145.3(11) . . . . ?
 Au33 P4 C58 C242 -142.8(11) . . . . ?
 Au33 P4 C58 C124 38.0(15) . . . . ?
 Au33 P4 C258 C260 36.4(14) . . . . ?
 Au33 P4 C258 C268 -142.5(11) . . . . ?
 Au36 P1 C1 C122 134(2) . . . . ?
 Au36 P1 C1 C154 -38(3) . . . . ?
 Au36 P1 C30 C120 151.1(9) . . . . ?
 Au36 P1 C30 C156 -36.5(12) . . . . ?
 Au36 P1 C213 C28 -39(3) . . . . ?
 Au36 P1 C213 C244 142(2) . . . . ?
 Au38 P3 C46 C48 150.5(12) . . . . ?
 Au38 P3 C46 C56 -28.3(15) . . . . ?
 Au38 P3 C135 C17 -41.6(17) . . . . ?
 Au38 P3 C135 C35 141.1(13) . . . . ?
 Au38 P3 C193 C97 143.0(11) . . . . ?
 Au38 P3 C193 C99 -35.7(18) . . . . ?
 Au39 Se15 C123 C247 -38.7(18) . . . . ?
 Au39 Se15 C123 C251 141.9(14) . . . . ?
 Au42 Se12 C173 C21 -46.2(13) . . . . ?
 Au42 Se12 C173 C43 137.5(12) . . . . ?
 Au43 Se12 C173 C21 -127.9(11) . . . . ?
 Au43 Se12 C173 C43 55.7(14) . . . . ?
 Au44 P7 C33 C265 -37.1(19) . . . . ?
 Au44 P7 C33 C269 138.8(16) . . . . ?
 Au44 P7 C107 C215 141.1(14) . . . . ?
 Au44 P7 C107 C219 -40(2) . . . . ?
 Au44 P7 C263 C129 138.1(15) . . . . ?
 Au44 P7 C263 C131 -34(2) . . . . ?
 Au47 P6 C44 C158 40(4) . . . . ?
 Au47 P6 C44 C188 -140(3) . . . . ?
 Au47 P6 C72 C74 -147.1(11) . . . . ?
 Au47 P6 C72 C82 34.5(14) . . . . ?
 Au47 P6 C96 C98 28.7(14) . . . . ?
 Au47 P6 C96 C106 -151.5(11) . . . . ?
 Au48 P9 C233 C57 147.8(15) . . . . ?
 Au48 P9 C233 C29 -32(2) . . . . ?
 Au48 P9 C93 C187 -177.6(15) . . . . ?
 Au48 P9 C93 C191 2(2) . . . . ?
 Au48 P9 C203 C51 -67(2) . . . . ?
 Au48 P9 C203 C13 113(2) . . . . ?
 Au49 Se2 C214 C216 -93.6(16) . . . . ?
 Au49 Se2 C214 C224 91.8(17) . . . . ?
 Se1 C60 C62 C64 177.6(16) . . . . ?
 Se1 C60 C70 C68 -177.7(15) . . . . ?
 Se2 C214 C216 C218 -175(2) . . . . ?
 Se2 C214 C224 C222 174(3) . . . . ?
 Se3 C63 C253 C127 174(3) . . . . ?
 Se3 C63 C257 C2 -174(2) . . . . ?
 Se4 C108 C110 C112 176.5(16) . . . . ?
 Se4 C108 C118 C116 -176.5(16) . . . . ?
 Se7 C32 C34 C36 180.0(2) . . . . ?
 Se7 C32 C42 C40 180.0(2) . . . . ?
 Se8 C16 C18 C20 169.0(19) . . . . ?
 Se8 C16 C26 C24 -168.8(19) . . . . ?
 Se9 C15 C241 C121 175(2) . . . . ?
 Se9 C15 C245 C61 -175(2) . . . . ?
 Se10 C126 C128 C130 -176.3(16) . . . . ?
 Se10 C126 C136 C134 176.0(18) . . . . ?
 Se11 C202 C204 C206 -178(2) . . . . ?
 Se11 C202 C212 C210 178(2) . . . . ?
 Se13 C45 C181 C91 -164(3) . . . . ?
 Se13 C45 C185 C23 165(3) . . . . ?
 Se14 C138 C140 C142 178.5(17) . . . . ?
 Se14 C138 C148 C146 -178.5(17) . . . . ?
 Se15 C123 C247 C31 -179(2) . . . . ?
 Se15 C123 C251 C125 179(2) . . . . ?
 Se16 C117 C235 C59 173(2) . . . . ?
 Se16 C117 C239 C119 -173(2) . . . . ?
 P1 C1 C122 C83 -176(2) . . . . ?
 P1 C1 C154 C55 -178(2) . . . . ?
 P1 C30 C120 C186 172.5(15) . . . . ?
 P1 C30 C156 C159 -172.4(15) . . . . ?
 P1 C213 C244 C226 175(2) . . . . ?
 P2 C153 C77 C155 -173(2) . . . . ?
 P2 C153 C79 C157 174(2) . . . . ?
 P2 C160 C162 C164 176(2) . . . . ?
 P2 C160 C170 C168 -176(2) . . . . ?
 P2 C172 C174 C176 178(2) . . . . ?
 P2 C172 C182 C180 -178(2) . . . . ?
 P3 C46 C48 C50 -179(2) . . . . ?
 P3 C46 C56 C54 178.9(18) . . . . ?
 P3 C135 C17 C137 -177(2) . . . . ?
 P3 C135 C35 C139 177(2) . . . . ?
 P3 C193 C97 C195 -178.8(19) . . . . ?
 P3 C193 C99 C197 179(2) . . . . ?
 P4 C4 C6 C8 175.0(16) . . . . ?
 P4 C4 C14 C12 -174.7(17) . . . . ?
 P4 C58 C124 C209 179.2(18) . . . . ?
 P4 C258 C260 C262 -178.9(18) . . . . ?
 P4 C258 C268 C266 178.9(18) . . . . ?
 P5 C111 C223 C7 -179.7(18) . . . . ?
 P5 C111 C227 C113 179.7(17) . . . . ?
 P5 C228 C230 C232 -173.5(18) . . . . ?
 P5 C228 C238 C236 174.1(16) . . . . ?
 P5 C246 C248 C250 175(2) . . . . ?
 P5 C246 C256 C254 -176(2) . . . . ?
 P6 C44 C158 C240 -177(3) . . . . ?
 P6 C44 C188 C25 -178(3) . . . . ?
 P6 C72 C74 C76 -178.3(17) . . . . ?
 P6 C72 C82 C80 178.4(16) . . . . ?
 P6 C96 C98 C100 179.8(17) . . . . ?
 P6 C96 C106 C104 -179.8(17) . . . . ?
 P7 C33 C265 C133 176(2) . . . . ?
 P7 C33 C269 C67 -176(2) . . . . ?
 P7 C107 C215 C27 179(2) . . . . ?
 P7 C107 C219 C109 -179(2) . . . . ?
 P8 C5 C161 C81 176(2) . . . . ?
 P8 C5 C165 C41 -175.9(19) . . . . ?
 P8 C141 C71 C143 172(2) . . . . ?
 P8 C141 C73 C145 -172(2) . . . . ?
 P8 C147 C37 C149 -175(2) . . . . ?
 P8 C147 C19 C151 175(2) . . . . ?
 P9 C93 C187 C47 180(3) . . . . ?
 P9 C93 C191 C95 -180(3) . . . . ?
 P9 C203 C51 C205 180.0(2) . . . . ?
 P9 C203 C13 C207 -180.0(2) . . . . ?
 P10 C84 C86 C88 175(3) . . . . ?
 P10 C84 C94 C92 -175(2) . . . . ?
 P10 C87 C175 C11 180.0(2) . . . . ?
 P10 C87 C179 C89 -180.0(2) . . . . ?
 P10 C190 C192 C194 171(3) . . . . ?
 P10 C190 C200 C198 -171(3) . . . . ?
 C1 P1 C30 C120 -82.3(16) . . . . ?
 C1 P1 C30 C156 90.1(16) . . . . ?
 C1 P1 C213 C28 -167(3) . . . . ?
 C1 P1 C213 C244 15(3) . . . . ?
 C4 P4 C58 C242 90.4(15) . . . . ?
 C4 P4 C58 C124 -88.8(15) . . . . ?
 C4 P4 C258 C260 160.5(13) . . . . ?
 C4 P4 C258 C268 -18.4(16) . . . . ?
 C4 C6 C8 C10 0.0 . . . . ?
 C6 C4 C14 C12 0.0 . . . . ?
 C6 C8 C10 C12 0.0 . . . . ?
 C8 C10 C12 C14 0.0 . . . . ?
 C10 C12 C14 C4 0.0 . . . . ?
 C14 C4 C6 C8 0.0 . . . . ?
 C5 P8 C141 C71 115.5(17) . . . . ?
 C5 P8 C141 C73 -72.4(19) . . . . ?
 C5 P8 C147 C37 -168.7(15) . . . . ?
 C5 P8 C147 C19 16(2) . . . . ?
 C5 C161 C81 C163 0.0 . . . . ?
 C161 C5 C165 C41 0.0 . . . . ?
 C161 C81 C163 C41 0.0 . . . . ?
 C81 C163 C41 C165 0.0 . . . . ?
 C163 C41 C165 C5 0.0 . . . . ?
 C165 C5 C161 C81 0.0 . . . . ?
 C15 C241 C121 C243 0.0 . . . . ?
 C241 C15 C245 C61 0.0 . . . . ?
 C241 C121 C243 C61 0.0 . . . . ?
 C121 C243 C61 C245 0.0 . . . . ?
 C243 C61 C245 C15 0.0 . . . . ?
 C245 C15 C241 C121 0.0 . . . . ?
 C16 C18 C20 C22 0.0 . . . . ?
 C18 C16 C26 C24 0.0 . . . . ?
 C18 C20 C22 C24 0.0 . . . . ?
 C20 C22 C24 C26 0.0 . . . . ?
 C22 C24 C26 C16 0.0 . . . . ?
 C26 C16 C18 C20 0.0 . . . . ?
 C21 C169 C85 C171 0.0 . . . . ?
 C169 C21 C173 Se12 -176.4(18) . . . . ?
 C169 C21 C173 C43 0.0 . . . . ?
 C169 C85 C171 C43 0.0 . . . . ?
 C85 C171 C43 C173 0.0 . . . . ?
 C171 C43 C173 Se12 176.3(19) . . . . ?
 C171 C43 C173 C21 0.0 . . . . ?
 C173 C21 C169 C85 0.0 . . . . ?
 C25 C221 C240 C158 -1(7) . . . . ?
 C28 C184 C270 C226 7(6) . . . . ?
 C28 C213 C244 C226 -3(5) . . . . ?
 C30 P1 C1 C122 10(3) . . . . ?
 C30 P1 C1 C154 -162(2) . . . . ?
 C30 P1 C213 C28 80(3) . . . . ?
 C30 P1 C213 C244 -99(3) . . . . ?
 C30 C120 C186 C3 0.0 . . . . ?
 C120 C30 C156 C159 0.0 . . . . ?
 C120 C186 C3 C159 0.0 . . . . ?
 C186 C3 C159 C156 0.0 . . . . ?
 C3 C159 C156 C30 0.0 . . . . ?
 C156 C30 C120 C186 0.0 . . . . ?
 C32 C34 C36 C38 0.0 . . . . ?
 C34 C32 C42 C40 0.0 . . . . ?
 C34 C36 C38 C40 0.0 . . . . ?
 C36 C38 C40 C42 0.0 . . . . ?
 C38 C40 C42 C32 0.0 . . . . ?
 C42 C32 C34 C36 0.0 . . . . ?
 C33 P7 C107 C215 -95(2) . . . . ?
 C33 P7 C107 C219 84(2) . . . . ?
 C33 P7 C263 C129 4(2) . . . . ?
 C33 P7 C263 C131 -168.3(18) . . . . ?
 C33 C265 C133 C267 0.0 . . . . ?
 C265 C33 C269 C67 0.0 . . . . ?
 C265 C133 C267 C67 0.0 . . . . ?
 C133 C267 C67 C269 0.0 . . . . ?
 C267 C67 C269 C33 0.0 . . . . ?
 C269 C33 C265 C133 0.0 . . . . ?
 C44 P6 C72 C74 -20.7(19) . . . . ?
 C44 P6 C72 C82 161.0(16) . . . . ?
 C44 P6 C96 C98 -92.3(17) . . . . ?
 C44 P6 C96 C106 87.6(18) . . . . ?
 C44 C158 C240 C221 -5(7) . . . . ?
 C45 C181 C91 C183 0.0 . . . . ?
 C181 C45 C185 C23 0.0 . . . . ?
 C181 C91 C183 C23 0.0 . . . . ?
 C91 C183 C23 C185 0.0 . . . . ?
 C183 C23 C185 C45 0.0 . . . . ?
 C185 C45 C181 C91 0.0 . . . . ?
 C46 P3 C135 C17 -164.3(15) . . . . ?
 C46 P3 C135 C35 18.4(18) . . . . ?
 C46 P3 C193 C97 -96.4(15) . . . . ?
 C46 P3 C193 C99 84.8(17) . . . . ?
 C46 C48 C50 C52 0.0 . . . . ?
 C48 C46 C56 C54 0.0 . . . . ?
 C48 C50 C52 C54 0.0 . . . . ?
 C50 C52 C54 C56 0.0 . . . . ?
 C52 C54 C56 C46 0.0 . . . . ?
 C56 C46 C48 C50 0.0 . . . . ?
 C57 C229 C115 C231 0.0 . . . . ?
 C229 C57 C233 P9 -179(3) . . . . ?
 C229 C57 C233 C29 0.0 . . . . ?
 C229 C115 C231 C29 0.0 . . . . ?
 C115 C231 C29 C233 0.0 . . . . ?
 C231 C29 C233 P9 179(3) . . . . ?
 C231 C29 C233 C57 0.0 . . . . ?
 C233 P9 C93 C187 61(3) . . . . ?
 C233 P9 C93 C191 -119(2) . . . . ?
 C233 P9 C203 C51 54(2) . . . . ?
 C233 P9 C203 C13 -126(2) . . . . ?
 C233 C57 C229 C115 0.0 . . . . ?
 C60 C62 C64 C66 0.0 . . . . ?
 C62 C60 C70 C68 0.0 . . . . ?
 C62 C64 C66 C68 0.0 . . . . ?
 C64 C66 C68 C70 0.0 . . . . ?
 C66 C68 C70 C60 0.0 . . . . ?
 C70 C60 C62 C64 0.0 . . . . ?
 C63 C253 C127 C255 0.0 . . . . ?
 C253 C63 C257 C2 0.0 . . . . ?
 C253 C127 C255 C2 0.0 . . . . ?
 C127 C255 C2 C257 0.0 . . . . ?
 C255 C2 C257 C63 0.0 . . . . ?
 C257 C63 C253 C127 0.0 . . . . ?
 C72 P6 C44 C158 -87(3) . . . . ?
 C72 P6 C44 C188 92(3) . . . . ?
 C72 P6 C96 C98 153.9(13) . . . . ?
 C72 P6 C96 C106 -26.2(16) . . . . ?
 C72 C74 C76 C78 0.0 . . . . ?
 C74 C72 C82 C80 0.0 . . . . ?
 C74 C76 C78 C80 0.0 . . . . ?
 C76 C78 C80 C82 0.0 . . . . ?
 C78 C80 C82 C72 0.0 . . . . ?
 C82 C72 C74 C76 0.0 . . . . ?
 C84 P10 C87 C175 77.5(16) . . . . ?
 C84 P10 C87 C179 -102.6(16) . . . . ?
 C84 P10 C190 C192 33(2) . . . . ?
 C84 P10 C190 C200 -156(2) . . . . ?
 C84 C86 C88 C90 0.0 . . . . ?
 C86 C84 C94 C92 0.0 . . . . ?
 C86 C88 C90 C92 0.0 . . . . ?
 C88 C90 C92 C94 0.0 . . . . ?
 C90 C92 C94 C84 0.0 . . . . ?
 C94 C84 C86 C88 0.0 . . . . ?
 C87 P10 C84 C86 33(2) . . . . ?
 C87 P10 C84 C94 -151.9(15) . . . . ?
 C87 P10 C190 C192 -75(2) . . . . ?
 C87 P10 C190 C200 95.7(19) . . . . ?
 C87 C175 C11 C177 0.0 . . . . ?
 C175 C87 C179 C89 0.0 . . . . ?
 C175 C11 C177 C89 0.0 . . . . ?
 C11 C177 C89 C179 0.0 . . . . ?
 C177 C89 C179 C87 0.0 . . . . ?
 C179 C87 C175 C11 0.0 . . . . ?
 C93 P9 C233 C57 -90(2) . . . . ?
 C93 P9 C233 C29 91(2) . . . . ?
 C93 P9 C203 C51 172(2) . . . . ?
 C93 P9 C203 C13 -8(2) . . . . ?
 C93 C187 C47 C189 0.0 . . . . ?
 C187 C93 C191 C95 0.0 . . . . ?
 C187 C47 C189 C95 0.0 . . . . ?
 C47 C189 C95 C191 0.0 . . . . ?
 C189 C95 C191 C93 0.0 . . . . ?
 C191 C93 C187 C47 0.0 . . . . ?
 C96 P6 C44 C158 160(3) . . . . ?
 C96 P6 C44 C188 -21(3) . . . . ?
 C96 P6 C72 C74 90.5(15) . . . . ?
 C96 P6 C72 C82 -87.8(14) . . . . ?
 C96 C98 C100 C102 0.0 . . . . ?
 C98 C96 C106 C104 0.0 . . . . ?
 C98 C100 C102 C104 0.0 . . . . ?
 C100 C102 C104 C106 0.0 . . . . ?
 C102 C104 C106 C96 0.0 . . . . ?
 C106 C96 C98 C100 0.0 . . . . ?
 C107 P7 C33 C265 -157.2(15) . . . . ?
 C107 P7 C33 C269 19(2) . . . . ?
 C107 P7 C263 C129 -98(2) . . . . ?
 C107 P7 C263 C131 89.7(19) . . . . ?
 C107 C215 C27 C217 0.0 . . . . ?
 C215 C107 C219 C109 0.0 . . . . ?
 C215 C27 C217 C109 0.0 . . . . ?
 C27 C217 C109 C219 0.0 . . . . ?
 C217 C109 C219 C107 0.0 . . . . ?
 C219 C107 C215 C27 0.0 . . . . ?
 C108 C110 C112 C114 0.0 . . . . ?
 C110 C108 C118 C116 0.0 . . . . ?
 C110 C112 C114 C116 0.0 . . . . ?
 C112 C114 C116 C118 0.0 . . . . ?
 C114 C116 C118 C108 0.0 . . . . ?
 C118 C108 C110 C112 0.0 . . . . ?
 C111 P5 C228 C230 -33.3(16) . . . . ?
 C111 P5 C228 C238 152.9(12) . . . . ?
 C111 P5 C246 C248 116.0(18) . . . . ?
 C111 P5 C246 C256 -68.5(18) . . . . ?
 C111 C223 C7 C225 0.0 . . . . ?
 C223 C111 C227 C113 0.0 . . . . ?
 C223 C7 C225 C113 0.0 . . . . ?
 C7 C225 C113 C227 0.0 . . . . ?
 C225 C113 C227 C111 0.0 . . . . ?
 C227 C111 C223 C7 0.0 . . . . ?
 C117 C235 C59 C237 0.0 . . . . ?
 C235 C117 C239 C119 0.0 . . . . ?
 C235 C59 C237 C119 0.0 . . . . ?
 C59 C237 C119 C239 0.0 . . . . ?
 C237 C119 C239 C117 0.0 . . . . ?
 C239 C117 C235 C59 0.0 . . . . ?
 C122 C1 C154 C55 10(5) . . . . ?
 C122 C83 C211 C55 2(7) . . . . ?
 C123 C247 C31 C249 0.0 . . . . ?
 C247 C123 C251 C125 0.0 . . . . ?
 C247 C31 C249 C125 0.0 . . . . ?
 C31 C249 C125 C251 0.0 . . . . ?
 C249 C125 C251 C123 0.0 . . . . ?
 C251 C123 C247 C31 0.0 . . . . ?
 C126 C128 C130 C132 0.0 . . . . ?
 C128 C126 C136 C134 0.0 . . . . ?
 C128 C130 C132 C134 0.0 . . . . ?
 C130 C132 C134 C136 0.0 . . . . ?
 C132 C134 C136 C126 0.0 . . . . ?
 C136 C126 C128 C130 0.0 . . . . ?
 C129 C259 C65 C261 0.0 . . . . ?
 C259 C129 C263 P7 -172(2) . . . . ?
 C259 C129 C263 C131 0.0 . . . . ?
 C259 C65 C261 C131 0.0 . . . . ?
 C65 C261 C131 C263 0.0 . . . . ?
 C261 C131 C263 P7 172(2) . . . . ?
 C261 C131 C263 C129 0.0 . . . . ?
 C263 P7 C33 C265 96.4(19) . . . . ?
 C263 P7 C33 C269 -88(2) . . . . ?
 C263 P7 C107 C215 15(2) . . . . ?
 C263 P7 C107 C219 -166.8(19) . . . . ?
 C263 C129 C259 C65 0.0 . . . . ?
 C135 P3 C46 C48 -84.4(17) . . . . ?
 C135 P3 C46 C56 96.7(15) . . . . ?
 C135 P3 C193 C97 13.7(18) . . . . ?
 C135 P3 C193 C99 -165.1(16) . . . . ?
 C135 C17 C137 C69 0.0 . . . . ?
 C17 C135 C35 C139 0.0 . . . . ?
 C17 C137 C69 C139 0.0 . . . . ?
 C137 C69 C139 C35 0.0 . . . . ?
 C69 C139 C35 C135 0.0 . . . . ?
 C35 C135 C17 C137 0.0 . . . . ?
 C138 C140 C142 C144 0.0 . . . . ?
 C140 C138 C148 C146 0.0 . . . . ?
 C140 C142 C144 C146 0.0 . . . . ?
 C142 C144 C146 C148 0.0 . . . . ?
 C144 C146 C148 C138 0.0 . . . . ?
 C148 C138 C140 C142 0.0 . . . . ?
 C141 P8 C5 C161 -165.0(16) . . . . ?
 C141 P8 C5 C165 10.8(18) . . . . ?
 C141 P8 C147 C37 79.9(19) . . . . ?
 C141 P8 C147 C19 -95(2) . . . . ?
 C141 C71 C143 C9 0.0 . . . . ?
 C71 C141 C73 C145 0.0 . . . . ?
 C71 C143 C9 C145 0.0 . . . . ?
 C143 C9 C145 C73 0.0 . . . . ?
 C9 C145 C73 C141 0.0 . . . . ?
 C73 C141 C71 C143 0.0 . . . . ?
 C147 P8 C5 C161 83.4(17) . . . . ?
 C147 P8 C5 C165 -100.7(16) . . . . ?
 C147 P8 C141 C71 -133.5(18) . . . . ?
 C147 P8 C141 C73 39(2) . . . . ?
 C147 C37 C149 C75 0.0 . . . . ?
 C37 C147 C19 C151 0.0 . . . . ?
 C37 C149 C75 C151 0.0 . . . . ?
 C149 C75 C151 C19 0.0 . . . . ?
 C75 C151 C19 C147 0.0 . . . . ?
 C19 C147 C37 C149 0.0 . . . . ?
 C152 C201 C105 C199 0.0 . . . . ?
 C201 C152 C150 Se5 -177.2(17) . . . . ?
 C201 C152 C150 C167 0.0 . . . . ?
 C201 C105 C199 C167 0.0 . . . . ?
 C105 C199 C167 C150 0.0 . . . . ?
 C199 C167 C150 Se5 177.5(15) . . . . ?
 C199 C167 C150 C152 0.0 . . . . ?
 C150 C152 C201 C105 0.0 . . . . ?
 C153 P2 C160 C162 28(2) . . . . ?
 C153 P2 C160 C170 -155.8(17) . . . . ?
 C153 P2 C172 C174 120.0(18) . . . . ?
 C153 P2 C172 C182 -62(2) . . . . ?
 C153 C77 C155 C39 0.0 . . . . ?
 C77 C153 C79 C157 0.0 . . . . ?
 C77 C155 C39 C157 0.0 . . . . ?
 C155 C39 C157 C79 0.0 . . . . ?
 C39 C157 C79 C153 0.0 . . . . ?
 C79 C153 C77 C155 0.0 . . . . ?
 C154 C1 C122 C83 -4(5) . . . . ?
 C154 C55 C211 C83 5(7) . . . . ?
 C158 C44 C188 C25 1(5) . . . . ?
 C160 P2 C153 C77 -127.8(19) . . . . ?
 C160 P2 C153 C79 58.7(18) . . . . ?
 C160 P2 C172 C174 -130.8(17) . . . . ?
 C160 P2 C172 C182 48(2) . . . . ?
 C160 C162 C164 C166 0.0 . . . . ?
 C162 C160 C170 C168 0.0 . . . . ?
 C162 C164 C166 C168 0.0 . . . . ?
 C164 C166 C168 C170 0.0 . . . . ?
 C166 C168 C170 C160 0.0 . . . . ?
 C170 C160 C162 C164 0.0 . . . . ?
 C172 P2 C153 C77 -19(2) . . . . ?
 C172 P2 C153 C79 167.6(17) . . . . ?
 C172 P2 C160 C162 -80(2) . . . . ?
 C172 P2 C160 C170 95.4(18) . . . . ?
 C172 C174 C176 C178 0.0 . . . . ?
 C174 C172 C182 C180 0.0 . . . . ?
 C174 C176 C178 C180 0.0 . . . . ?
 C176 C178 C180 C182 0.0 . . . . ?
 C178 C180 C182 C172 0.0 . . . . ?
 C182 C172 C174 C176 0.0 . . . . ?
 C184 C28 C213 P1 -173(3) . . . . ?
 C184 C28 C213 C244 6(5) . . . . ?
 C188 C25 C221 C240 7(6) . . . . ?
 C188 C44 C158 C240 4(5) . . . . ?
 C190 P10 C84 C86 -78(2) . . . . ?
 C190 P10 C84 C94 96(2) . . . . ?
 C190 P10 C87 C175 -173.9(19) . . . . ?
 C190 P10 C87 C179 6.0(19) . . . . ?
 C190 C192 C194 C196 0.0 . . . . ?
 C192 C190 C200 C198 0.0 . . . . ?
 C192 C194 C196 C198 0.0 . . . . ?
 C194 C196 C198 C200 0.0 . . . . ?
 C196 C198 C200 C190 0.0 . . . . ?
 C200 C190 C192 C194 0.0 . . . . ?
 C193 P3 C46 C48 27.4(18) . . . . ?
 C193 P3 C46 C56 -151.5(14) . . . . ?
 C193 P3 C135 C17 87.8(17) . . . . ?
 C193 P3 C135 C35 -89.5(18) . . . . ?
 C193 C97 C195 C49 0.0 . . . . ?
 C97 C193 C99 C197 0.0 . . . . ?
 C97 C195 C49 C197 0.0 . . . . ?
 C195 C49 C197 C99 0.0 . . . . ?
 C49 C197 C99 C193 0.0 . . . . ?
 C99 C193 C97 C195 0.0 . . . . ?
 C202 C204 C206 C208 0.0 . . . . ?
 C204 C202 C212 C210 0.0 . . . . ?
 C204 C206 C208 C210 0.0 . . . . ?
 C206 C208 C210 C212 0.0 . . . . ?
 C208 C210 C212 C202 0.0 . . . . ?
 C212 C202 C204 C206 0.0 . . . . ?
 C203 P9 C233 C57 31(2) . . . . ?
 C203 P9 C233 C29 -148.2(19) . . . . ?
 C203 P9 C93 C187 -62(2) . . . . ?
 C203 P9 C93 C191 118.1(14) . . . . ?
 C203 C51 C205 C103 0.0 . . . . ?
 C51 C203 C13 C207 0.0 . . . . ?
 C51 C205 C103 C207 0.0 . . . . ?
 C205 C103 C207 C13 0.0 . . . . ?
 C103 C207 C13 C203 0.0 . . . . ?
 C13 C203 C51 C205 0.0 . . . . ?
 C211 C55 C154 C1 -11(6) . . . . ?
 C211 C83 C122 C1 -3(5) . . . . ?
 C213 P1 C1 C122 -100(3) . . . . ?
 C213 P1 C1 C154 88(3) . . . . ?
 C213 P1 C30 C120 29.4(15) . . . . ?
 C213 P1 C30 C156 -158.1(14) . . . . ?
 C213 C28 C184 C270 -7(5) . . . . ?
 C214 C216 C218 C220 0.0 . . . . ?
 C216 C214 C224 C222 0.0 . . . . ?
 C216 C218 C220 C222 0.0 . . . . ?
 C218 C220 C222 C224 0.0 . . . . ?
 C220 C222 C224 C214 0.0 . . . . ?
 C224 C214 C216 C218 0.0 . . . . ?
 C221 C25 C188 C44 -7(6) . . . . ?
 C228 P5 C111 C223 89.5(15) . . . . ?
 C228 P5 C111 C227 -90.2(14) . . . . ?
 C228 P5 C246 C248 7(2) . . . . ?
 C228 P5 C246 C256 -177.6(15) . . . . ?
 C228 C230 C232 C234 0.0 . . . . ?
 C230 C228 C238 C236 0.0 . . . . ?
 C230 C232 C234 C236 0.0 . . . . ?
 C232 C234 C236 C238 0.0 . . . . ?
 C234 C236 C238 C228 0.0 . . . . ?
 C238 C228 C230 C232 0.0 . . . . ?
 C242 C58 C124 C209 0.0 . . . . ?
 C58 P4 C4 C6 166.4(13) . . . . ?
 C58 P4 C4 C14 -18.8(16) . . . . ?
 C58 P4 C258 C260 -87.9(15) . . . . ?
 C58 P4 C258 C268 93.2(15) . . . . ?
 C58 C242 C53 C101 0.0 . . . . ?
 C58 C124 C209 C101 0.0 . . . . ?
 C124 C209 C101 C53 0.0 . . . . ?
 C209 C101 C53 C242 0.0 . . . . ?
 C53 C242 C58 P4 -179.2(18) . . . . ?
 C53 C242 C58 C124 0.0 . . . . ?
 C244 C226 C270 C184 -4(6) . . . . ?
 C246 P5 C111 C223 -20.8(19) . . . . ?
 C246 P5 C111 C227 159.5(15) . . . . ?
 C246 P5 C228 C230 76.3(17) . . . . ?
 C246 P5 C228 C238 -97.4(15) . . . . ?
 C246 C248 C250 C252 0.0 . . . . ?
 C248 C246 C256 C254 0.0 . . . . ?
 C248 C250 C252 C254 0.0 . . . . ?
 C250 C252 C254 C256 0.0 . . . . ?
 C252 C254 C256 C246 0.0 . . . . ?
 C256 C246 C248 C250 0.0 . . . . ?
 C258 P4 C4 C6 -82.9(14) . . . . ?
 C258 P4 C4 C14 92.0(15) . . . . ?
 C258 P4 C58 C242 -19.4(17) . . . . ?
 C258 P4 C58 C124 161.4(14) . . . . ?
 C258 C260 C262 C264 0.0 . . . . ?
 C260 C258 C268 C266 0.0 . . . . ?
 C260 C262 C264 C266 0.0 . . . . ?
 C262 C264 C266 C268 0.0 . . . . ?
 C264 C266 C268 C258 0.0 . . . . ?
 C268 C258 C260 C262 0.0 . . . . ?
 C270 C226 C244 C213 2(5) . . . . ?

_shelx_res_file
;
TITL cu_20240720_ys_aucu60_0m_a. New: P21/c
    cu_20240720_ys_aucu60_0m.res
    created by SHELXL-2019/1 at 13:57:48 on 19-Mar-2025
CELL 1.54184 32.147 27.313 46.355 90 107.496 90
ZERR 4 0.005 0.005 0.008 0 0.01 0
LATT 1
SYMM -X,0.5+Y,0.5-Z
SFAC C H Au Br Cu P Se
UNIT 1080 900 222.9 8 21.1 40 68
DFIX 2.1 0.01 H95 H133
ISOR 0.01 0.02 $c $cu
SIMU 0.01 0.02 2 $c $cu
RIGU 0.01 0.01 $c $cu
DFIX 1.76 0.01 P7 C107
SADI 0.01 C219 P7 P7 C215
DFIX 1.8 0.01 Se15 C123
SADI 0.01 C247 Se15 Se15 C251
FLAT 0.01 C175 C87 C179 P10
EADP Au59 Cu4
DFIX 1.74 0.01 P10 C87
DFIX 1.9 0.01 C32 Se7
DFIX 3.4 0.01 C87 Au14
SADI 0.01 C187 P9 P9 C191
SADI 0.01 C175 P10 P10 C179
DFIX 1.74 0.01 P9 C93
FLAT 0.01 Se7 C32 C34 C42
SADI 0.01 C34 Se7 Se7 C42
FLAT 0.01 C13 C203 C51 P9
EADP Cu9 Au54
EADP Cu10 Au15
EADP Cu1 Au13
EADP Au7 Cu3
EADP Au60 Cu6
EADP Cu6 Au60
EADP Cu7 Au57
SADI 0.01 C51 P9 P9 C13
DFIX 1.74 0.01 P9 C203

L.S. 16
PLAN  6
CONF
BOND $H
MORE -1
fmap 2
acta
ABIN
OMIT -4 1 9
OMIT 0 1 3
OMIT -3 1 8
OMIT -3 2 1
OMIT -1 1 1
OMIT 3 2 4
OMIT 1 4 0
OMIT 3 4 5
OMIT -4 0 10
OMIT 6 3 1
OMIT 0 1 7
OMIT 1 7 5
OMIT -4 3 3
OMIT 0 4 3
OMIT -2 1 6
OMIT 2 1 2
OMIT 5 0 2
OMIT 0 2 8
OMIT 4 3 3
REM <olex2.extras>
REM <HklSrc "%.\\cu_20240720_YS_AuCu60_0m.hkl">
REM </olex2.extras>

WGHT    0.189600
FVAR       0.01917   0.71131   0.53730   0.50507   0.85456   0.30610   0.45403
FVAR       0.81827   0.30756   0.66567   0.56132
AU1   3    0.835049    0.018514    0.099037    11.00000    0.04828    0.04074 =
         0.04563    0.00101    0.01253    0.00111
AU2   3    0.693256   -0.063988   -0.074821    11.00000    0.05317    0.05075 =
         0.05447   -0.00837    0.01047   -0.00334
AU3   3    0.662749    0.121738   -0.143119    11.00000    0.06707    0.06409 =
         0.04904    0.00054    0.01562   -0.00441
AU4   3    0.782504   -0.117278    0.023815    11.00000    0.05617    0.04030 =
         0.06418    0.00043    0.01664    0.00102
AU5   3    0.866246    0.176695    0.154566    11.00000    0.06772    0.05222 =
         0.04601   -0.00230    0.00636   -0.00187
AU6   3    0.784498    0.054915    0.132286    11.00000    0.06044    0.05471 =
         0.05963   -0.00066    0.02271    0.00107
PART 1
AU7   3    0.711380    0.034231    0.011163   111.00000    0.06024    0.04346 =
         0.04698   -0.00898    0.01218   -0.00037
PART 0
AU8   3    0.705551   -0.063754    0.029525    11.00000    0.05825    0.05391 =
         0.06262    0.00179    0.02095   -0.00058
AU9   3    0.718760    0.279306   -0.011705    11.00000    0.05846    0.04183 =
         0.04710   -0.00163    0.01455    0.00013
AU10  3    0.883725    0.273450    0.134247    11.00000    0.06384    0.04852 =
         0.05495   -0.00879    0.00876   -0.01021
AU11  3    0.650522    0.029382   -0.114095    11.00000    0.05744    0.05166 =
         0.05138   -0.00789    0.01182   -0.00735
AU12  3    0.737191    0.074646   -0.098311    11.00000    0.05680    0.05275 =
         0.05949   -0.00465    0.02039   -0.00133
PART 1
AU13  3    0.752265    0.124481   -0.041985    21.00000    0.05284    0.05117 =
         0.05440   -0.00399    0.00956   -0.00538
PART 0
AU14  3    0.833216   -0.035734    0.147363    11.00000    0.06517    0.05616 =
         0.05780    0.01024    0.02238    0.00287
PART 1
AU15  3    0.757237    0.064381    0.067391   101.00000    0.05623    0.04538 =
         0.05366   -0.00012    0.01125    0.00297
PART 0
AU16  3    0.807617    0.296132    0.003411    11.00000    0.06274    0.05502 =
         0.05973   -0.00573    0.01573   -0.00937
AU17  3    0.815903    0.218125    0.101306    11.00000    0.05391    0.03875 =
         0.04401   -0.00464    0.01133   -0.00299
AU18  3    0.731965    0.247552    0.095061    11.00000    0.06132    0.05497 =
         0.05584   -0.00341    0.01711    0.00497
AU19  3    0.835876   -0.081188    0.089913    11.00000    0.05792    0.04259 =
         0.05849    0.00345    0.01714    0.00303
AU20  3    0.802531    0.259194    0.150231    11.00000    0.07223    0.05740 =
         0.04937   -0.01197    0.01945   -0.00538
AU21  3    0.882620   -0.012241    0.062220    11.00000    0.05212    0.05151 =
         0.05271   -0.00068    0.01487    0.00194
AU22  3    0.802643    0.318919    0.095998    11.00000    0.07168    0.04229 =
         0.05523   -0.00555    0.01756   -0.00160
AU23  3    0.831477   -0.046519   -0.000760    11.00000    0.04945    0.05242 =
         0.05717   -0.00545    0.01405   -0.00092
AU24  3    0.653331   -0.032687   -0.028617    11.00000    0.05034    0.05595 =
         0.06825    0.00260    0.01711    0.00067
AU25  3    0.779168   -0.014089   -0.059229    11.00000    0.05471    0.05431 =
         0.05417   -0.00503    0.01734   -0.00218
AU26  3    0.748489    0.353838    0.030057    11.00000    0.07527    0.04181 =
         0.06179   -0.00596    0.01736   -0.00279
PART 1
AU27  3    0.769855    0.201446   -0.006851    61.00000    0.04521    0.05858 =
         0.07331    0.00044    0.00955   -0.00111
PART 0
AU28  3    0.760605    0.264293   -0.054998    11.00000    0.06719    0.05400 =
         0.05641   -0.00593    0.02283   -0.00539
PART 1
AU29  3    0.830772    0.073330    0.048659    41.00000    0.06618    0.05290 =
         0.06128    0.00105    0.02274   -0.00719
PART 0
AU30  3    0.632995    0.250651   -0.024125    11.00000    0.05898    0.05600 =
         0.06231   -0.00160    0.01547    0.00340
AU31  3    0.741856   -0.044463   -0.015974    11.00000    0.04717    0.03932 =
         0.04886   -0.00447    0.01396   -0.00243
AU32  3    0.666038    0.298973   -0.069516    11.00000    0.06934    0.05395 =
         0.05157    0.00578    0.01322    0.00531
AU33  3    0.696745   -0.128993   -0.021831    11.00000    0.05517    0.04303 =
         0.07004   -0.00507    0.02053   -0.00713
AU34  3    0.788618   -0.015958    0.042108    11.00000    0.05871    0.05076 =
         0.05577   -0.00272    0.01303   -0.00042
AU35  3    0.668173    0.117487   -0.084251    11.00000    0.05096    0.04210 =
         0.04763   -0.00092    0.01248   -0.00143
AU36  3    0.912064   -0.023269    0.128099    11.00000    0.05106    0.05583 =
         0.05099    0.00830    0.01145    0.00701
AU37  3    0.767051    0.162521    0.129269    11.00000    0.06332    0.04919 =
         0.05578    0.00029    0.02133   -0.00043
AU38  3    0.585294    0.113899   -0.121904    11.00000    0.05334    0.06349 =
         0.05915    0.00160    0.00877   -0.00182
AU39  3    0.879303    0.062825    0.153254    11.00000    0.06074    0.05512 =
         0.04415   -0.00216    0.00992    0.00044
AU40  3    0.704588    0.034638   -0.051694    11.00000    0.06084    0.04963 =
         0.05892   -0.00143    0.01415   -0.00020
AU41  3    0.613520    0.056215   -0.066199    11.00000    0.05351    0.05207 =
         0.06737    0.00174    0.01957   -0.00257
AU42  3    0.896517    0.184924    0.101297    11.00000    0.05684    0.05343 =
         0.06695   -0.00195    0.01556   -0.00013
AU43  3    0.907000    0.072928    0.098788    11.00000    0.05224    0.05086 =
         0.05480   -0.00282    0.01438   -0.00506
AU44  3    0.660321    0.352819   -0.015398    11.00000    0.07658    0.04837 =
         0.06908   -0.00021    0.01988    0.01158
AU45  3    0.727533    0.178236   -0.097753    11.00000    0.06256    0.05392 =
         0.06237   -0.00196    0.02093   -0.00704
AU46  3    0.768291    0.253452    0.045424    11.00000    0.06955    0.05316 =
         0.05877   -0.00247    0.01482    0.00121
AU47  3    0.774174   -0.116208   -0.042882    11.00000    0.05450    0.04579 =
         0.06487   -0.01126    0.02137   -0.00089
AU48  3    0.738478    0.362348   -0.035124    11.00000    0.08832    0.04704 =
         0.06688    0.00378    0.02663   -0.00405
AU49  3    0.635784    0.205771   -0.110859    11.00000    0.06053    0.05275 =
         0.05854    0.00686    0.01090    0.00196
AU50  3    0.692054    0.200708   -0.049684    11.00000    0.07005    0.05413 =
         0.06255   -0.00367    0.01537   -0.00176
AU51  3    0.605862    0.160513   -0.063073    11.00000    0.05785    0.05277 =
         0.06803    0.00017    0.02028    0.00478
AU52  3    0.859382    0.269500    0.067987    11.00000    0.06923    0.05668 =
         0.06681   -0.00224    0.02022   -0.00636
AU53  3    0.757518   -0.029016    0.093436    11.00000    0.05620    0.04987 =
         0.06398   -0.00114    0.02093   -0.00438
PART 1
AU54  3    0.823960    0.173538    0.049260    51.00000    0.06157    0.04867 =
         0.05300   -0.00976    0.01263   -0.00065
AU55  3    0.748288    0.162671    0.067567    91.00000    0.10296    0.07466 =
         0.10850   -0.00600    0.02891    0.01443
PART 0
AU56  3    0.680823    0.284758    0.034471    11.00000    0.06904    0.06144 =
         0.06329   -0.00348    0.02053    0.00429
PART 1
AU57  3    0.788735    0.044496   -0.007413    31.00000    0.05299    0.04314 =
         0.05859   -0.00470    0.01425   -0.00553
PART 0
AU58  3    0.828152    0.118653    0.101880    11.00000    0.06931    0.05085 =
         0.06323   -0.00266    0.01452   -0.00039
PART 1
AU59  3    0.674284    0.112490   -0.023007    71.00000    0.05308    0.05056 =
         0.05351   -0.00328    0.01450    0.00723
AU60  3    0.700188    0.191680    0.013378    81.00000    0.06490    0.04302 =
         0.05594    0.00250    0.01587    0.00121
PART 0
SE1   7    0.829184   -0.164648    0.067434    11.00000    0.06828    0.03941 =
         0.06998    0.00309    0.01984    0.00285
SE2   7    0.616615    0.293490   -0.122261    11.00000    0.09056    0.06421 =
         0.05844    0.00812    0.00243    0.01731
SE3   7    0.744429    0.100950    0.161284    11.00000    0.07167    0.06235 =
         0.06370    0.00246    0.03163   -0.00056
SE4   7    0.911863   -0.041192    0.021521    11.00000    0.05270    0.06423 =
         0.05900   -0.00505    0.01609    0.01018
SE5   7    0.561267    0.209334   -0.038104    11.00000    0.05655    0.06366 =
         0.08225    0.00050    0.02819    0.00358
SE6   7    0.825116    0.127730    0.000210    11.00000    0.06040    0.05845 =
         0.06750   -0.00682    0.02170   -0.00172
SE7   7    0.664298    0.297000    0.082061    11.00000    0.07371    0.06654 =
         0.07627   -0.00440    0.02735    0.01364
SE8   7    0.775924    0.245317   -0.103223    11.00000    0.06542    0.05926 =
         0.05901    0.00073    0.02445   -0.00519
SE9   7    0.684195   -0.066995    0.076209    11.00000    0.05636    0.06811 =
         0.07220    0.00098    0.02629   -0.00691
SE10  7    0.802841    0.028310   -0.098785    11.00000    0.05656    0.06500 =
         0.06543   -0.00181    0.02413    0.00081
SE11  7    0.779203    0.403010    0.076543    11.00000    0.10616    0.04651 =
         0.07144   -0.00671    0.00958    0.00396
SE12  7    0.958576    0.137990    0.095122    11.00000    0.05590    0.05926 =
         0.07612   -0.00544    0.02502   -0.00604
SE13  7    0.883025    0.320174    0.032585    11.00000    0.06465    0.06037 =
         0.07403   -0.00363    0.01759   -0.01123
SE14  7    0.643832   -0.059125   -0.127675    11.00000    0.06202    0.05495 =
         0.05825   -0.01219    0.00952   -0.00805
SE15  7    0.914773    0.122733    0.193333    11.00000    0.09634    0.05772 =
         0.06125   -0.00243   -0.01006   -0.00146
SE16  7    0.575664   -0.007956   -0.045454    11.00000    0.05276    0.06122 =
         0.07818    0.00303    0.01975   -0.00591
SE17  7    0.687474    0.108200    0.034996    11.00000    0.06041    0.06250 =
         0.06617   -0.00210    0.02326    0.00347
PART 2
CU1   5    0.742014    0.118174   -0.043468   -21.00000    0.05284    0.05117 =
         0.05440   -0.00399    0.00956   -0.00538
CU4   5    0.682432    0.108896   -0.023108   -71.00000    0.05308    0.05056 =
         0.05351   -0.00328    0.01450    0.00723
CU6   5    0.699427    0.198744    0.005624   -81.00000    0.06490    0.04302 =
         0.05594    0.00250    0.01587    0.00121
CU8   5    0.747400    0.161761    0.068163   -91.00000    0.04095    0.03007 =
         0.01730   -0.00834    0.00197   -0.00999
CU10  5    0.758449    0.071389    0.067637  -101.00000    0.05623    0.04538 =
         0.05366   -0.00012    0.01125    0.00297
PART 0
CU11  5    0.756310    0.117716    0.017210    11.00000    0.06642    0.04888 =
         0.06143   -0.00460    0.01494   -0.00209
PART 2
CU3   5    0.707595    0.029437    0.005072  -111.00000    0.06024    0.04346 =
         0.04698   -0.00898    0.01218   -0.00037
CU7   5    0.780226    0.041508   -0.007959   -31.00000    0.05299    0.04314 =
         0.05859   -0.00470    0.01425   -0.00553
CU2   5    0.837239    0.075038    0.045251   -41.00000    0.02106    0.02700 =
         0.03211    0.00416    0.01146    0.00679
CU9   5    0.814116    0.169786    0.045552   -51.00000    0.06157    0.04867 =
         0.05300   -0.00976    0.01263   -0.00065
CU5   5    0.781386    0.202834   -0.006279   -61.00000    0.02292    0.03814 =
         0.05015   -0.00406    0.01244   -0.00321
PART 0
P1    6    0.979630   -0.054703    0.152937    11.00000    0.06081    0.05593 =
         0.05075    0.00802    0.01325    0.00516
P2    6    0.661555    0.125070   -0.192105    11.00000    0.09654    0.08393 =
         0.06494    0.01624    0.02342    0.00139
P3    6    0.513038    0.115784   -0.150212    11.00000    0.05746    0.06864 =
         0.08198   -0.00149    0.00002   -0.00328
P4    6    0.657838   -0.200174   -0.024499    11.00000    0.06577    0.05483 =
         0.06682   -0.00613    0.01707   -0.01015
P5    6    0.938907    0.323530    0.160581    11.00000    0.08143    0.05232 =
         0.06963    0.00418    0.00613   -0.00980
P6    6    0.803205   -0.174080   -0.067127    11.00000    0.07206    0.05013 =
         0.06279   -0.01936    0.02363    0.00172
P7    6    0.611145    0.411243   -0.011904    11.00000    0.08623    0.06633 =
         0.10360   -0.00623    0.01472    0.02996
P8    6    0.788299    0.291647    0.191305    11.00000    0.09133    0.07903 =
         0.05208   -0.02285    0.02026   -0.01553
P9    6    0.759961    0.430053   -0.055601    11.00000    0.17010    0.05975 =
         0.10167    0.01147    0.07305   -0.01450
P10   6    0.828436   -0.081142    0.187689    11.00000    0.08276    0.07254 =
         0.05520    0.01267    0.02536   -0.01433
C1    1    0.982275   -0.120568    0.156438    11.00000    0.08403    0.08028 =
         0.08427    0.00220    0.02510   -0.00144
AFIX  66
C4    1    0.688867   -0.250551   -0.002264    11.00000    0.08960    0.08371 =
         0.08886    0.00068    0.02817   -0.00125
C6    1    0.717245   -0.238923    0.026012    11.00000    0.09422    0.08998 =
         0.09082    0.00295    0.02644    0.00141
AFIX  43
H6    2    0.721443   -0.206399    0.032136    11.00000   -1.20000
AFIX  65
C8    1    0.739346   -0.275905    0.045133    11.00000    0.10131    0.09543 =
         0.10023    0.00163    0.02489    0.00114
AFIX  43
H8    2    0.758333   -0.268124    0.064051    11.00000   -1.20000
AFIX  65
C10   1    0.733071   -0.324516    0.035979    11.00000    0.10250    0.09690 =
         0.10225    0.00252    0.02792    0.00218
AFIX  43
H10   2    0.747858   -0.349259    0.048773    11.00000   -1.20000
AFIX  65
C12   1    0.704693   -0.336145    0.007704    11.00000    0.10279    0.09504 =
         0.10382   -0.00001    0.02543    0.00408
AFIX  43
H12   2    0.700495   -0.368669    0.001579    11.00000   -1.20000
AFIX  65
C14   1    0.682591   -0.299163   -0.011418    11.00000    0.09501    0.08766 =
         0.09472   -0.00034    0.02507    0.00140
AFIX  43
H14   2    0.663605   -0.306944   -0.030336    11.00000   -1.20000
AFIX  66
C5    1    0.837610    0.299233    0.222884    11.00000    0.10538    0.10386 =
         0.10279   -0.00285    0.02921   -0.00272
C161  1    0.870601    0.264327    0.229922    11.00000    0.10541    0.10788 =
         0.10586   -0.00379    0.02781   -0.00086
AFIX  43
H161  2    0.867001    0.235087    0.219171    11.00000   -1.20000
AFIX  65
C81   1    0.908971    0.273123    0.253029    11.00000    0.10782    0.10960 =
         0.10749   -0.00124    0.02768   -0.00373
AFIX  43
H81   2    0.931043    0.249769    0.257738    11.00000   -1.20000
AFIX  65
C163  1    0.914351    0.316826    0.269098    11.00000    0.10832    0.10757 =
         0.10481   -0.00108    0.02982   -0.00380
AFIX  43
H163  2    0.940023    0.322711    0.284558    11.00000   -1.20000
AFIX  65
C41   1    0.881360    0.351732    0.262060    11.00000    0.10859    0.10718 =
         0.10290   -0.00290    0.02721   -0.00637
AFIX  43
H41   2    0.884960    0.380972    0.272812    11.00000   -1.20000
AFIX  65
C165  1    0.842990    0.342936    0.238953    11.00000    0.10744    0.10461 =
         0.10182   -0.00389    0.02874   -0.00598
AFIX  43
H165  2    0.820918    0.366291    0.234244    11.00000   -1.20000
AFIX  66
C15   1    0.691517   -0.134029    0.089192    11.00000    0.15256    0.14771 =
         0.15039    0.00432    0.04445   -0.00468
C241  1    0.720605   -0.146828    0.116985    11.00000    0.15978    0.15299 =
         0.16011    0.00481    0.03833   -0.00526
AFIX  43
H241  2    0.738523   -0.123135    0.128916    11.00000   -1.20000
AFIX  65
C121  1    0.722913   -0.195040    0.126946    11.00000    0.16135    0.15435 =
         0.16191    0.00482    0.03839   -0.00408
AFIX  43
H121  2    0.742375   -0.203603    0.145542    11.00000   -1.20000
AFIX  65
C243  1    0.696133   -0.230453    0.109114    11.00000    0.15689    0.15163 =
         0.15683    0.00475    0.04178   -0.00667
AFIX  43
H243  2    0.697677   -0.262710    0.115779    11.00000   -1.20000
AFIX  65
C61   1    0.667045   -0.217655    0.081321    11.00000    0.15484    0.15006 =
         0.15331    0.00163    0.04450   -0.00410
AFIX  43
H61   2    0.649127   -0.241348    0.069390    11.00000   -1.20000
AFIX  65
C245  1    0.664736   -0.169443    0.071359    11.00000    0.15319    0.14800 =
         0.14902    0.00181    0.04431   -0.00352
AFIX  43
H245  2    0.645274   -0.160880    0.052764    11.00000   -1.20000
AFIX  66
C16   1    0.831720    0.214735   -0.094044    11.00000    0.10527    0.10991 =
         0.10988   -0.00035    0.04191    0.00083
C18   1    0.835544    0.171819   -0.109163    11.00000    0.10409    0.10935 =
         0.10879   -0.00061    0.04346    0.00158
AFIX  43
H18   2    0.810653    0.155646   -0.120728    11.00000   -1.20000
AFIX  65
C20   1    0.876572    0.153076   -0.106997    11.00000    0.11271    0.11622 =
         0.11403   -0.00047    0.04073    0.00412
AFIX  43
H20   2    0.879131    0.124362   -0.117113    11.00000   -1.20000
AFIX  65
C22   1    0.913776    0.177248   -0.089712    11.00000    0.11908    0.12259 =
         0.12187   -0.00113    0.03811    0.00376
AFIX  43
H22   2    0.941226    0.164708   -0.088263    11.00000   -1.20000
AFIX  65
C24   1    0.909952    0.220165   -0.074593    11.00000    0.12105    0.12613 =
         0.12749   -0.00267    0.03476    0.00403
AFIX  43
H24   2    0.934844    0.236338   -0.063028    11.00000   -1.20000
AFIX  65
C26   1    0.868924    0.238908   -0.076758    11.00000    0.11493    0.12053 =
         0.12228   -0.00367    0.03610    0.00200
AFIX  43
H26   2    0.866366    0.267622   -0.066643    11.00000   -1.20000
AFIX  66
C21   1    1.012706    0.185569    0.147204    11.00000    0.10212    0.10214 =
         0.10427   -0.00647    0.02252    0.00050
AFIX  43
H21   2    0.996432    0.213161    0.139084    11.00000   -1.20000
AFIX  65
C169  1    1.046812    0.189206    0.173954    11.00000    0.10979    0.10812 =
         0.11126   -0.00777    0.02236   -0.00026
AFIX  43
H169  2    1.053357    0.219231    0.183732    11.00000   -1.20000
AFIX  65
C85   1    1.071136    0.147967    0.186089    11.00000    0.11036    0.10752 =
         0.10903   -0.00206    0.02167   -0.00011
AFIX  43
H85   2    1.093955    0.150400    0.203987    11.00000   -1.20000
AFIX  65
C171  1    1.061354    0.103090    0.171475    11.00000    0.10641    0.10433 =
         0.10581    0.00077    0.02382   -0.00062
AFIX  43
H171  2    1.077628    0.075499    0.179594    11.00000   -1.20000
AFIX  65
C43   1    1.027248    0.099453    0.144725    11.00000    0.09815    0.09859 =
         0.09975    0.00022    0.02417   -0.00240
AFIX  43
H43   2    1.020704    0.069427    0.134947    11.00000   -1.20000
AFIX  65
C173  1    1.002924    0.140691    0.132589    11.00000    0.09329    0.09655 =
         0.09731   -0.00568    0.02345   -0.00009
AFIX   0
C25   1    0.870413   -0.297004   -0.026254    11.00000    0.10213    0.09628 =
         0.10383    0.00212    0.02775    0.00114
AFIX  43
H25   2    0.894096   -0.315196   -0.027818    11.00000   -1.20000
AFIX   0
C28   1    0.997651    0.017628    0.197248    11.00000    0.07900    0.07651 =
         0.07773    0.00119    0.01599    0.00328
AFIX  43
H28   2    0.979736    0.037660    0.182432    11.00000   -1.20000
AFIX  66
C30   1    1.019004   -0.035622    0.133895    11.00000    0.07242    0.07563 =
         0.07201    0.00269    0.02071    0.00246
C120  1    1.062656   -0.030325    0.150467    11.00000    0.07283    0.07852 =
         0.07576   -0.00025    0.02353   -0.00179
AFIX  43
H120  2    1.071122   -0.032727    0.171446    11.00000   -1.20000
AFIX  65
C186  1    1.093655   -0.021439    0.135685    11.00000    0.07440    0.08287 =
         0.08236    0.00164    0.02356   -0.00147
AFIX  43
H186  2    1.122861   -0.017895    0.146773    11.00000   -1.20000
AFIX  65
C3    1    1.081002   -0.017849    0.104331    11.00000    0.07849    0.08455 =
         0.08347    0.00298    0.02395   -0.00095
AFIX  43
H3    2    1.101743   -0.011903    0.094440    11.00000   -1.20000
AFIX  65
C159  1    1.037350   -0.023145    0.087758    11.00000    0.07883    0.08627 =
         0.07971    0.00419    0.02521   -0.00036
AFIX  43
H159  2    1.028885   -0.020743    0.066779    11.00000   -1.20000
AFIX  65
C156  1    1.006351   -0.032032    0.102540    11.00000    0.07686    0.08110 =
         0.07515    0.00289    0.02358    0.00411
AFIX  43
H156  2    0.977145   -0.035575    0.091451    11.00000   -1.20000
AFIX  66
C32   1    0.616898    0.253678    0.079449    11.00000    0.17362    0.17404 =
         0.17561    0.00330    0.05240   -0.00227
C34   1    0.574943    0.266456    0.062192    11.00000    0.17623    0.17791 =
         0.17949    0.00331    0.05242   -0.00260
AFIX  43
H34   2    0.570021    0.296166    0.051922    11.00000   -1.20000
AFIX  65
C36   1    0.540343    0.234828    0.060286    11.00000    0.17691    0.17821 =
         0.17990    0.00256    0.05203   -0.00226
AFIX  43
H36   2    0.512272    0.243378    0.048739    11.00000   -1.20000
AFIX  65
C38   1    0.547698    0.190423    0.075636    11.00000    0.17441    0.17755 =
         0.17840    0.00183    0.05240   -0.00194
AFIX  43
H38   2    0.524549    0.169262    0.074360    11.00000   -1.20000
AFIX  65
C40   1    0.589653    0.177644    0.092893    11.00000    0.17611    0.17834 =
         0.17973    0.00285    0.05177   -0.00340
AFIX  43
H40   2    0.594574    0.147934    0.103164    11.00000   -1.20000
AFIX  65
C42   1    0.624253    0.209271    0.094800    11.00000    0.17558    0.17686 =
         0.17820    0.00298    0.05294   -0.00398
AFIX  43
H42   2    0.652324    0.200722    0.106347    11.00000   -1.20000
AFIX  66
C33   1    0.575428    0.436838   -0.047221    11.00000   10.12926   10.13332 =
        10.12911   10.00012   10.04194  -10.00053
C265  1    0.594871    0.443254   -0.069990    11.00000    0.14534    0.14808 =
         0.14351    0.00227    0.04222    0.00205
AFIX  43
H265  2    0.624395    0.436596   -0.066240    11.00000   -1.20000
AFIX  65
C133  1    0.570186    0.459621   -0.098366    11.00000    0.15550    0.15758 =
         0.15218    0.00276    0.04203    0.00328
AFIX  43
H133  2    0.583195    0.463914   -0.113600    11.00000   -1.20000
AFIX  65
C267  1    0.526059    0.469572   -0.103972    11.00000    0.15717    0.16157 =
         0.15697    0.00210    0.04395    0.00267
AFIX  43
H267  2    0.509543    0.480523   -0.122957    11.00000   -1.20000
AFIX  65
C67   1    0.506616    0.463157   -0.081203    11.00000    0.15426    0.15908 =
         0.15571    0.00218    0.04157    0.00247
AFIX  43
H67   2    0.477091    0.469815   -0.084954    11.00000   -1.20000
AFIX  65
C269  1    0.531300    0.446790   -0.052827    11.00000    0.14456    0.14963 =
         0.14748    0.00076    0.04047    0.00217
AFIX  43
H269  2    0.518291    0.442497   -0.037593    11.00000   -1.20000
AFIX   0
C44   1    0.819506   -0.226359   -0.045520    11.00000    0.09342    0.09260 =
         0.09448   -0.00031    0.02845   -0.00484
AFIX  66
C45   1    0.928679    0.282862    0.023941    11.00000    0.16663    0.17040 =
         0.16786   -0.00279    0.05546    0.00196
C181  1    0.956694    0.253490    0.045791    11.00000    0.16560    0.16812 =
         0.16933   -0.00077    0.05476    0.00294
AFIX  43
H181  2    0.949569    0.245027    0.063158    11.00000   -1.20000
AFIX  65
C91   1    0.995358    0.236767    0.041683    11.00000    0.16640    0.16962 =
         0.17129    0.00064    0.05368    0.00126
AFIX  43
H91   2    1.014102    0.217115    0.056302    11.00000   -1.20000
AFIX  65
C183  1    1.006007    0.249415    0.015725    11.00000    0.16869    0.17380 =
         0.17311   -0.00296    0.05460    0.00278
AFIX  43
H183  2    1.031876    0.238226    0.012977    11.00000   -1.20000
AFIX  65
C23   1    0.977992    0.278787   -0.006125    11.00000    0.17207    0.17765 =
         0.17435   -0.00159    0.05493    0.00183
AFIX  43
H23   2    0.985117    0.287250   -0.023493    11.00000   -1.20000
AFIX  65
C185  1    0.939328    0.295511   -0.002018    11.00000    0.17207    0.17695 =
         0.17355   -0.00135    0.05398    0.00335
AFIX  43
H185  2    0.920584    0.315163   -0.016637    11.00000   -1.20000
AFIX  66
C46   1    0.476813    0.109805   -0.126049    11.00000    0.09313    0.10215 =
         0.10349   -0.00067    0.03044   -0.00005
C48   1    0.435340    0.130192   -0.133141    11.00000    0.09582    0.10413 =
         0.10607    0.00032    0.02858    0.00104
AFIX  43
H48   2    0.424180    0.147512   -0.151084    11.00000   -1.20000
AFIX  65
C50   1    0.410549    0.124692   -0.113415    11.00000    0.09288    0.10454 =
         0.10648    0.00111    0.03188    0.00034
AFIX  43
H50   2    0.382801    0.138333   -0.118160    11.00000   -1.20000
AFIX  65
C52   1    0.427230    0.098806   -0.086596    11.00000    0.09597    0.10662 =
         0.10655    0.00221    0.03199   -0.00072
AFIX  43
H52   2    0.410642    0.095126   -0.073398    11.00000   -1.20000
AFIX  65
C54   1    0.468702    0.078419   -0.079504    11.00000    0.09433    0.10441 =
         0.10381    0.00642    0.03120   -0.00260
AFIX  43
H54   2    0.479863    0.061099   -0.061561    11.00000   -1.20000
AFIX  65
C56   1    0.493494    0.083918   -0.099230    11.00000    0.09376    0.10101 =
         0.10225    0.00178    0.03011   -0.00192
AFIX  43
H56   2    0.521242    0.070278   -0.094485    11.00000   -1.20000
AFIX   0
C55   1    0.953599   -0.200231    0.165472    11.00000    0.10524    0.09625 =
         0.09951    0.00342    0.02495   -0.00469
AFIX  43
H55   2    0.934749   -0.219117    0.172644    11.00000   -1.20000
AFIX  66
C57   1    0.800056    0.517149   -0.030241    11.00000    0.17429    0.16976 =
         0.17042    0.00045    0.05261   -0.00364
AFIX  43
H57   2    0.816500    0.513065   -0.043499    11.00000   -1.20000
AFIX  65
C229  1    0.807435    0.557257   -0.010903    11.00000    0.17624    0.17044 =
         0.17171   -0.00209    0.05187   -0.00324
AFIX  43
H229  2    0.828815    0.580009   -0.011222    11.00000   -1.20000
AFIX  65
C115  1    0.782858    0.563360    0.008913    11.00000    0.17384    0.16942 =
         0.17200   -0.00363    0.05332    0.00042
AFIX  43
H115  2    0.787794    0.590196    0.021851    11.00000   -1.20000
AFIX  65
C231  1    0.750902    0.529355    0.009390    11.00000    0.17538    0.17119 =
         0.17188   -0.00301    0.05131    0.00137
AFIX  43
H231  2    0.734458    0.533439    0.022648    11.00000   -1.20000
AFIX  65
C29   1    0.743523    0.489246   -0.009949    11.00000    0.17340    0.17028 =
         0.16929   -0.00152    0.05171    0.00090
AFIX  43
H29   2    0.722142    0.466495   -0.009629    11.00000   -1.20000
AFIX  65
C233  1    0.768100    0.483143   -0.029764    11.00000    0.17091    0.16804 =
         0.16885    0.00133    0.05149   -0.00158
AFIX  66
C60   1    0.883461   -0.165606    0.056724    11.00000    0.07480    0.07553 =
         0.07919   -0.00509    0.02196    0.00564
C62   1    0.922954   -0.155421    0.078405    11.00000    0.08430    0.08610 =
         0.08497   -0.00575    0.01893    0.00238
AFIX  43
H62   2    0.923506   -0.146930    0.097946    11.00000   -1.20000
AFIX  65
C64   1    0.961620   -0.157928    0.070881    11.00000    0.08775    0.08993 =
         0.08761   -0.00580    0.02047    0.00235
AFIX  43
H64   2    0.988043   -0.151113    0.085388    11.00000   -1.20000
AFIX  65
C66   1    0.960794   -0.170619    0.041676    11.00000    0.08498    0.08931 =
         0.08684   -0.00631    0.02501    0.00121
AFIX  43
H66   2    0.986665   -0.172296    0.036642    11.00000   -1.20000
AFIX  65
C68   1    0.921302   -0.180804    0.019994    11.00000    0.08090    0.08763 =
         0.08122   -0.00659    0.02686    0.00116
AFIX  43
H68   2    0.920749   -0.189296    0.000454    11.00000   -1.20000
AFIX  65
C70   1    0.882635   -0.178298    0.027518    11.00000    0.07619    0.08030 =
         0.07980   -0.00745    0.02109    0.00455
AFIX  43
H70   2    0.856212   -0.185112    0.013011    11.00000   -1.20000
AFIX  66
C63   1    0.685576    0.077444    0.141879    11.00000    0.15740    0.16129 =
         0.16075    0.00132    0.05249   -0.00105
C253  1    0.674050    0.054828    0.113718    11.00000    0.16260    0.16638 =
         0.16782    0.00058    0.05082   -0.00139
AFIX  43
H253  2    0.693919    0.053415    0.102724    11.00000   -1.20000
AFIX  65
C127  1    0.632828    0.034324    0.101989    11.00000    0.16633    0.16807 =
         0.17096   -0.00106    0.04855   -0.00350
AFIX  43
H127  2    0.625116    0.019193    0.083148    11.00000   -1.20000
AFIX  65
C255  1    0.603132    0.036437    0.118421    11.00000    0.16484    0.16605 =
         0.16815   -0.00227    0.05100   -0.00290
AFIX  43
H255  2    0.575551    0.022718    0.110573    11.00000   -1.20000
AFIX  65
C2    1    0.614657    0.059053    0.146582    11.00000    0.16297    0.16654 =
         0.16773   -0.00008    0.05064   -0.00129
AFIX  43
H2    2    0.594788    0.060466    0.157575    11.00000   -1.20000
AFIX  65
C257  1    0.655879    0.079557    0.158311    11.00000    0.16275    0.16476 =
         0.16468    0.00148    0.04939   -0.00107
AFIX  43
H257  2    0.663590    0.094688    0.177152    11.00000   -1.20000
AFIX  66
C72   1    0.767283   -0.193072   -0.104743    11.00000    0.08649    0.08482 =
         0.08793   -0.00819    0.02939    0.00454
C74   1    0.766744   -0.239982   -0.116477    11.00000    0.09393    0.08776 =
         0.09246   -0.01016    0.02449    0.00567
AFIX  43
H74   2    0.784607   -0.264203   -0.105055    11.00000   -1.20000
AFIX  65
C76   1    0.739507   -0.250691   -0.145281    11.00000    0.09894    0.09477 =
         0.09808   -0.00831    0.02471   -0.00066
AFIX  43
H76   2    0.739147   -0.282077   -0.153132    11.00000   -1.20000
AFIX  65
C78   1    0.712809   -0.214490   -0.162352    11.00000    0.10204    0.10084 =
         0.10209   -0.00345    0.02783   -0.00267
AFIX  43
H78   2    0.694586   -0.221656   -0.181625    11.00000   -1.20000
AFIX  65
C80   1    0.713348   -0.167580   -0.150619    11.00000    0.09909    0.09863 =
         0.09868   -0.00270    0.02660   -0.00203
AFIX  43
H80   2    0.695485   -0.143359   -0.162041    11.00000   -1.20000
AFIX  65
C82   1    0.740585   -0.156870   -0.121815    11.00000    0.08987    0.08969 =
         0.09259   -0.00493    0.02804    0.00075
AFIX  43
H82   2    0.740945   -0.125484   -0.113964    11.00000   -1.20000
AFIX   0
C83   1    1.015731   -0.200572    0.150544    11.00000    0.09886    0.09084 =
         0.09386   -0.00118    0.02142    0.00132
AFIX  43
H83   2    1.036330   -0.219945    0.145533    11.00000   -1.20000
AFIX  66
C84   1    0.866502   -0.066319    0.222919    11.00000    0.13822    0.14305 =
         0.13832    0.00123    0.04460   -0.00218
C86   1    0.859154   -0.078279    0.250125    11.00000    0.14372    0.14700 =
         0.14171    0.00192    0.04243   -0.00380
AFIX  43
H86   2    0.832684   -0.092015    0.250127    11.00000   -1.20000
AFIX  65
C88   1    0.891368   -0.069709    0.277327    11.00000    0.14894    0.14991 =
         0.14416    0.00167    0.04141   -0.00369
AFIX  43
H88   2    0.886451   -0.077712    0.295530    11.00000   -1.20000
AFIX  65
C90   1    0.930931   -0.049179    0.277324    11.00000    0.14659    0.15253 =
         0.14429    0.00080    0.04328   -0.00050
AFIX  43
H90   2    0.952484   -0.043445    0.295524    11.00000   -1.20000
AFIX  65
C92   1    0.938280   -0.037218    0.250118    11.00000    0.14597    0.15299 =
         0.14517    0.00146    0.04254   -0.00156
AFIX  43
H92   2    0.964750   -0.023482    0.250116    11.00000   -1.20000
AFIX  65
C94   1    0.906066   -0.045788    0.222916    11.00000    0.14232    0.15001 =
         0.14334    0.00054    0.04288   -0.00268
AFIX  43
H94   2    0.910983   -0.037785    0.204714    11.00000   -1.20000
AFIX  66
C87   1    0.778586   -0.076008    0.195082    11.00000   10.12926   10.13332 =
        10.12911   10.00012   10.04194  -10.00053
C175  1    0.760779   -0.030056    0.196598    11.00000    0.14358    0.14532 =
         0.14883    0.00258    0.04481    0.00096
AFIX  43
H175  2    0.775483   -0.002060    0.193678    11.00000   -1.20000
AFIX  65
C11   1    0.720995   -0.025945    0.202476    11.00000    0.15136    0.15256 =
         0.15784    0.00292    0.04933    0.00097
AFIX  43
H11   2    0.709082    0.004800    0.203490    11.00000   -1.20000
AFIX  65
C177  1    0.699018   -0.067788    0.206840    11.00000    0.15637    0.15899 =
         0.16148    0.00068    0.04791    0.00064
AFIX  43
H177  2    0.672400   -0.065038    0.210773    11.00000   -1.20000
AFIX  65
C89   1    0.716824   -0.113741    0.205325    11.00000    0.15264    0.15728 =
         0.15661   -0.00089    0.04675   -0.00032
AFIX  43
H89   2    0.702120   -0.141736    0.208244    11.00000   -1.20000
AFIX  65
C179  1    0.756608   -0.117852    0.199446    11.00000    0.14233    0.14645 =
         0.14601    0.00051    0.04428   -0.00217
AFIX  43
H179  2    0.768522   -0.148598    0.198432    11.00000   -1.20000
AFIX  66
C93   1    0.721358    0.449710   -0.088780    11.00000   10.17190   10.16981 =
        10.16987  -10.00144   10.05285  -10.00272
C187  1    0.730327    0.489532   -0.104614    11.00000    0.18010    0.17735 =
         0.17833    0.00418    0.04855   -0.00284
AFIX  43
H187  2    0.756893    0.505751   -0.097513    11.00000   -1.20000
AFIX  65
C47   1    0.699590    0.505113   -0.131062    11.00000    0.18398    0.18157 =
         0.18173    0.00509    0.04846   -0.00386
AFIX  43
H47   2    0.705591    0.531756   -0.141656    11.00000   -1.20000
AFIX  65
C189  1    0.659885    0.480871   -0.141676    11.00000    0.18370    0.18377 =
         0.18324    0.00476    0.04996   -0.00227
AFIX  43
H189  2    0.639320    0.491296   -0.159372    11.00000   -1.20000
AFIX  65
C95   1    0.650916    0.441049   -0.125843    11.00000    0.18220    0.18223 =
         0.18079    0.00500    0.05074   -0.00145
AFIX  43
H95   2    0.624350    0.424830   -0.132944    11.00000   -1.20000
AFIX  65
C191  1    0.681652    0.425468   -0.099395    11.00000    0.17788    0.17906 =
         0.17673    0.00279    0.05242   -0.00107
AFIX  43
H191  2    0.675651    0.398825   -0.088801    11.00000   -1.20000
AFIX  66
C96   1    0.854165   -0.150790   -0.073456    11.00000    0.08685    0.08986 =
         0.08878   -0.00415    0.02979    0.00226
C98   1    0.879192   -0.116649   -0.053389    11.00000    0.08810    0.09044 =
         0.08934   -0.00506    0.02781    0.00137
AFIX  43
H98   2    0.870343   -0.105751   -0.037151    11.00000   -1.20000
AFIX  65
C100  1    0.917445   -0.098796   -0.057594    11.00000    0.09070    0.09344 =
         0.09256   -0.00305    0.03045   -0.00093
AFIX  43
H100  2    0.934190   -0.075953   -0.044168    11.00000   -1.20000
AFIX  65
C102  1    0.930672   -0.115083   -0.081864    11.00000    0.09088    0.09538 =
         0.09237   -0.00275    0.03146   -0.00100
AFIX  43
H102  2    0.956266   -0.103138   -0.084677    11.00000   -1.20000
AFIX  65
C104  1    0.905645   -0.149224   -0.101931    11.00000    0.08952    0.09368 =
         0.08891   -0.00248    0.03462    0.00117
AFIX  43
H104  2    0.914494   -0.160121   -0.118169    11.00000   -1.20000
AFIX  65
C106  1    0.867391   -0.167078   -0.097727    11.00000    0.09011    0.09093 =
         0.08862   -0.00303    0.03344    0.00229
AFIX  43
H106  2    0.850647   -0.189920   -0.111153    11.00000   -1.20000
AFIX  66
C107  1    0.569892    0.387641    0.001843    11.00000   10.12926   10.13332 =
        10.12911   10.00012   10.04194  -10.00053
C215  1    0.554612    0.415104    0.021791    11.00000    0.14690    0.14802 =
         0.14768   -0.00193    0.04499   -0.00083
AFIX  43
H215  2    0.566677    0.445633    0.028213    11.00000   -1.20000
AFIX  65
C27   1    0.521299    0.396939    0.032140    11.00000    0.15493    0.15651 =
         0.15562   -0.00225    0.04625   -0.00353
AFIX  43
H27   2    0.511076    0.415314    0.045487    11.00000   -1.20000
AFIX  65
C217  1    0.503266    0.351310    0.022542    11.00000    0.15555    0.15492 =
         0.15639   -0.00225    0.04580   -0.00329
AFIX  43
H217  2    0.480977    0.339156    0.029467    11.00000   -1.20000
AFIX  65
C109  1    0.518545    0.323846    0.002594    11.00000    0.14814    0.14834 =
         0.15175   -0.00241    0.04428   -0.00138
AFIX  43
H109  2    0.506480    0.293318   -0.003828    11.00000   -1.20000
AFIX  65
C219  1    0.551858    0.342011   -0.007756    11.00000    0.13814    0.13893 =
         0.14044   -0.00215    0.04281   -0.00101
AFIX  43
H219  2    0.562081    0.323636   -0.021102    11.00000   -1.20000
AFIX  66
C108  1    0.922028    0.022119    0.005608    11.00000    0.08557    0.08459 =
         0.08357    0.00426    0.02608   -0.00753
C110  1    0.902288    0.033948   -0.024587    11.00000    0.09040    0.09084 =
         0.08675    0.00513    0.02570   -0.00636
AFIX  43
H110  2    0.885293    0.010858   -0.037673    11.00000   -1.20000
AFIX  65
C112  1    0.907948    0.080288   -0.035223    11.00000    0.09594    0.09302 =
         0.09301    0.00500    0.02562   -0.00523
AFIX  43
H112  2    0.894740    0.088202   -0.055425    11.00000   -1.20000
AFIX  65
C114  1    0.933348    0.114799   -0.015665    11.00000    0.09744    0.09603 =
         0.09690    0.00523    0.02619   -0.00773
AFIX  43
H114  2    0.937135    0.145804   -0.022781    11.00000   -1.20000
AFIX  65
C116  1    0.953088    0.102971    0.014530    11.00000    0.09937    0.09727 =
         0.09800    0.00425    0.02527   -0.00713
AFIX  43
H116  2    0.970083    0.126062    0.027615    11.00000   -1.20000
AFIX  65
C118  1    0.947428    0.056631    0.025166    11.00000    0.09508    0.09093 =
         0.09262    0.00356    0.02589   -0.00494
AFIX  43
H118  2    0.960636    0.048718    0.045368    11.00000   -1.20000
AFIX  66
C111  1    0.920520    0.384701    0.166935    11.00000    0.09286    0.08770 =
         0.08563   -0.00559    0.02381   -0.00040
C223  1    0.944163    0.427036    0.166172    11.00000    0.09645    0.08886 =
         0.08956   -0.00689    0.02761    0.00197
AFIX  43
H223  2    0.970780    0.425072    0.162170    11.00000   -1.20000
AFIX  65
C7    1    0.928024    0.472307    0.171392    11.00000    0.10145    0.09197 =
         0.09459   -0.00676    0.02357    0.00117
AFIX  43
H7    2    0.943842    0.500632    0.170882    11.00000   -1.20000
AFIX  65
C225  1    0.888242    0.475243    0.177374    11.00000    0.10086    0.09350 =
         0.09401   -0.00688    0.02294    0.00260
AFIX  43
H225  2    0.877444    0.505532    0.180867    11.00000   -1.20000
AFIX  65
C113  1    0.864599    0.432908    0.178137    11.00000    0.09679    0.09230 =
         0.09334   -0.00575    0.02277   -0.00007
AFIX  43
H113  2    0.837982    0.434873    0.182140    11.00000   -1.20000
AFIX  65
C227  1    0.880737    0.387637    0.172917    11.00000    0.09452    0.09016 =
         0.09051   -0.00393    0.02475   -0.00093
AFIX  43
H227  2    0.864918    0.359313    0.173428    11.00000   -1.20000
AFIX  66
C117  1    0.573509    0.024525   -0.008217    11.00000    0.14816    0.14724 =
         0.14637   -0.00131    0.04818   -0.00043
C235  1    0.566525    0.074748   -0.008212    11.00000    0.14256    0.14416 =
         0.14339    0.00070    0.04974   -0.00008
AFIX  43
H235  2    0.566256    0.093361   -0.025066    11.00000   -1.20000
AFIX  65
C59   1    0.559941    0.097151    0.016985    11.00000    0.14820    0.14735 =
         0.14626   -0.00060    0.04703    0.00049
AFIX  43
H59   2    0.555268    0.130753    0.016989    11.00000   -1.20000
AFIX  65
C237  1    0.560342    0.069332    0.042177    11.00000    0.15703    0.15159 =
         0.15026   -0.00181    0.05010    0.00132
AFIX  43
H237  2    0.555937    0.084321    0.059035    11.00000   -1.20000
AFIX  65
C119  1    0.567327    0.019109    0.042171    11.00000    0.16468    0.15785 =
         0.15637   -0.00177    0.04952   -0.00094
AFIX  43
H119  2    0.567595    0.000496    0.059026    11.00000   -1.20000
AFIX  65
C239  1    0.573910   -0.003294    0.016975    11.00000    0.15981    0.15500 =
         0.15349   -0.00164    0.04893   -0.00166
AFIX  43
H239  2    0.578584   -0.036897    0.016971    11.00000   -1.20000
AFIX   0
C122  1    1.018026   -0.146331    0.149327    11.00000    0.09128    0.08429 =
         0.08951   -0.00042    0.02342   -0.00004
AFIX  43
H122  2    1.040376   -0.129978    0.144440    11.00000   -1.20000
AFIX  66
C123  1    0.890480    0.119062    0.223362    11.00000   10.12926   10.13332 =
        10.12911   10.00012   10.04194  -10.00053
C247  1    0.845792    0.111904    0.216825    11.00000    0.14095    0.14422 =
         0.13721    0.00146    0.04146   -0.00394
AFIX  43
H247  2    0.828483    0.108727    0.196847    11.00000   -1.20000
AFIX  65
C31   1    0.826975    0.109494    0.240145    11.00000    0.14780    0.15213 =
         0.14615   -0.00047    0.04272   -0.00230
AFIX  43
H31   2    0.797076    0.104704    0.235771    11.00000   -1.20000
AFIX  65
C249  1    0.852846    0.114242    0.270004    11.00000    0.15134    0.15476 =
         0.14890    0.00044    0.04394   -0.00032
AFIX  43
H249  2    0.840256    0.112629    0.285607    11.00000   -1.20000
AFIX  65
C125  1    0.897534    0.121400    0.276542    11.00000    0.14825    0.15213 =
         0.14673    0.00072    0.04319    0.00057
AFIX  43
H125  2    0.914843    0.124577    0.296520    11.00000   -1.20000
AFIX  65
C251  1    0.916352    0.123811    0.253222    11.00000    0.14038    0.14545 =
         0.13927    0.00052    0.03992    0.00143
AFIX  43
H251  2    0.946251    0.128600    0.257596    11.00000   -1.20000
AFIX  66
C126  1    0.784241   -0.015142   -0.133215    11.00000    0.08801    0.08935 =
         0.08936   -0.00322    0.03346    0.00813
C128  1    0.812652   -0.053177   -0.133912    11.00000    0.09170    0.09161 =
         0.09283   -0.00373    0.02947    0.00644
AFIX  43
H128  2    0.837918   -0.057586   -0.117851    11.00000   -1.20000
AFIX  65
C130  1    0.803298   -0.084621   -0.158613    11.00000    0.09649    0.09313 =
         0.09421   -0.00490    0.03036    0.00560
AFIX  43
H130  2    0.822306   -0.110069   -0.159079    11.00000   -1.20000
AFIX  65
C132  1    0.765535   -0.078031   -0.182618    11.00000    0.10406    0.10101 =
         0.10057   -0.00615    0.02951    0.00323
AFIX  43
H132  2    0.759277   -0.099069   -0.199144    11.00000   -1.20000
AFIX  65
C134  1    0.737125   -0.039996   -0.181921    11.00000    0.10785    0.10550 =
         0.10510   -0.00838    0.02561    0.00432
AFIX  43
H134  2    0.711859   -0.035587   -0.197982    11.00000   -1.20000
AFIX  65
C136  1    0.746477   -0.008552   -0.157220    11.00000    0.09936    0.09811 =
         0.09763   -0.00672    0.02642    0.00743
AFIX  43
H136  2    0.727469    0.016896   -0.156754    11.00000   -1.20000
AFIX  66
C129  1    0.617984    0.508652    0.003916    11.00000   10.12926   10.13332 =
        10.12911   10.00012   10.04194  -10.00053
AFIX  43
H129  2    0.595120    0.513809   -0.013680    11.00000   -1.20000
AFIX  65
C259  1    0.638060    0.548284    0.021427    11.00000    0.14849    0.14529 =
         0.14728   -0.00239    0.03626    0.00004
AFIX  43
H259  2    0.628628    0.579957    0.015546    11.00000   -1.20000
AFIX  65
C65   1    0.672233    0.540577    0.047726    11.00000    0.15242    0.14989 =
         0.15293   -0.00164    0.03587    0.00117
AFIX  43
H65   2    0.685664    0.567093    0.059442    11.00000   -1.20000
AFIX  65
C261  1    0.686330    0.493238    0.056515    11.00000    0.15217    0.14684 =
         0.15088   -0.00090    0.03436    0.00230
AFIX  43
H261  2    0.709194    0.488082    0.074111    11.00000   -1.20000
AFIX  65
C131  1    0.666255    0.453607    0.039005    11.00000    0.14767    0.14034 =
         0.14440   -0.00127    0.03474    0.00405
AFIX  43
H131  2    0.675687    0.421934    0.044885    11.00000   -1.20000
AFIX  65
C263  1    0.632082    0.461313    0.012705    11.00000    0.14016    0.13575 =
         0.13935   -0.00237    0.03777    0.00452
AFIX  66
C135  1    0.495957    0.066233   -0.178604    11.00000    0.11941    0.11859 =
         0.11707   -0.00003    0.03370   -0.00264
C17   1    0.524130    0.053954   -0.195081    11.00000    0.11944    0.11836 =
         0.11594    0.00021    0.03393   -0.00263
AFIX  43
H17   2    0.551007    0.069501   -0.191080    11.00000   -1.20000
AFIX  65
C137  1    0.512132    0.018437   -0.217539    11.00000    0.12006    0.12101 =
         0.11724   -0.00247    0.03392   -0.00073
AFIX  43
H137  2    0.530981    0.010222   -0.228563    11.00000   -1.20000
AFIX  65
C69   1    0.471961   -0.004801   -0.223519    11.00000    0.12471    0.12208 =
         0.12182   -0.00407    0.03159   -0.00225
AFIX  43
H69   2    0.463933   -0.028564   -0.238544    11.00000   -1.20000
AFIX  65
C139  1    0.443788    0.007478   -0.207041    11.00000    0.12394    0.12242 =
         0.12384   -0.00241    0.03122   -0.00240
AFIX  43
H139  2    0.416911   -0.008069   -0.211042    11.00000   -1.20000
AFIX  65
C35   1    0.455785    0.042995   -0.184584    11.00000    0.12160    0.12073 =
         0.12085   -0.00175    0.03456   -0.00289
AFIX  43
H35   2    0.436936    0.051210   -0.173559    11.00000   -1.20000
AFIX  66
C138  1    0.588909   -0.073082   -0.121163    11.00000    0.08245    0.08540 =
         0.08841    0.00333    0.02439    0.00081
C140  1    0.553851   -0.041797   -0.133129    11.00000    0.08320    0.08616 =
         0.09231    0.00801    0.02307   -0.00049
AFIX  43
H140  2    0.557368   -0.014008   -0.143754    11.00000   -1.20000
AFIX  65
C142  1    0.513538   -0.052046   -0.129216    11.00000    0.09031    0.09529 =
         0.09923    0.00600    0.02466   -0.00009
AFIX  43
H142  2    0.490083   -0.031114   -0.137222    11.00000   -1.20000
AFIX  65
C144  1    0.508283   -0.093580   -0.113336    11.00000    0.09462    0.09944 =
         0.10370    0.00779    0.02644   -0.00650
AFIX  43
H144  2    0.481311   -0.100438   -0.110718    11.00000   -1.20000
AFIX  65
C146  1    0.543340   -0.124866   -0.101370    11.00000    0.09719    0.09743 =
         0.10544    0.00836    0.02748   -0.00585
AFIX  43
H146  2    0.539824   -0.152655   -0.090745    11.00000   -1.20000
AFIX  65
C148  1    0.583653   -0.114618   -0.105283    11.00000    0.09209    0.09082 =
         0.09914    0.00649    0.02392   -0.00351
AFIX  43
H148  2    0.607109   -0.135550   -0.097277    11.00000   -1.20000
AFIX  66
C141  1    0.762389    0.352828    0.184775    11.00000    0.12928    0.12728 =
         0.12887   -0.00328    0.04318    0.00379
C71   1    0.758912    0.376074    0.157474    11.00000    0.13173    0.12924 =
         0.13344   -0.00143    0.04117    0.00460
AFIX  43
H71   2    0.772541    0.362805    0.144187    11.00000   -1.20000
AFIX  65
C143  1    0.735064    0.419152    0.150032    11.00000    0.13553    0.13558 =
         0.13706    0.00074    0.04117    0.00743
AFIX  43
H143  2    0.732737    0.434705    0.131766    11.00000   -1.20000
AFIX  65
C9    1    0.714694    0.438985    0.169890    11.00000    0.13744    0.13801 =
         0.13900    0.00051    0.04157    0.00575
AFIX  43
H9    2    0.698738    0.467807    0.164910    11.00000   -1.20000
AFIX  65
C145  1    0.718171    0.415740    0.197191    11.00000    0.13750    0.13707 =
         0.13732   -0.00294    0.04132    0.00506
AFIX  43
H145  2    0.704542    0.429010    0.210477    11.00000   -1.20000
AFIX  65
C73   1    0.742018    0.372662    0.204633    11.00000    0.13450    0.13192 =
         0.13344   -0.00222    0.04222    0.00387
AFIX  43
H73   2    0.744344    0.357109    0.222899    11.00000   -1.20000
AFIX  66
C147  1    0.752613    0.253628    0.206016    11.00000    0.12829    0.12716 =
         0.12507    0.00010    0.04360   -0.00337
C37   1    0.715575    0.234657    0.185101    11.00000    0.12956    0.13049 =
         0.12897    0.00092    0.04210   -0.00340
AFIX  43
H37   2    0.711022    0.239507    0.164523    11.00000   -1.20000
AFIX  65
C149  1    0.685341    0.208438    0.194941    11.00000    0.13418    0.13430 =
         0.13227    0.00175    0.04322   -0.00442
AFIX  43
H149  2    0.660560    0.195745    0.180947    11.00000   -1.20000
AFIX  65
C75   1    0.692146    0.201189    0.225697    11.00000    0.13708    0.13795 =
         0.13368    0.00363    0.04412   -0.00534
AFIX  43
H75   2    0.671918    0.183647    0.232280    11.00000   -1.20000
AFIX  65
C151  1    0.729185    0.220160    0.246612    11.00000    0.13754    0.13881 =
         0.13342    0.00436    0.04447   -0.00534
AFIX  43
H151  2    0.733738    0.215310    0.267190    11.00000   -1.20000
AFIX  65
C19   1    0.759418    0.246380    0.236773    11.00000    0.13408    0.13345 =
         0.13124    0.00338    0.04108   -0.00458
AFIX  43
H19   2    0.784200    0.259072    0.250767    11.00000   -1.20000
AFIX  66
C152  1    0.536693    0.293595   -0.079486    11.00000    0.08762    0.08753 =
         0.09122    0.00129    0.02648    0.00386
AFIX  43
H152  2    0.564800    0.305808   -0.071364    11.00000   -1.20000
AFIX  65
C201  1    0.506128    0.319769   -0.101753    11.00000    0.09535    0.09324 =
         0.09507    0.00420    0.02561    0.00238
AFIX  43
H201  2    0.513785    0.349494   -0.108528    11.00000   -1.20000
AFIX  65
C105  1    0.464118    0.301514   -0.113893    11.00000    0.09687    0.09972 =
         0.09825    0.00248    0.02599    0.00494
AFIX  43
H105  2    0.443669    0.319026   -0.128791    11.00000   -1.20000
AFIX  65
C199  1    0.452674    0.257086   -0.103766    11.00000    0.09365    0.09947 =
         0.09620    0.00081    0.02485    0.00332
AFIX  43
H199  2    0.424567    0.244872   -0.111889    11.00000   -1.20000
AFIX  65
C167  1    0.483238    0.230911   -0.081499    11.00000    0.08626    0.09141 =
         0.08997   -0.00126    0.02735    0.00385
AFIX  43
H167  2    0.475581    0.201186   -0.074724    11.00000   -1.20000
AFIX  65
C150  1    0.525247    0.249165   -0.069359    11.00000    0.08123    0.08500 =
         0.08753   -0.00245    0.02769    0.00641
AFIX  66
C153  1    0.715669    0.139223   -0.195601    11.00000    0.13003    0.13228 =
         0.12808    0.00205    0.04329    0.00046
C77   1    0.742858    0.106533   -0.204241    11.00000    0.13560    0.13650 =
         0.13535    0.00222    0.04363   -0.00188
AFIX  43
H77   2    0.732863    0.075344   -0.210917    11.00000   -1.20000
AFIX  65
C155  1    0.784986    0.120458   -0.202902    11.00000    0.13622    0.14000 =
         0.13715    0.00149    0.04466   -0.00058
AFIX  43
H155  2    0.803178    0.098586   -0.208683    11.00000   -1.20000
AFIX  65
C39   1    0.799925    0.167074   -0.192924    11.00000    0.13622    0.14060 =
         0.13677    0.00183    0.04250   -0.00169
AFIX  43
H39   2    0.828112    0.176390   -0.192028    11.00000   -1.20000
AFIX  65
C157  1    0.772736    0.199764   -0.184284    11.00000    0.13445    0.13802 =
         0.13514    0.00168    0.04020   -0.00114
AFIX  43
H157  2    0.782732    0.230953   -0.177608    11.00000   -1.20000
AFIX  65
C79   1    0.730608    0.185840   -0.185622    11.00000    0.13122    0.13375 =
         0.13127    0.00127    0.04091    0.00065
AFIX  43
H79   2    0.712417    0.207712   -0.179842    11.00000   -1.20000
AFIX   0
C154  1    0.946021   -0.144967    0.162275    11.00000    0.09387    0.09029 =
         0.09142    0.00367    0.02638   -0.00428
AFIX  43
H154  2    0.921182   -0.129195    0.163896    11.00000   -1.20000
AFIX   0
C158  1    0.795872   -0.248024   -0.027798    11.00000    0.09789    0.09725 =
         0.09705    0.00029    0.02875   -0.00258
AFIX  43
H158  2    0.768910   -0.235897   -0.027638    11.00000   -1.20000
AFIX  66
C160  1    0.625152    0.172911   -0.215076    11.00000    0.12319    0.12084 =
         0.11809    0.00362    0.03441   -0.00071
C162  1    0.633515    0.195063   -0.239756    11.00000    0.12668    0.12346 =
         0.12076    0.00458    0.03553   -0.00103
AFIX  43
H162  2    0.658963    0.187670   -0.244462    11.00000   -1.20000
AFIX  65
C164  1    0.603844    0.228263   -0.257402    11.00000    0.12911    0.12848 =
         0.12448    0.00475    0.03453   -0.00003
AFIX  43
H164  2    0.609440    0.243084   -0.273914    11.00000   -1.20000
AFIX  65
C166  1    0.565809    0.239312   -0.250369    11.00000    0.12629    0.12701 =
         0.12706    0.00237    0.03353    0.00050
AFIX  43
H166  2    0.545957    0.261525   -0.262175    11.00000   -1.20000
AFIX  65
C168  1    0.557445    0.217160   -0.225689    11.00000    0.12409    0.12284 =
         0.12649    0.00185    0.03161    0.00175
AFIX  43
H168  2    0.531997    0.224553   -0.220984    11.00000   -1.20000
AFIX  65
C170  1    0.587116    0.183959   -0.208043    11.00000    0.12243    0.12129 =
         0.11983    0.00266    0.03470   -0.00031
AFIX  43
H170  2    0.581520    0.169139   -0.191531    11.00000   -1.20000
AFIX  66
C172  1    0.645531    0.069294   -0.214181    11.00000    0.14328    0.13940 =
         0.13521   -0.00148    0.04571   -0.00141
C174  1    0.637301    0.028004   -0.199235    11.00000    0.14316    0.13702 =
         0.13611   -0.00231    0.04358   -0.00232
AFIX  43
H174  2    0.640781    0.029295   -0.178593    11.00000   -1.20000
AFIX  65
C176  1    0.623869   -0.015216   -0.215139    11.00000    0.14563    0.13835 =
         0.13949   -0.00324    0.04197   -0.00210
AFIX  43
H176  2    0.618363   -0.042842   -0.205139    11.00000   -1.20000
AFIX  65
C178  1    0.618668   -0.017147   -0.245989    11.00000    0.14889    0.14196 =
         0.14087   -0.00243    0.04240   -0.00420
AFIX  43
H178  2    0.609681   -0.046064   -0.256630    11.00000   -1.20000
AFIX  65
C180  1    0.626898    0.024143   -0.260936    11.00000    0.15097    0.14350 =
         0.14197   -0.00215    0.04214   -0.00308
AFIX  43
H180  2    0.623418    0.022851   -0.281577    11.00000   -1.20000
AFIX  65
C182  1    0.640330    0.067364   -0.245032    11.00000    0.14962    0.14252 =
         0.13971   -0.00117    0.04174   -0.00273
AFIX  43
H182  2    0.645836    0.094989   -0.255032    11.00000   -1.20000
AFIX   0
C184  1    1.019172    0.036029    0.225175    11.00000    0.08641    0.08109 =
         0.08351   -0.00004    0.01701    0.00222
AFIX  43
H184  2    1.018629    0.069470    0.228822    11.00000   -1.20000
AFIX   0
C188  1    0.861233   -0.254031   -0.044203    11.00000    0.09746    0.09433 =
         0.09959   -0.00084    0.02897   -0.00028
AFIX  43
H188  2    0.879915   -0.243149   -0.054755    11.00000   -1.20000
AFIX  66
C190  1    0.838430   -0.147116    0.183286    11.00000    0.16781    0.16149 =
         0.16235    0.00185    0.04759    0.00082
C192  1    0.851467   -0.178243    0.208105    11.00000    0.17254    0.16386 =
         0.16522    0.00232    0.04866    0.00148
AFIX  43
H192  2    0.859328   -0.165431    0.227590    11.00000   -1.20000
AFIX  65
C194  1    0.852756   -0.228518    0.203801    11.00000    0.17115    0.16278 =
         0.16470    0.00128    0.04918    0.00176
AFIX  43
H194  2    0.861479   -0.249343    0.220406    11.00000   -1.20000
AFIX  65
C196  1    0.841007   -0.247667    0.174678    11.00000    0.16962    0.16202 =
         0.16441   -0.00031    0.04945    0.00369
AFIX  43
H196  2    0.841870   -0.281305    0.171798    11.00000   -1.20000
AFIX  65
C198  1    0.827970   -0.216541    0.149859    11.00000    0.16927    0.16311 =
         0.16471   -0.00074    0.04906    0.00236
AFIX  43
H198  2    0.820109   -0.229353    0.130374    11.00000   -1.20000
AFIX  65
C200  1    0.826681   -0.166266    0.154162    11.00000    0.16821    0.16284 =
         0.16352    0.00098    0.04891    0.00143
AFIX  43
H200  2    0.817958   -0.145440    0.137557    11.00000   -1.20000
AFIX  66
C193  1    0.495105    0.172075   -0.169151    11.00000    0.10769    0.10917 =
         0.10644   -0.00129    0.02703    0.00022
C97   1    0.465056    0.169775   -0.197828    11.00000    0.11585    0.11577 =
         0.11486    0.00014    0.02380   -0.00059
AFIX  43
H97   2    0.454668    0.139595   -0.206246    11.00000   -1.20000
AFIX  65
C195  1    0.450534    0.212580   -0.213923    11.00000    0.11876    0.11654 =
         0.11832    0.00236    0.02503   -0.00035
AFIX  43
H195  2    0.430429    0.211041   -0.233110    11.00000   -1.20000
AFIX  65
C49   1    0.466060    0.257687   -0.201340    11.00000    0.11796    0.11668 =
         0.11856    0.00247    0.02752    0.00094
AFIX  43
H49   2    0.456344    0.286327   -0.212109    11.00000   -1.20000
AFIX  65
C197  1    0.496109    0.259988   -0.172663    11.00000    0.11289    0.11137 =
         0.11376    0.00336    0.02822   -0.00231
AFIX  43
H197  2    0.506497    0.290168   -0.164245    11.00000   -1.20000
AFIX  65
C99   1    0.510632    0.217183   -0.156568    11.00000    0.10667    0.10661 =
         0.10791    0.00149    0.02696   -0.00080
AFIX  43
H99   2    0.530737    0.218722   -0.137381    11.00000   -1.20000
AFIX  66
C202  1    0.833036    0.431219    0.071471    11.00000    0.15056    0.14759 =
         0.15012    0.00175    0.04457   -0.00465
C204  1    0.862466    0.454059    0.096022    11.00000    0.15408    0.15450 =
         0.15352    0.00096    0.04453   -0.00555
AFIX  43
H204  2    0.856991    0.455076    0.114605    11.00000   -1.20000
AFIX  65
C206  1    0.900079    0.475380    0.092800    11.00000    0.15573    0.15631 =
         0.15665    0.00183    0.04569   -0.00580
AFIX  43
H206  2    0.919770    0.490662    0.109226    11.00000   -1.20000
AFIX  65
C208  1    0.908262    0.473861    0.065026    11.00000    0.15404    0.15532 =
         0.15476    0.00167    0.04560   -0.00381
AFIX  43
H208  2    0.933428    0.488127    0.062870    11.00000   -1.20000
AFIX  65
C210  1    0.878832    0.451021    0.040475    11.00000    0.15111    0.15318 =
         0.15298    0.00157    0.04701   -0.00277
AFIX  43
H210  2    0.884307    0.450005    0.021892    11.00000   -1.20000
AFIX  65
C212  1    0.841219    0.429700    0.043697    11.00000    0.14931    0.14952 =
         0.15044    0.00122    0.04645   -0.00379
AFIX  43
H212  2    0.821528    0.414418    0.027270    11.00000   -1.20000
AFIX  66
C203  1    0.807402    0.411324   -0.062993    11.00000    0.32809    0.33032 =
         0.32932    0.00028    0.10163   -0.00073
C51   1    0.844391    0.400263   -0.039215    11.00000    0.32906    0.33114 =
         0.33004   -0.00032    0.10132   -0.00053
AFIX  43
H51   2    0.843748    0.402895   -0.019351    11.00000   -1.20000
AFIX  65
C205  1    0.882341    0.385269   -0.045125    11.00000    0.33218    0.33302 =
         0.33203   -0.00069    0.09974    0.00126
AFIX  43
H205  2    0.907089    0.377868   -0.029215    11.00000   -1.20000
AFIX  65
C103  1    0.883302    0.381335   -0.074813    11.00000    0.33260    0.33290 =
         0.33175   -0.00051    0.10023    0.00164
AFIX  43
H103  2    0.908694    0.371303   -0.078768    11.00000   -1.20000
AFIX  65
C207  1    0.846314    0.392396   -0.098593    11.00000    0.33129    0.33301 =
         0.33203   -0.00078    0.10032    0.00081
AFIX  43
H207  2    0.846958    0.389764   -0.118456    11.00000   -1.20000
AFIX  65
C13   1    0.808364    0.407391   -0.092683    11.00000    0.33013    0.33236 =
         0.33158   -0.00073    0.10046   -0.00047
AFIX  43
H13   2    0.783616    0.414791   -0.108593    11.00000   -1.20000
AFIX   0
C211  1    0.983721   -0.220751    0.158917    11.00000    0.10359    0.09365 =
         0.09653    0.00103    0.02393   -0.00318
AFIX  43
H211  2    0.983988   -0.254756    0.159993    11.00000   -1.20000
AFIX   0
C213  1    1.002887   -0.030813    0.191420    11.00000    0.07827    0.07552 =
         0.07235    0.00284    0.01730    0.00455
AFIX  66
C214  1    0.650530    0.305298   -0.147906    11.00000    0.15085    0.15059 =
         0.14550    0.00243    0.04809   -0.00095
C216  1    0.692155    0.324259   -0.135183    11.00000    0.14975    0.15353 =
         0.14835    0.00286    0.04791    0.00199
AFIX  43
H216  2    0.703159    0.328113   -0.114332    11.00000   -1.20000
AFIX  65
C218  1    0.717333    0.337461   -0.153626    11.00000    0.15031    0.15589 =
         0.15163    0.00327    0.04831    0.00211
AFIX  43
H218  2    0.745183    0.350147   -0.145114    11.00000   -1.20000
AFIX  65
C220  1    0.700886    0.331702   -0.184792    11.00000    0.15351    0.15653 =
         0.15216    0.00077    0.05043    0.00228
AFIX  43
H220  2    0.717732    0.340535   -0.197131    11.00000   -1.20000
AFIX  65
C222  1    0.659261    0.312741   -0.197514    11.00000    0.15577    0.15750 =
         0.15122   -0.00007    0.05114   -0.00337
AFIX  43
H222  2    0.648257    0.308887   -0.218366    11.00000   -1.20000
AFIX  65
C224  1    0.634082    0.299539   -0.179072    11.00000    0.15519    0.15494 =
         0.14968    0.00102    0.04896   -0.00459
AFIX  43
H224  2    0.606232    0.286853   -0.187584    11.00000   -1.20000
AFIX   0
C221  1    0.850520   -0.314684   -0.007914    11.00000    0.10258    0.09762 =
         0.10416    0.00345    0.02952   -0.00244
AFIX  43
H221  2    0.859969   -0.341326    0.004873    11.00000   -1.20000
AFIX   0
C226  1    1.046064   -0.040503    0.242379    11.00000    0.08736    0.08367 =
         0.07941    0.00005    0.01837    0.00141
AFIX  43
H226  2    1.063179   -0.059324    0.258252    11.00000   -1.20000
AFIX  66
C228  1    0.970278    0.303392    0.197853    11.00000    0.09039    0.08981 =
         0.08882   -0.00044    0.02206   -0.00029
C230  1    0.995117    0.333901    0.220527    11.00000    0.09385    0.08979 =
         0.08980    0.00150    0.02043   -0.00333
AFIX  43
H230  2    0.994043    0.367648    0.217733    11.00000   -1.20000
AFIX  65
C232  1    1.021562    0.313970    0.247379    11.00000    0.09230    0.09368 =
         0.09070    0.00067    0.02119   -0.00380
AFIX  43
H232  2    1.038181    0.334383    0.262550    11.00000   -1.20000
AFIX  65
C234  1    1.023168    0.263531    0.251557    11.00000    0.09316    0.09292 =
         0.09174    0.00173    0.02331   -0.00279
AFIX  43
H234  2    1.040862    0.250196    0.269522    11.00000   -1.20000
AFIX  65
C236  1    0.998329    0.233021    0.228883    11.00000    0.09568    0.09381 =
         0.09297    0.00119    0.02403   -0.00138
AFIX  43
H236  2    0.999404    0.199274    0.231678    11.00000   -1.20000
AFIX  65
C238  1    0.971884    0.252951    0.202031    11.00000    0.09350    0.09090 =
         0.09149   -0.00046    0.02185   -0.00320
AFIX  43
H238  2    0.955265    0.232538    0.186860    11.00000   -1.20000
AFIX   0
C240  1    0.815027   -0.289139   -0.010219    11.00000    0.10474    0.10065 =
         0.10179    0.00311    0.02903   -0.00431
AFIX  43
H240  2    0.799238   -0.300404    0.002282    11.00000   -1.20000
AFIX  66
C242  1    0.594047   -0.245326   -0.071932    11.00000    0.09595    0.09688 =
         0.09531   -0.00059    0.02436   -0.00517
AFIX  43
H242  2    0.577642   -0.248138   -0.058559    11.00000   -1.20000
AFIX  65
C58   1    0.634886   -0.223272   -0.062595    11.00000    0.09198    0.09194 =
         0.09154   -0.00098    0.02692   -0.00445
C124  1    0.659406   -0.219068   -0.082583    11.00000    0.09715    0.09464 =
         0.09211   -0.00448    0.02497    0.00002
AFIX  43
H124  2    0.686730   -0.204313   -0.076335    11.00000   -1.20000
AFIX  65
C209  1    0.643086   -0.236919   -0.111908    11.00000    0.10577    0.10565 =
         0.09931   -0.00085    0.02468   -0.00116
AFIX  43
H209  2    0.659491   -0.234106   -0.125282    11.00000   -1.20000
AFIX  65
C101  1    0.602247   -0.258973   -0.121247    11.00000    0.10662    0.10702 =
         0.10224   -0.00092    0.02513    0.00041
AFIX  43
H101  2    0.591329   -0.270916   -0.140868    11.00000   -1.20000
AFIX  65
C53   1    0.577727   -0.263176   -0.101259    11.00000    0.10372    0.10449 =
         0.10174    0.00022    0.02402   -0.00490
AFIX  43
H53   2    0.550403   -0.277932   -0.107507    11.00000   -1.20000
AFIX   0
C244  1    1.027544   -0.062185    0.215388    11.00000    0.08462    0.07965 =
         0.07564    0.00393    0.01653    0.00343
AFIX  43
H244  2    1.030563   -0.095525    0.212463    11.00000   -1.20000
AFIX  66
C246  1    0.978459    0.333959    0.140323    11.00000    0.13288    0.13348 =
         0.13306    0.00263    0.04052   -0.00583
C248  1    1.022479    0.322289    0.151530    11.00000    0.13260    0.13769 =
         0.13552    0.00417    0.04259   -0.00311
AFIX  43
H248  2    1.033781    0.310404    0.171137    11.00000   -1.20000
AFIX  65
C250  1    1.049609    0.328382    0.133432    11.00000    0.13496    0.14288 =
         0.14039    0.00604    0.04320   -0.00167
AFIX  43
H250  2    1.079063    0.320574    0.140931    11.00000   -1.20000
AFIX  65
C252  1    1.032718    0.346146    0.104127    11.00000    0.13546    0.14393 =
         0.13974    0.00482    0.04390   -0.00306
AFIX  43
H252  2    1.050870    0.350223    0.092018    11.00000   -1.20000
AFIX  65
C254  1    0.988697    0.357816    0.092920    11.00000    0.13791    0.14293 =
         0.13777    0.00422    0.04070   -0.00565
AFIX  43
H254  2    0.977396    0.369701    0.073313    11.00000   -1.20000
AFIX  65
C256  1    0.961567    0.351723    0.111018    11.00000    0.13413    0.13706 =
         0.13388    0.00299    0.04116   -0.00798
AFIX  43
H256  2    0.932114    0.359531    0.103519    11.00000   -1.20000
AFIX  66
C258  1    0.612167   -0.192970   -0.010027    11.00000    0.09156    0.09401 =
         0.09865    0.00488    0.03528   -0.00641
C260  1    0.589649   -0.148811   -0.015319    11.00000    0.09659    0.09954 =
         0.10347    0.00204    0.03633   -0.00214
AFIX  43
H260  2    0.598036   -0.124299   -0.026342    11.00000   -1.20000
AFIX  65
C262  1    0.554595   -0.141290   -0.004135    11.00000    0.09878    0.10367 =
         0.10617    0.00141    0.03818    0.00025
AFIX  43
H262  2    0.539529   -0.111745   -0.007676    11.00000   -1.20000
AFIX  65
C264  1    0.542058   -0.177927    0.012340    11.00000    0.09774    0.10233 =
         0.10341    0.00504    0.03805   -0.00191
AFIX  43
H264  2    0.518605   -0.172895    0.019823    11.00000   -1.20000
AFIX  65
C266  1    0.564576   -0.222086    0.017632    11.00000    0.09709    0.10246 =
         0.10103    0.00526    0.03546   -0.00422
AFIX  43
H266  2    0.556188   -0.246599    0.028656    11.00000   -1.20000
AFIX  65
C268  1    0.599630   -0.229608    0.006449    11.00000    0.09444    0.09693 =
         0.09740    0.00426    0.03409   -0.00570
AFIX  43
H268  2    0.614696   -0.259153    0.009990    11.00000   -1.20000
AFIX   0
C270  1    1.040796    0.006104    0.247023    11.00000    0.08950    0.08642 =
         0.08425   -0.00160    0.01742    0.00226
AFIX  43
H270  2    1.052705    0.018649    0.266413    11.00000   -1.20000
AFIX   0

BR1   4    1.046299    0.128882    0.316614    11.00000    0.21613    0.05251 =
         0.10898   -0.01079    0.02438    0.02265
BR2   4    0.507940    0.411732   -0.199494    10.50000    0.14922    0.09781 =
         0.09740    0.04113    0.00075    0.02108
BR3   4    0.659033   -0.135208    0.288151    10.50000    0.18596    0.14815 =
         0.16720    0.02126    0.00934    0.03363
HKLF 4


REM  cu_20240720_ys_aucu60_0m_a. New: P21/c
REM wR2 = 0.2760, GooF = S = 0.997, Restrained GooF = 0.964 for all data
REM R1 = 0.0930 for 44554 Fo > 4sig(Fo) and 0.1199 for all 70302 data
REM 2768 parameters refined using 5087 restraints

END

WGHT      0.1896      0.0000

REM Highest difference peak  4.803,  deepest hole -5.776,  1-sigma level  0.472
Q1    1   0.8288 -0.0569  0.0747  11.00000  0.05    4.80
Q2    1   0.6897 -0.1596 -0.0385  11.00000  0.05    4.80
Q3    1   0.6605  0.0893 -0.1011  11.00000  0.05    4.80
Q4    1   0.7133  0.0696 -0.0352  11.00000  0.05    4.63
Q5    1   0.7361 -0.0798 -0.0327  11.00000  0.05    4.59
Q6    1   0.8693  0.0902  0.1366  11.00000  0.05    4.55
;
_shelx_res_checksum                44423
_shelx_hkl_file
;
  -3   0   0   91.48    3.55
   3   0   0   84.19    2.31
  -4   0   0   12.00    1.28
   4   0   0   16.53    1.08
  -4   0   0   12.44    1.34
  -5   0   0    5.87    2.30
  -5   0   0    3.68    1.41
   5   0   0    5.36    1.04
   6   0   0   45.94    2.34
  -6   0   0   43.07    2.69
  -6   0   0   45.65    2.89
  -6   0   0   52.47    4.75
   7   0   0  336.72    8.90
  -7   0   0  366.25   11.70
  -7   0   0  368.33    9.29
  -7   0   0  367.12    9.51
   8   0   0    5.42    1.31
  -8   0   0    7.51    3.09
  -8   0   0    7.42    1.70
  -8   0   0   10.03    1.64
  -9   0   0  579.49   13.74
   9   0   0  539.63   13.78
  -9   0   0  570.07   14.02
  10   0   0    8.61    1.83
 -10   0   0   11.13    3.52
 -10   0   0    4.17    1.74
 -10   0   0    4.01    1.40
 -11   0   0    1.60    1.68
 -11   0   0    2.77    2.93
 -11   0   0    1.52    1.24
  11   0   0    3.32    2.23
 -12   0   0  739.47   18.13
 -12   0   0  818.45   23.51
 -12   0   0  726.88   18.46
  13   0   0    1.78    3.25
 -13   0   0    4.75    2.13
 -13   0   0    1.98    3.54
 -15   0   0  533.94   15.01
 -15   0   0  552.28   15.99
 -15   0   0  586.66   21.18
 -16   0   0   31.66    6.13
 -16   0   0   30.52    3.48
 -16   0   0   25.84    3.32
 -17   0   0  267.14    9.19
 -17   0   0  273.57    9.40
 -17   0   0  239.62   14.17
 -18   0   0  152.01    7.00
 -18   0   0  159.57   11.87
 -18   0   0  149.07    6.71
 -19   0   0   16.86    6.07
 -19   0   0   25.34    3.18
 -19   0   0   22.43    3.36
 -20   0   0   36.23    6.63
 -20   0   0   30.69    3.32
 -20   0   0   38.82    8.17
 -20   0   0   26.12    3.50
 -21   0   0  243.79   11.65
 -21   0   0  225.27   18.58
 -22   0   0   64.37    8.32
 -22   0   0   83.54    7.73
 -22   0   0   81.36   11.97
 -23   0   0  665.04   30.37
 -24   0   0  273.99   14.78
 -24   0   0  285.68   20.46
 -25   0   0   79.44    8.32
 -25   0   0   67.07   12.44
 -26   0   0    2.66    3.96
 -26   0   0    8.91    7.95
 -27   0   0    8.79    4.30
 -27   0   0    4.67    7.23
 -28   0   0  106.41    8.99
 -28   0   0  100.65   15.09
 -29   0   0    5.40    3.85
 -30   0   0   20.93    4.59
 -31   0   0    1.65    3.11
 -32   0   0    7.04    3.15
 -33   0   0    1.90    2.82
 -34   0   0    0.49    2.30
 -35   0   0    0.61    2.09
 -36   0   0   40.72    4.58
  -2  -1   0   36.97    2.13
   2  -1   0   34.73    1.29
  -2  -1   0   30.96    1.53
  -2   1   0   38.19    1.58
  -2   1   0   35.78    1.43
  -3   1   0  357.98    8.05
  -4  -1   0    6.51    1.94
  -4  -1   0    6.09    1.04
  -4  -1   0    4.85    1.14
   4  -1   0    4.55    1.08
   4   1   0    6.15    0.79
  -4   1   0    8.26    1.64
  -4   1   0    6.57    0.92
  -4   1   0    4.60    0.97
  -5  -1   0   14.69    1.90
   5  -1   0   14.38    1.65
  -5  -1   0   14.38    2.11
  -5  -1   0   23.34    4.19
   5   1   0   14.86    1.63
  -5   1   0   16.51    1.76
  -5   1   0   14.66    1.79
  -5   1   0   20.54    2.76
  -6  -1   0    2.42    1.44
  -6  -1   0    3.40    2.69
  -6  -1   0    2.47    1.71
   6  -1   0    2.50    1.39
  -6   1   0    2.05    1.04
   6   1   0    2.57    1.17
  -6   1   0    2.77    1.28
  -6   1   0    1.93    2.26
   7  -1   0  618.93   15.74
  -7  -1   0  697.63   16.48
  -7  -1   0  740.71   19.26
  -7  -1   0  678.24   16.11
  -7   1   0  742.27   18.08
  -7   1   0  679.79   15.68
  -7   1   0  671.96   15.41
   7   1   0  634.77   15.46
   8  -1   0  269.54    8.24
  -8  -1   0  289.80    8.65
  -8  -1   0  290.73    8.48
  -8   1   0  266.78    7.78
  -8   1   0  327.22   10.52
  -8   1   0  272.96    7.66
   8   1   0  305.18    8.07
  -9  -1   0  165.82    6.08
  -9  -1   0  166.55    8.59
  -9  -1   0  157.73    5.95
  -9   1   0  145.66    5.23
  -9   1   0  160.35    7.72
   9   1   0  145.61    5.38
  -9   1   0  149.27    5.16
 -10  -1   0   28.35    2.87
 -10  -1   0   32.51    3.37
  10  -1   0   20.06    3.55
 -10  -1   0   34.41    4.77
 -10   1   0   28.80    2.71
 -10   1   0   27.20    2.42
  10   1   0   30.02    2.82
 -10   1   0   40.58    4.67
 -11  -1   0    8.23    1.95
 -11  -1   0    6.10    3.37
 -11  -1   0    8.83    2.31
 -11   1   0   10.29    1.82
 -11   1   0    6.34    1.79
 -11   1   0   10.61    3.28
  11   1   0    9.49    3.05
 -12  -1   0  398.58   16.06
  12  -1   0  431.52   16.15
 -12  -1   0  418.52   11.96
 -12  -1   0  424.87   11.64
 -12   1   0  402.08   14.89
 -12   1   0  408.53   11.13
 -12   1   0  414.67   11.49
 -13  -1   0  365.74   10.48
 -13  -1   0  349.28   10.70
 -13  -1   0  398.04   24.68
  13  -1   0  328.06   12.20
 -13   1   0  325.76   10.30
  13   1   0  327.53   12.57
 -13   1   0  351.75   10.33
 -14  -1   0  516.31   19.08
 -14  -1   0  545.75   20.45
 -14   1   0  588.32   26.80
  14   1   0  451.59   15.84
 -14   1   0  545.34   17.16
 -15  -1   0  589.76   16.45
 -15  -1   0  566.02   15.86
 -15   1   0  596.49   15.68
 -15   1   0  584.19   15.92
 -16  -1   0  105.62    5.61
 -16  -1   0   91.67   10.18
 -16  -1   0   95.53    5.59
 -16   1   0   85.77    9.11
 -16   1   0   90.40    5.70
 -16   1   0   96.90    5.55
 -17  -1   0   75.34    4.89
 -17  -1   0   82.84    5.47
 -17  -1   0   88.01    9.87
 -17   1   0   85.74    8.94
 -17   1   0   86.95    5.26
 -17   1   0   83.29    5.52
 -18  -1   0    5.14    2.00
 -18  -1   0    0.35    2.51
 -18  -1   0    1.24    4.60
 -18   1   0    8.27    2.36
 -18   1   0    6.83    2.75
 -18   1   0    4.63    4.44
 -19  -1   0   33.35    7.78
 -19  -1   0   29.01    4.46
 -19  -1   0   29.98    3.36
 -19  -1   0   27.83    3.65
 -19   1   0   23.26    3.56
 -19   1   0   37.75    4.64
 -19   1   0   28.63    3.45
 -19   1   0   34.04    7.08
 -20  -1   0  274.07    9.14
 -20  -1   0  242.30   16.54
 -20  -1   0  276.71    9.29
 -20   1   0  263.78    9.28
 -20   1   0  232.16   13.33
 -20   1   0  256.53   15.42
 -21  -1   0   68.60    7.00
 -21  -1   0   62.19   12.56
 -21   1   0   67.22    6.72
 -21   1   0   67.10    9.96
 -22  -1   0  227.67   17.92
 -22  -1   0  259.61   12.54
 -22  -1   0  209.88   12.93
 -22   1   0  241.38   11.92
 -22   1   0  217.62   16.50
 -23  -1   0   68.92   13.27
 -23  -1   0   40.90    6.81
 -23  -1   0   52.61    8.36
  23   1   0   35.16    6.48
 -23   1   0   68.50   11.81
 -23   1   0   49.98    6.97
 -24  -1   0   53.41   12.02
 -24  -1   0   51.00    7.39
 -24  -1   0   67.99    9.41
  24   1   0   33.27    6.23
 -24   1   0   48.28    6.96
 -24   1   0   52.78   11.65
 -25  -1   0    1.26    7.51
 -25  -1   0   11.77    6.67
 -25  -1   0   -0.20    3.89
 -25   1   0   -4.81    6.32
 -25   1   0    2.37    3.83
 -26  -1   0    5.40    8.23
 -26  -1   0   -1.91    3.93
 -26   1   0   10.51    7.48
 -26   1   0    1.38    3.70
 -27  -1   0    4.36    4.25
 -27  -1   0   -0.23    6.70
 -27  -1   0   -1.07    2.49
 -27   1   0    4.27    7.22
 -27   1   0   -0.51    3.50
 -28  -1   0    8.13    8.78
 -28  -1   0    2.62    3.57
 -28   1   0    6.83    8.09
 -28   1   0    7.36    4.11
 -29  -1   0   15.83    4.85
 -29   1   0   24.39    5.12
 -30  -1   0    7.76    3.74
 -30   1   0    5.99    3.39
 -31  -1   0   37.25    6.06
 -31   1   0   45.29    6.27
 -32  -1   0    2.01    3.02
 -32   1   0    2.94    2.95
 -33  -1   0   -0.66    2.34
 -33   1   0    1.15    2.78
 -34  -1   0    2.12    2.60
 -34   1   0    3.41    2.77
 -35  -1   0    0.41    2.40
 -35   1   0    1.98    2.24
 -36  -1   0    3.20    2.11
 -36   1   0    2.18    2.49
   0  -2   0   21.61    1.17
   0   2   0   20.27    1.10
  -1  -2   0   94.82    2.81
   1  -2   0   94.53    2.80
  -1  -2   0   88.41    3.31
  -1   2   0   98.94    2.79
  -2  -2   0   41.87    2.97
   2  -2   0   41.19    1.66
   2  -2   0   34.31    1.51
  -2   2   0   42.51    1.61
  -2   2   0   40.97    1.30
   3  -2   0   61.09    2.18
  -3  -2   0   66.06    3.70
  -3  -2   0   53.01    2.78
  -3  -2   0   50.57    2.59
  -3   2   0   60.80    2.50
  -3   2   0   57.49    2.40
  -3   2   0   64.45    2.35
  -4  -2   0    0.82    1.12
  -4  -2   0    0.33    1.91
  -4  -2   0   -0.49    0.80
  -4   2   0    1.45    1.07
   4   2   0    0.03    0.63
  -4   2   0    0.95    1.31
  -4   2   0    1.74    0.90
  -5  -2   0    1.10    1.08
  -5  -2   0    3.83    2.64
  -5  -2   0    2.37    1.41
   5  -2   0    3.49    1.34
  -5   2   0    1.09    1.23
  -5   2   0    3.46    1.89
   5   2   0    1.60    1.06
  -5   2   0    1.74    1.05
  -6  -2   0   70.23    3.56
  -6  -2   0   64.72    3.34
   6  -2   0   71.39    3.49
  -6  -2   0   82.54    5.93
  -6   2   0   73.99    3.20
  -6   2   0   72.27    3.18
  -7  -2   0   59.33    3.79
  -7  -2   0   72.73    5.96
   7  -2   0   61.52    3.59
  -7  -2   0   58.40    3.49
  -7   2   0   62.01    3.04
  -7   2   0   66.40    3.12
   8  -2   0   49.47    3.53
  -8  -2   0   55.41    5.83
  -8  -2   0   39.36    3.58
  -8   2   0   51.01    2.90
  -8   2   0   45.46    2.72
  -9  -2   0    6.40    3.32
   9  -2   0    3.79    1.80
  -9  -2   0    4.24    2.20
  -9  -2   0    6.79    1.91
  -9   2   0    2.08    1.47
  -9   2   0    5.64    2.60
  -9   2   0    2.50    1.15
 -10  -2   0   10.19    2.22
  10  -2   0    8.41    2.14
 -10  -2   0   10.52    2.48
 -10  -2   0   21.15    4.73
 -10   2   0   11.20    1.97
 -10   2   0   10.94    1.79
 -10   2   0   16.54    3.36
  11  -2   0    1.75    1.85
 -11  -2   0    0.21    2.23
 -11  -2   0    1.91    1.69
 -11  -2   0    3.48    3.32
 -11   2   0    0.62    1.22
 -11   2   0    1.36    1.64
  11   2   0    0.18    1.89
 -11   2   0    1.92    2.70
  12  -2   0  384.54   13.30
 -12  -2   0  453.63   17.67
 -12  -2   0  457.26   12.76
 -12  -2   0  446.03   13.08
  12   2   0  399.93   13.20
 -12   2   0  441.37   11.78
 -12   2   0  459.86   15.12
 -12   2   0  426.12   12.04
 -13  -2   0  322.89   12.35
 -13  -2   0  367.63   16.21
 -13  -2   0  348.12   12.68
  13  -2   0  292.72   11.69
  13   2   0  302.54   11.15
 -13   2   0  354.48   13.56
 -14  -2   0   85.67    9.98
 -14  -2   0   65.06    5.31
 -14  -2   0   63.70    4.92
  14  -2   0   58.39    6.10
 -14   2   0   71.87    7.46
 -14   2   0   68.50    4.67
 -14   2   0   70.17    5.28
  14   2   0   61.01    5.52
 -15  -2   0  516.50   14.83
 -15  -2   0  508.94   21.47
 -15  -2   0  523.38   15.24
 -15   2   0  551.38   15.10
 -15   2   0  545.72   14.63
 -15   2   0  508.72   18.72
 -16  -2   0  811.03   21.48
 -16  -2   0  817.28   21.03
 -16  -2   0  821.59   29.19
 -16   2   0  870.74   21.18
 -16   2   0  854.06   21.66
 -16   2   0  834.71   26.01
 -17  -2   0   22.23    6.34
 -17  -2   0   31.17    3.57
 -17   2   0   32.41    3.69
 -17   2   0   26.85    5.69
 -17   2   0   25.66    3.58
 -18  -2   0   85.46    5.61
 -18  -2   0   82.79   10.30
 -18  -2   0   76.72    4.84
 -18   2   0   81.03    8.51
 -18   2   0   83.74    5.67
 -18   2   0   86.36    5.30
 -19  -2   0  122.64    5.96
 -19  -2   0  111.25    7.42
 -19  -2   0  108.22   11.91
 -19  -2   0  116.06    6.27
 -19   2   0  122.03    6.21
 -19   2   0  122.58    6.66
 -19   2   0   96.36    6.53
 -19   2   0   99.58    9.55
 -20  -2   0   79.29    8.24
 -20  -2   0   69.22   11.15
 -20  -2   0   66.18    5.24
 -20  -2   0   56.66    4.21
 -20   2   0   71.65    9.00
 -21  -2   0  698.52   16.71
 -21  -2   0  713.25   16.88
 -21  -2   0  661.73   21.43
 -21  -2   0  730.97   23.00
 -21  -2   0  601.85   28.73
 -21   2   0  658.83   26.08
 -21   2   0  665.35   21.02
 -22  -2   0  772.35   24.72
 -22  -2   0  616.61   30.60
 -22   2   0  715.12   30.37
 -22   2   0  748.31   22.85
 -23  -2   0  768.57   25.80
 -23  -2   0  832.00   26.46
 -23   2   0  795.31   31.19
 -24  -2   0  763.91   28.97
 -24  -2   0  708.31   25.71
 -24  -2   0  748.97   35.15
 -24   2   0  801.74   32.30
 -24   2   0  845.40   26.33
 -25  -2   0   23.73   10.29
 -25  -2   0   17.81    5.14
 -25  -2   0   16.19    7.35
 -25   2   0   24.17    5.21
 -25   2   0   18.83    7.98
 -26  -2   0   50.13    7.29
 -26  -2   0   45.23    8.72
 -26   2   0   53.54    6.95
 -26   2   0   63.09   10.99
 -27  -2   0  123.33   17.52
 -27  -2   0  142.04   10.92
 -27   2   0  145.73   13.86
 -27   2   0  139.27   10.19
 -28  -2   0    3.64    7.84
 -28  -2   0    1.37    3.54
 -28  -2   0   -1.83    2.27
 -28   2   0   -2.24    5.69
 -28   2   0    3.15    3.59
 -29  -2   0    3.27    3.92
 -29  -2   0    0.20    2.97
 -29   2   0    2.55    3.17
 -30   2   0  112.01    9.00
 -31  -2   0   48.85    6.80
 -31   2   0   51.20    6.62
 -32  -2   0   10.22    4.15
 -32   2   0    5.88    3.41
 -33  -2   0    1.36    3.07
 -33   2   0    2.98    2.79
 -34  -2   0   20.23    4.41
 -34   2   0   16.08    3.66
 -35  -2   0   -0.98    2.06
 -35   2   0   -1.23    2.02
 -36  -2   0    0.36    2.15
 -36   2   0    2.40    2.25
   0  -3   0   -2.22    1.30
   0  -3   0   -0.03    0.65
   1  -3   0 1888.07   39.85
   2  -3   0  254.94    6.52
  -2  -3   0  236.45    6.42
  -2   3   0  256.47    6.41
  -3   3   0  384.87   10.11
  -3   3   0  415.66    8.80
  -3   3   0  425.08    9.58
  -3   3   0  388.43    9.88
  -4  -3   0   30.02    3.11
  -4  -3   0   28.78    3.05
   4   3   0   27.16    1.94
  -4   3   0   34.11    2.47
  -4   3   0   36.88    2.36
  -5  -3   0   24.93    2.71
  -5  -3   0   35.18    4.46
   5  -3   0   27.22    2.37
  -5  -3   0   28.40    2.48
  -5   3   0   32.47    2.76
  -5   3   0   34.66    2.53
  -5   3   0   30.71    2.70
  -5   3   0   25.79    2.43
  -6  -3   0    4.85    1.45
   6  -3   0    3.25    1.28
  -6  -3   0    5.03    1.70
  -6  -3   0    9.35    3.37
   6   3   0    3.62    1.08
  -6   3   0    6.69    1.86
  -6   3   0    7.34    1.62
  -6   3   0    6.85    1.45
  -7  -3   0  279.57    8.87
  -7  -3   0  346.58   12.56
   7  -3   0  318.29    8.81
  -7   3   0  319.36    8.86
  -8  -3   0   25.57    4.34
  -8  -3   0   20.19    2.53
   8  -3   0   22.81    2.65
  -8  -3   0   23.93    2.64
   8   3   0   21.27    2.27
  -8   3   0   28.45    3.42
  -8   3   0   26.51    2.40
  -8   3   0   26.68    2.69
  -9  -3   0   73.13    4.76
   9  -3   0   80.12    4.34
  -9  -3   0   93.03    7.54
  -9   3   0   83.72    5.14
   9   3   0   79.43    4.03
  -9   3   0   76.30    3.97
 -10  -3   0    2.81    1.76
  10  -3   0    7.23    2.05
 -10  -3   0    1.96    3.15
 -10  -3   0    1.92    2.31
 -10   3   0    3.03    2.28
 -10   3   0    2.32    1.69
 -10   3   0    2.10    1.36
  10   3   0    3.88    1.64
 -11  -3   0  460.25   17.84
  11  -3   0  398.82   12.98
 -11  -3   0  440.42   12.92
 -11  -3   0  413.06   13.08
 -11   3   0  459.38   12.04
  11   3   0  419.55   12.68
 -11   3   0  442.31   12.27
 -11   3   0  477.57   14.26
  12  -3   0    9.53    2.80
 -12  -3   0   17.08    3.52
 -12  -3   0   12.18    5.55
 -12   3   0   11.71    3.47
  12   3   0   13.66    2.90
 -13  -3   0  759.57   26.03
 -13   3   0  781.40   21.54
  13   3   0  644.61   19.66
 -14  -3   0  507.33   22.01
 -14  -3   0  617.75   16.62
 -14   3   0  541.18   18.20
 -15  -3   0    7.52    6.02
 -15  -3   0   -0.97    3.07
 -15  -3   0    1.37    2.84
 -15   3   0    1.00    2.64
  15   3   0    6.61    4.57
 -15   3   0    0.46    2.48
 -16  -3   0  374.71   12.40
 -16  -3   0  383.66   12.79
 -16  -3   0  361.81   19.13
 -16   3   0  380.24   12.35
 -16   3   0  391.46   15.57
 -16   3   0  383.24   12.03
 -17  -3   0  157.75    7.35
 -17  -3   0  132.89   12.60
 -17  -3   0  144.20    7.40
 -17   3   0  164.66    7.52
 -17   3   0  143.15    9.76
 -17   3   0  166.28    7.46
 -18  -3   0   20.05    3.14
 -18  -3   0   18.40    6.28
 -18  -3   0   16.25    3.39
 -18   3   0   15.89    3.40
 -18   3   0   20.95    3.26
 -18   3   0   28.12    5.46
 -19  -3   0    4.11    5.24
 -19  -3   0    1.68    1.69
 -19  -3   0   -2.68    2.70
 -19  -3   0    1.66    2.67
 -19   3   0   -0.42    3.21
 -19   3   0    1.07    2.07
 -20  -3   0   26.56    3.39
 -20  -3   0   31.34   11.40
 -20  -3   0   34.16    6.06
 -20  -3   0   25.87    3.65
 -20   3   0   43.35    6.22
 -21  -3   0   90.25    4.60
 -21  -3   0   85.76    5.41
 -21  -3   0   71.97   12.04
 -21  -3   0   88.36    8.76
 -21  -3   0   81.16    7.64
 -21   3   0   85.25    6.62
 -21   3   0   87.32   10.21
 -22  -3   0    1.81    7.86
 -22  -3   0    1.88    4.23
 -22  -3   0    8.51    5.77
 -22   3   0    1.56    3.91
 -23  -3   0  270.92   22.21
 -23  -3   0  287.23   15.33
 -23  -3   0  320.18   15.28
 -23   3   0  330.04   13.83
 -23   3   0  326.54   18.60
 -24  -3   0   33.00    9.49
 -24  -3   0   37.41   11.43
 -24  -3   0   49.29    8.76
 -24   3   0   60.24   10.30
 -24   3   0   38.94    8.13
 -25  -3   0  227.93   13.33
 -25  -3   0  193.39   20.39
 -25   3   0  248.26   12.51
 -25   3   0  202.80   15.08
 -26  -3   0   -0.82    3.74
 -26  -3   0    6.78    7.09
 -26  -3   0   -0.15    7.77
 -26   3   0    0.11    3.63
 -26   3   0   -2.51    3.55
  26   3   0   -0.57    3.81
 -27  -3   0   32.96    8.73
 -27  -3   0   41.02    6.77
 -27  -3   0   35.08   11.55
 -27   3   0   37.86    5.89
 -28  -3   0    7.18    4.22
 -28  -3   0   17.63    7.33
 -28  -3   0    7.91    8.35
 -28   3   0   17.26    4.39
 -29  -3   0   47.04    6.89
 -29  -3   0   39.03   16.56
 -29   3   0   59.41    7.03
 -30  -3   0    0.85    3.84
 -30  -3   0    0.54    2.56
 -30   3   0    3.23    3.78
 -31  -3   0    4.64    3.49
 -31   3   0    8.43    3.38
 -32  -3   0    2.39    3.21
 -32   3   0    0.63    3.26
 -33  -3   0    1.24    2.91
 -33   3   0    2.14    2.97
 -34  -3   0   11.41    3.19
 -35  -3   0    5.18    3.14
 -35   3   0   14.01    3.43
 -36  -3   0   -0.56    1.82
 -36   3   0   -0.79    1.98
   0  -4   0  218.76    5.96
   0  -4   0  198.05    6.13
   1  -4   0  182.87    4.55
   1  -4   0  174.55    6.16
  -1  -4   0  156.85    6.10
  -1  -4   0  197.39    6.29
  -1  -4   0  180.93    5.64
   1  -4   0  185.08    5.66
  -1   4   0  182.02    5.82
  -2  -4   0  235.28    6.82
   2  -4   0  231.16    7.69
   2  -4   0  237.07    6.80
  -2   4   0  239.38    6.78
  -3  -4   0  336.01   10.78
  -3  -4   0  310.66    8.49
  -3  -4   0  289.79    9.64
  -3   4   0  348.33    8.57
  -4  -4   0  206.88    8.62
  -4  -4   0  188.01    7.30
  -4  -4   0  177.24    7.10
  -4   4   0  188.52    6.18
  -4   4   0  185.60    6.36
  -4   4   0  198.71    5.87
  -4   4   0  205.41    4.76
  -5  -4   0   76.49    4.32
  -5  -4   0   75.52    4.57
  -5  -4   0   96.55    6.46
  -5   4   0   84.05    3.92
  -5   4   0   85.75    3.20
  -5   4   0   82.84    4.00
  -6  -4   0    0.82    1.24
  -6  -4   0    2.58    1.83
  -6  -4   0    4.69    3.33
  -6   4   0    2.44    1.45
  -6   4   0    2.64    1.44
  -6   4   0    2.13    1.73
  -6   4   0    4.55    1.50
  -7  -4   0   45.16    3.29
  -7  -4   0   47.04    3.75
  -7  -4   0   60.14    6.29
  -7   4   0   48.08    3.44
  -7   4   0   46.00    3.20
  -8  -4   0  121.68    5.42
  -8  -4   0  129.26    5.57
  -8  -4   0  132.86    8.86
  -8   4   0  127.24    5.50
  -9  -4   0   55.14    4.24
  -9  -4   0   48.60    3.67
   9   4   0   52.98    3.64
  -9   4   0   63.17    3.84
  -9   4   0   60.75    3.93
 -10  -4   0  155.29    6.94
 -10  -4   0  154.12    6.86
 -10  -4   0  158.97   10.60
 -10   4   0  166.08    7.03
 -10   4   0  170.35    6.40
 -11  -4   0  472.42   14.49
 -11  -4   0  555.35   21.00
  11   4   0  530.87   16.17
 -11   4   0  493.95   14.11
 -11   4   0  522.54   13.84
 -12  -4   0 1325.18   39.21
 -12   4   0 1402.81   33.17
 -13  -4   0   27.26    7.36
 -13   4   0   19.93    4.13
 -14  -4   0  862.76   30.07
 -14  -4   0  733.14   22.12
 -14   4   0  852.82   23.35
 -15  -4   0  138.21    9.05
 -15  -4   0  122.14    7.89
 -15   4   0  128.82    6.79
 -15   4   0  138.81    7.18
 -16  -4   0   -1.26    3.34
 -16  -4   0    6.89    2.98
 -16  -4   0    1.17    5.74
 -16   4   0    3.34    2.47
 -16   4   0    0.84    3.22
 -16   4   0    5.80    2.92
 -17  -4   0   15.10    3.82
 -17  -4   0   22.95    3.82
 -17  -4   0   23.20    7.56
 -17   4   0   24.83    3.73
 -17   4   0   30.71    5.42
 -17   4   0   27.99    3.90
 -18  -4   0   15.02    3.66
 -18  -4   0   18.60    3.40
 -18  -4   0    7.72    5.80
 -18   4   0   19.08    4.69
 -19  -4   0    1.70    1.97
 -19  -4   0    2.56    5.50
 -19  -4   0    1.11    3.12
 -19   4   0    0.10    1.99
 -19   4   0    4.09    3.58
 -20  -4   0    7.58    4.17
 -20  -4   0    2.71    3.23
 -20  -4   0    2.42    6.22
 -20  -4   0    2.69    3.02
 -20  -4   0    3.60    2.13
 -20   4   0    3.52    2.70
 -20   4   0    3.05    4.11
 -21  -4   0   -0.04    6.34
 -21  -4   0    4.85    4.58
 -21  -4   0    3.76    2.88
 -21  -4   0    3.78    1.94
 -21  -4   0    3.04    3.97
 -21   4   0    2.54    3.05
 -21   4   0    4.81    4.74
 -22  -4   0    1.08    7.59
 -22  -4   0    9.17    5.34
 -22  -4   0    1.97    4.04
 -22   4   0    0.86    5.11
 -22   4   0    2.66    3.63
 -23  -4   0   71.32   15.07
 -23  -4   0   65.00    7.97
 -23  -4   0   73.26    9.24
 -23   4   0   81.36    7.28
 -23   4   0   75.53    9.04
 -24  -4   0   53.34   13.82
 -24  -4   0   54.34    7.95
 -24  -4   0   59.97    9.26
 -24   4   0   45.04    7.73
 -25  -4   0  129.44   18.90
  25   4   0   92.70    9.88
 -26  -4   0   39.43   12.49
 -26  -4   0   39.49    8.48
 -26  -4   0   42.28    7.18
 -26   4   0   36.93    5.61
 -27  -4   0   57.01    9.31
 -27  -4   0   42.93    6.44
 -27  -4   0   41.24   13.01
 -27   4   0   46.64    5.92
 -28  -4   0   -0.19    3.53
 -28  -4   0    4.03    8.92
 -28  -4   0    1.40    6.71
  28   4   0    0.82    3.82
 -28   4   0   -2.65    2.61
 -29  -4   0    8.46   11.17
 -29  -4   0    7.70    7.27
 -29  -4   0    3.16    3.67
 -29   4   0    4.73    3.57
 -30  -4   0    0.05    2.57
 -30  -4   0    2.75    3.61
 -30   4   0    6.71    3.37
 -31  -4   0   -0.34    3.29
 -31  -4   0   -0.13    2.42
 -31   4   0    0.51    3.20
 -32  -4   0   -3.12    2.75
 -32   4   0    0.39    2.63
 -33  -4   0    0.45    3.00
 -33   4   0    1.22    2.76
 -34  -4   0   10.38    3.67
 -34   4   0   21.35    4.88
 -35   4   0    7.90    2.91
 -36  -4   0    2.14    2.00
 -36   4   0    3.84    2.39
   0  -5   0    0.79    1.39
   0  -5   0    0.33    1.73
   0  -5   0    0.61    1.41
   0  -5   0    0.48    2.52
  -1  -5   0    8.15    1.87
   1  -5   0   10.76    1.38
   1  -5   0    8.24    2.91
   1  -5   0   10.43    2.24
  -1  -5   0   10.37    2.32
  -1  -5   0    9.01    2.30
  -1   5   0   10.19    2.59
  -2  -5   0   22.86    2.62
   2  -5   0   24.37    3.40
  -2  -5   0   31.92    3.65
  -2  -5   0   23.65    3.35
  -2   5   0   27.28    3.17
  -3  -5   0   13.08    2.68
  -3  -5   0   15.98    3.03
  -3  -5   0   17.82    3.25
   3  -5   0   12.52    3.03
  -4  -5   0   42.01    4.99
  -4  -5   0   36.85    4.20
  -4  -5   0   40.22    3.94
  -4   5   0   45.80    3.18
  -5  -5   0   65.97    5.01
  -5  -5   0   61.03    6.02
  -5  -5   0   68.85    4.58
  -5   5   0   69.66    4.12
  -5   5   0   74.60    4.04
  -5   5   0   58.63    3.42
  -6  -5   0  108.52    5.52
  -6  -5   0  129.94    8.22
  -6  -5   0  117.24    5.47
  -6   5   0  108.95    5.08
  -6   5   0  110.37    5.90
  -7  -5   0  148.29    6.34
  -7  -5   0  145.67    6.35
  -7  -5   0  147.07    9.28
  -7   5   0  157.50    5.97
  -7   5   0  148.70    4.94
  -7   5   0  159.00    6.24
  -8  -5   0   60.32    4.86
  -8  -5   0   78.79    7.69
  -8  -5   0   64.08    4.65
  -8   5   0   78.24    3.80
  -8   5   0   71.68    4.37
  -9  -5   0    5.79    3.74
  -9  -5   0    5.77    2.32
  -9  -5   0    4.77    1.84
 -10  -5   0   25.66    5.83
 -10  -5   0   28.98    3.35
 -10  -5   0   26.21    3.46
 -10   5   0   34.21    3.45
 -10   5   0   30.56    3.35
 -10   5   0   33.99    3.94
 -11  -5   0 1851.29   49.41
 -11   5   0 1836.47   41.04
 -11   5   0 1794.92   40.63
 -12  -5   0   16.68    6.15
 -12   5   0   29.33    4.10
 -13  -5   0 2096.18   58.25
 -13   5   0 2260.65   49.65
 -14  -5   0   55.78    5.95
 -14  -5   0   38.23    5.16
 -14   5   0   41.50    5.20
 -14   5   0   57.26    5.45
 -15  -5   0  106.15   12.52
 -15  -5   0  117.39    7.73
 -15  -5   0  118.26    8.28
 -15   5   0  103.20    6.61
 -15   5   0  120.66    7.63
 -16  -5   0   -1.05    4.99
 -16  -5   0    3.58    3.86
 -16  -5   0    6.26    3.04
 -16   5   0    7.46    2.44
 -16   5   0    5.94    3.62
 -17  -5   0    1.36    4.91
 -17  -5   0   -4.03    3.53
 -17  -5   0    0.84    2.35
 -17   5   0    0.91    2.74
 -18  -5   0   15.77    3.46
 -18  -5   0   13.74    7.09
 -18  -5   0    8.16    3.95
 -18   5   0   13.77    3.91
 -19  -5   0   94.36   15.72
 -19  -5   0   60.71    5.22
 -19  -5   0   61.90    6.42
 -19  -5   0   65.22    6.39
 -19   5   0   78.00    7.39
 -19   5   0   69.97    5.34
 -20  -5   0    2.69    2.14
 -20  -5   0    0.22    3.31
 -20  -5   0    3.85    5.06
 -20  -5   0    4.57    7.56
 -20   5   0   -1.47    3.56
 -20   5   0    1.07    2.44
 -21  -5   0   42.54    3.89
 -21  -5   0   43.50    4.31
 -21  -5   0   63.35   13.46
 -22  -5   0  105.36   10.16
 -22  -5   0  101.09    8.87
 -22  -5   0   92.69   15.93
 -22   5   0  113.04    7.71
 -23  -5   0   87.27   10.51
 -23  -5   0  100.98   17.44
 -23  -5   0   87.95    9.08
 -23   5   0  101.87    7.89
 -24  -5   0   48.45    7.28
 -24  -5   0   57.10    9.84
 -24  -5   0   45.93   13.74
 -24   5   0   62.04    6.66
 -25  -5   0   95.00   11.47
 -25  -5   0   75.50   16.01
 -25  -5   0  101.92    9.75
 -25   5   0  119.29    8.56
 -26  -5   0    3.39    9.18
 -26  -5   0   -0.67    3.53
 -26  -5   0    3.40    7.02
 -26   5   0   -0.04    3.08
  26   5   0    0.38    7.66
 -27  -5   0    8.11    4.50
 -27  -5   0    4.80    9.71
 -27  -5   0   12.42    7.61
  27   5   0    2.62    4.57
 -27   5   0    4.04    3.31
 -28  -5   0   27.34    7.89
 -28  -5   0   12.32    4.32
 -28  -5   0   17.38   11.20
  28   5   0    6.95    4.81
 -28   5   0   19.39    4.52
 -29  -5   0   -5.09    9.12
 -29  -5   0    1.60    6.57
  29   5   0   -1.25    4.01
 -29   5   0    2.55    4.76
 -30  -5   0    8.97    3.99
 -30  -5   0   10.32    7.31
 -30   5   0   12.48    3.73
 -31  -5   0   -3.63    3.70
 -31  -5   0   -0.88    2.88
 -31   5   0    1.95    2.75
 -32  -5   0    0.64    2.77
 -32  -5   0    0.81    2.77
 -32   5   0    0.16    2.72
 -33  -5   0    0.30    2.71
 -33   5   0    2.83    2.72
 -34   5   0    8.20    3.19
 -35  -5   0    2.64    2.27
 -35   5   0    4.74    2.76
 -36  -5   0    1.94    2.10
 -36   5   0    3.25    2.31
   0  -6   0   55.27    4.63
   0  -6   0   50.20    3.89
  -1  -6   0  151.68    6.85
  -1  -6   0  172.22    6.56
   1  -6   0  149.03    6.74
   1  -6   0  164.05    4.91
   1  -6   0  160.28    6.95
  -1   6   0  165.37    6.80
   2  -6   0   97.27    2.81
  -2  -6   0  106.96    5.73
  -2  -6   0  107.30    5.89
   2  -6   0  118.87    6.26
  -3  -6   0    4.39    2.72
   3  -6   0    6.17    3.16
  -3  -6   0    5.93    2.18
  -3  -6   0    9.69    2.91
  -3   6   0    8.03    2.12
  -4  -6   0   54.87    4.75
  -4  -6   0   56.89    5.68
   4  -6   0   49.02    5.60
  -4  -6   0   68.67    5.88
  -4   6   0   65.94    3.90
  -5  -6   0    4.82    3.36
  -5  -6   0    9.79    3.73
  -5  -6   0    7.64    2.59
  -5   6   0    6.57    1.89
  -6  -6   0    1.19    1.82
  -6  -6   0    1.24    3.15
  -6  -6   0    3.37    2.64
  -7  -6   0   36.71    5.58
  -7  -6   0   27.34    4.78
  -7  -6   0   32.73    3.83
  -7   6   0   32.96    1.87
  -7   6   0   39.91    3.53
  -8  -6   0   43.30    4.28
  -8  -6   0   42.44    6.50
  -8  -6   0   38.66    3.76
  -8   6   0   40.25    3.58
  -8   6   0   32.15    2.29
  -8   6   0   42.55    4.06
  -9  -6   0    8.35    2.68
  -9  -6   0   13.20    2.60
  -9  -6   0   11.66    5.19
  -9   6   0   15.23    2.58
  -9   6   0   10.09    2.40
 -10  -6   0    1.06    1.82
 -10  -6   0   -0.19    2.38
 -10   6   0    2.27    1.96
 -10   6   0   -0.67    2.19
 -11  -6   0   29.11    7.28
 -11   6   0   24.75    3.54
 -11   6   0   34.14    3.76
 -11   6   0   27.04    3.58
 -12  -6   0    4.84    5.59
 -12   6   0    0.43    2.26
 -13  -6   0  142.60   14.34
 -13   6   0  169.69    9.51
 -13   6   0  170.98    7.67
 -14  -6   0   -0.41    5.74
 -14  -6   0   -0.59    3.73
 -14  -6   0    5.60    4.69
 -14   6   0    1.50    2.56
 -15  -6   0   94.41   13.06
 -15  -6   0   89.22    8.00
 -15  -6   0   88.61    7.00
 -15   6   0  105.98    6.50
 -16  -6   0   30.41    7.78
 -16  -6   0   37.67    5.42
 -16  -6   0   33.86    5.37
 -16   6   0   43.41    4.87
 -17  -6   0   17.36    7.66
 -17  -6   0   30.68    5.33
 -17  -6   0   29.85    4.67
 -18  -6   0    6.71    6.69
 -18  -6   0   12.01    3.53
 -18  -6   0    4.15    4.22
 -18   6   0   10.99    2.68
 -18   6   0   16.40    3.97
 -19  -6   0   87.00    7.37
 -19  -6   0  106.00    8.10
 -19  -6   0  106.61    7.18
 -19   6   0  112.03    7.23
 -19   6   0   93.94    6.18
 -20  -6   0   77.58    7.79
 -20  -6   0   81.92    7.28
 -20  -6   0   59.98   12.31
 -20  -6   0   75.34    5.92
 -20   6   0   84.46    6.10
 -21  -6   0    1.09    4.26
 -21  -6   0    2.49    2.40
 -21  -6   0    0.42    3.41
 -21  -6   0    2.08    8.17
 -21   6   0   -1.34    1.48
 -21   6   0    1.40    3.93
 -21   6   0    2.84    3.13
 -22  -6   0  114.27   10.61
 -22  -6   0   91.00   16.21
 -22  -6   0  110.74    9.50
 -22   6   0  103.96    7.66
 -22   6   0   88.12   10.71
 -23  -6   0   39.42    6.96
 -23  -6   0   46.38    8.18
 -23  -6   0   29.90   12.42
 -23   6   0   46.36    5.61
 -24  -6   0    8.76   10.19
 -24  -6   0   13.64    5.28
 -24   6   0   11.52    4.01
 -25  -6   0   11.52   11.76
 -25  -6   0    6.43    4.79
 -25  -6   0   15.54    7.62
 -25   6   0   12.59    4.27
 -26  -6   0    5.48    7.10
 -26  -6   0   -0.38    9.82
 -26  -6   0    2.90    4.41
 -26   6   0    0.57    3.23
 -27  -6   0    5.61   10.50
 -27  -6   0   -2.18    3.21
 -27  -6   0    2.74    6.87
 -27   6   0    0.20    2.80
  27   6   0    3.56    4.69
 -28  -6   0   18.24    7.93
 -28  -6   0    0.66    9.32
 -28  -6   0   17.58    5.24
  28   6   0   11.39    5.05
 -28   6   0   21.37    4.53
 -29  -6   0    7.30    4.01
 -29  -6   0    4.09    6.99
 -29  -6   0   -0.05    9.79
  29   6   0   -2.05    3.68
 -29   6   0    2.97    3.21
 -30  -6   0   -0.50    6.65
 -30  -6   0    0.50    3.01
  30   6   0    0.48    4.45
 -30   6   0    0.79    2.90
 -31  -6   0    2.82    3.08
 -31  -6   0    4.41    6.80
 -31   6   0    7.05    3.13
 -32  -6   0   -0.35    2.51
 -32  -6   0    3.19    5.46
 -32   6   0   -1.24    2.48
 -33  -6   0   -2.57    2.40
 -33   6   0   -1.02    2.34
 -34  -6   0    2.82    2.70
 -34   6   0    9.86    3.23
 -35  -6   0   -0.70    2.16
 -35   6   0   -0.10    2.24
 -36  -6   0    0.19    2.03
 -36   6   0   -0.14    1.87
   0  -7   0    2.05    2.85
   0  -7   0    0.06    2.64
   0  -7   0    0.26    1.47
   0   7   0   -0.78    2.69
   1  -7   0   70.09    3.22
  -1  -7   0   62.86    5.21
  -1  -7   0   53.19    4.30
   1  -7   0   63.56    5.58
   1  -7   0   57.71    4.39
  -1  -7   0   72.27    4.61
  -1   7   0   66.10    4.91
   2  -7   0   15.12    1.32
  -2  -7   0   21.22    3.30
  -2  -7   0   18.53    3.28
   2  -7   0   13.26    3.95
   2  -7   0   21.18    3.32
  -2  -7   0   17.79    3.64
  -3  -7   0   18.43    3.72
  -3  -7   0   21.43    3.56
   3  -7   0   25.99    4.56
  -3  -7   0   32.06    4.48
  -3   7   0   25.50    3.16
  -4  -7   0    4.01    2.44
  -4  -7   0    2.23    2.82
   4  -7   0    5.30    3.85
  -4  -7   0    3.91    3.35
  -4   7   0    2.13    2.09
  -5  -7   0   48.81    4.82
   5  -7   0   35.03    5.66
  -5  -7   0   40.83    4.95
  -5  -7   0   55.51    6.76
  -5   7   0   45.32    3.94
  -6  -7   0    0.14    3.24
  -6  -7   0    0.74    2.04
  -6  -7   0    1.52    3.11
  -6   7   0    2.35    1.88
  -7  -7   0   71.26    5.33
  -7  -7   0   66.42    5.29
  -7  -7   0   71.08    8.44
  -8  -7   0   42.61    6.83
  -8  -7   0   38.00    4.15
  -8  -7   0   33.54    4.30
  -8   7   0   37.25    3.80
  -9  -7   0  320.31   16.53
  -9  -7   0  362.08   12.17
  -9  -7   0  348.75   11.66
  -9   7   0  310.52    8.02
 -10  -7   0    5.28    3.00
 -10  -7   0    4.71    5.75
 -10  -7   0    8.48    2.87
 -11  -7   0 1709.79   50.22
 -11   7   0 1837.26   38.76
 -12  -7   0   70.53   11.56
 -12   7   0   68.71    4.33
 -13  -7   0 1129.17   30.44
 -13  -7   0 1168.60   29.47
 -13  -7   0 1027.83   37.88
 -13   7   0 1179.61   26.61
 -14  -7   0   20.75    4.26
 -14  -7   0   16.61    4.64
 -14  -7   0   17.89    6.82
 -14   7   0   21.89    3.16
 -15  -7   0   26.47    5.18
 -15  -7   0   28.41    9.01
 -15  -7   0   31.83    5.09
 -15   7   0   41.12    4.06
 -16  -7   0    1.12    3.98
 -16  -7   0    0.51    5.24
 -16  -7   0    5.01    3.03
 -16   7   0    6.21    2.48
 -17  -7   0   46.09    6.35
 -17  -7   0   66.13   12.93
 -17  -7   0   51.74    6.14
 -17   7   0   67.10    4.85
 -18  -7   0   47.70    5.94
 -18  -7   0   43.91    6.43
 -18  -7   0   26.92    9.96
 -18  -7   0   48.21    6.18
 -18   7   0   40.96    4.29
 -19  -7   0    0.70    6.97
 -19  -7   0    1.02    2.89
 -19  -7   0    2.74    5.23
 -19  -7   0   -3.31    4.44
 -19   7   0   -0.31    1.30
 -19   7   0    0.41    2.94
 -20  -7   0    6.51    3.42
 -20  -7   0   10.20    9.11
 -20  -7   0    1.05    4.37
 -20  -7   0    6.27    4.82
 -20   7   0    4.09    3.13
 -21  -7   0  135.26    7.36
 -21  -7   0  126.65   12.62
 -21  -7   0  136.53   19.85
 -21  -7   0  138.47   10.52
 -21   7   0  159.15    8.48
 -22  -7   0    3.31    5.57
 -22  -7   0    5.59    9.63
 -22   7   0    4.07    4.26
 -22   7   0    7.99    3.43
 -23  -7   0   19.82    6.90
 -23  -7   0   11.30   10.41
 -23  -7   0   25.09    6.79
 -23   7   0   15.67    5.83
 -23   7   0    8.23    4.68
 -24  -7   0   32.47    8.09
 -24  -7   0   29.20   13.49
 -24  -7   0   39.53    6.86
 -24   7   0   47.82    5.99
 -25  -7   0   76.43   18.52
 -25  -7   0   97.33    9.85
 -25  -7   0  109.37   12.12
 -25   7   0  118.47    8.24
 -26  -7   0    5.15    4.25
 -26  -7   0    5.34   10.46
 -26  -7   0   13.18    7.70
 -26   7   0   13.17    4.04
 -27  -7   0    7.83    4.31
 -27  -7   0   10.19    7.47
 -27  -7   0    5.05    9.69
  27   7   0    8.04    5.68
 -27   7   0    3.15    3.04
 -28  -7   0   -4.63    9.14
 -28  -7   0    0.87    3.77
 -28  -7   0    0.77    9.00
  28   7   0   -0.29    4.52
 -28   7   0   -0.75    2.86
 -29  -7   0    0.56    9.93
 -29  -7   0   -2.27    6.63
 -29  -7   0    0.30    2.93
  29   7   0    2.39    3.76
 -29   7   0    2.50    2.92
 -30  -7   0    4.78    3.47
 -30  -7   0   12.01    7.37
 -30   7   0   11.23    3.88
  30   7   0    2.52    4.04
 -31  -7   0    0.70    2.75
 -31  -7   0    7.84    6.84
 -31   7   0    2.35    2.77
 -32  -7   0    4.71    3.23
 -32   7   0    8.25    3.32
 -33  -7   0   20.14    6.85
 -33  -7   0    9.04    3.78
 -33   7   0   15.70    3.56
 -34  -7   0    1.50    2.28
 -34   7   0    7.56    3.04
 -35  -7   0    0.71    2.09
 -35   7   0    1.35    2.23
 -36   7   0   13.01    2.64
   0  -8   0   30.13    4.00
   0  -8   0   24.83    3.97
   0  -8   0   23.27    2.92
   0   8   0   28.79    4.36
   1  -8   0   60.08    5.93
  -1  -8   0   46.03    4.34
  -1  -8   0   58.10    5.32
   1  -8   0   55.83    3.20
   1  -8   0   43.24    4.30
  -1  -8   0   41.28    4.71
  -1   8   0   50.88    4.93
  -2  -8   0    3.49    3.10
   2  -8   0    1.08    1.95
  -2  -8   0    0.91    1.93
  -2  -8   0    0.87    2.31
   2  -8   0    1.47    0.91
   2  -8   0    5.07    3.61
  -2   8   0    3.95    2.53
   3  -8   0    1.13    3.82
  -3  -8   0    0.57    2.02
  -3  -8   0   -5.19    3.05
   3  -8   0    4.58    2.29
  -3  -8   0    2.57    2.66
  -3   8   0    0.92    3.43
  -4  -8   0  403.40   14.11
  -4  -8   0  391.82   14.34
  -4  -8   0  422.07   15.25
   4  -8   0  422.21   14.38
  -4   8   0  458.22   13.06
  -5  -8   0  306.17   12.68
   5  -8   0  298.36   12.71
  -5  -8   0  336.46   12.74
  -5  -8   0  346.48   14.16
  -6  -8   0  421.45   14.03
  -6  -8   0  430.00   14.58
  -6  -8   0  363.06   16.10
   6  -8   0  389.74   15.48
  -6   8   0  396.72   12.09
  -7  -8   0  292.96   15.06
  -7  -8   0  346.00   12.21
  -7  -8   0  342.79   12.68
  -7   8   0  323.99   10.65
  -8  -8   0   78.36    6.06
  -8  -8   0   77.64    6.01
  -9  -8   0  535.04   16.94
  -9  -8   0  543.87   16.28
  -9  -8   0  501.77   22.22
 -10  -8   0  759.69   21.67
 -10  -8   0  731.74   20.80
 -11  -8   0  503.36   23.74
 -11  -8   0  505.19   16.04
 -11  -8   0  474.42   16.28
 -13  -8   0   28.78    4.55
 -13  -8   0   25.14    4.69
 -13  -8   0   17.48    7.47
 -14  -8   0   57.81   11.19
 -14  -8   0   58.54    6.14
 -14  -8   0   67.15    7.42
 -14   8   0   51.87    3.45
 -15  -8   0   30.54    9.14
 -15  -8   0   27.92    5.03
 -15  -8   0   34.42    5.76
 -15   8   0   40.76    3.20
 -16  -8   0  112.04    9.00
 -16  -8   0   99.52    7.97
 -16  -8   0   84.02   12.78
 -17  -8   0   14.47    4.29
 -17  -8   0    9.57    3.41
 -17  -8   0    9.32    8.02
 -17  -8   0    9.71    5.01
 -17   8   0    8.95    4.01
 -18  -8   0   14.95    4.50
 -18  -8   0    6.14    5.11
 -18  -8   0   12.43    4.22
 -18  -8   0    4.55    7.16
 -19  -8   0    5.57    8.02
 -19  -8   0    3.50    5.03
 -19  -8   0    2.84    4.14
 -19  -8   0    1.97    3.28
 -19   8   0    3.33    2.82
 -20  -8   0  127.62    9.65
 -20  -8   0  117.64   18.92
 -20  -8   0  123.61   10.11
 -20  -8   0  117.44    8.75
 -21  -8   0   -2.71    8.66
 -21  -8   0   12.69    3.93
 -21  -8   0   11.21    4.73
 -21  -8   0   18.16    3.83
 -21  -8   0   12.31    5.42
 -21  -8   0   14.22    8.79
 -21   8   0   10.47    3.33
 -22  -8   0   40.05    7.39
 -22  -8   0   29.80    3.52
 -22  -8   0   18.80   10.74
 -22  -8   0   22.58    3.35
 -22  -8   0   28.66    4.26
 -23  -8   0   42.02    7.04
 -23  -8   0   26.05   11.97
 -23  -8   0   49.59    8.77
 -23   8   0   51.04    5.59
 -23   8   0   56.48    7.83
 -24  -8   0   16.69   17.35
 -24  -8   0   22.64    6.34
 -24  -8   0   32.24    8.18
 -24   8   0   32.27    4.68
 -25  -8   0    1.14    4.03
 -25  -8   0    0.87    6.41
 -25  -8   0   -1.06    9.45
 -25   8   0    0.76    3.13
 -25   8   0    0.68    2.89
 -26  -8   0    3.74    4.07
 -26  -8   0    0.94    7.07
 -26  -8   0   -4.69    8.91
 -26   8   0    1.63    3.22
 -27  -8   0  104.81   12.69
 -27   8   0  113.08    8.12
 -28  -8   0    0.88    4.24
 -28  -8   0    3.94    7.60
 -28  -8   0   11.20   15.66
  28   8   0    3.55    4.17
 -28   8   0    2.15    3.41
 -29  -8   0    1.48    3.43
 -29  -8   0    2.12    6.88
 -29   8   0    1.55    2.83
  29   8   0   -0.46    4.14
 -30  -8   0    6.69    3.74
 -30  -8   0    7.65    7.12
  30   8   0    5.27    3.98
 -30   8   0   13.79    3.63
 -31  -8   0   25.86    8.02
 -31  -8   0    8.16    3.94
  31   8   0    2.78    3.85
 -31   8   0   13.93    3.71
 -32  -8   0    1.34    3.18
 -32  -8   0   -0.33    6.59
 -32   8   0    0.44    2.57
 -33  -8   0    4.22    6.37
 -33  -8   0    0.64    2.62
 -33   8   0    1.54    2.86
 -34  -8   0    3.46    2.88
 -34   8   0    1.86    2.28
 -35  -8   0    0.55    2.31
 -35   8   0    0.98    2.13
   0  -9   0    2.30    3.63
   0  -9   0    3.80    2.02
   0  -9   0    2.27    2.26
   0   9   0    1.55    3.41
  -1  -9   0  159.25    7.43
   1  -9   0  180.25    8.54
  -1  -9   0  168.47    8.82
   1  -9   0  179.39    9.01
  -1  -9   0  170.73    8.56
   1  -9   0  152.71    5.88
  -1   9   0  159.24    8.05
  -2  -9   0  157.42    8.34
  -2  -9   0  151.48    8.63
   2  -9   0  157.01    9.04
  -2  -9   0  172.44    8.29
   2  -9   0  168.94    8.52
  -2   9   0  173.19    8.22
  -3  -9   0  150.50    8.49
  -3  -9   0  140.31    8.25
   3  -9   0  150.19    9.10
   3  -9   0  134.75    7.66
  -3  -9   0  128.50    7.83
  -3   9   0  162.23    7.56
  -4  -9   0    2.37    3.21
   4  -9   0    0.65    2.18
  -4  -9   0    2.52    3.07
   4  -9   0   -0.89    4.90
   5  -9   0   -2.68    5.40
  -5  -9   0    1.67    2.59
  -5  -9   0    1.91    3.70
  -5  -9   0   -0.36    3.39
  -5   9   0    3.43    2.63
   6  -9   0   24.10    8.86
  -6  -9   0   37.97    5.26
  -6  -9   0   29.29    4.86
  -6  -9   0   27.38    6.05
  -6   9   0   40.52    4.35
  -7  -9   0   13.93    4.41
  -7  -9   0   20.42    4.31
  -7  -9   0   16.24    6.01
   7  -9   0    1.85    8.15
  -7   9   0   11.22    3.14
  -8  -9   0  333.91   13.33
  -8  -9   0  326.77   12.69
  -9  -9   0  415.61   20.89
  -9  -9   0  456.28   16.18
  -9  -9   0  501.88   16.11
 -10  -9   0   84.23    7.36
 -10  -9   0  105.30    7.50
 -11  -9   0  213.21   10.24
 -11  -9   0  169.68   15.34
 -11  -9   0  204.03   14.03
 -12  -9   0   10.94    3.75
 -12  -9   0   11.19    4.15
 -12  -9   0    9.84    6.66
 -13  -9   0    2.13    3.76
 -13  -9   0    1.97    5.59
 -13  -9   0    1.96    2.66
 -14  -9   0   43.82    5.61
 -14  -9   0   31.58    8.46
 -14  -9   0   51.03    6.14
 -15  -9   0   16.32    7.60
 -15  -9   0   25.02    5.54
 -15  -9   0   22.33    4.51
 -16  -9   0    5.39    3.16
 -16  -9   0    5.52    3.53
 -16  -9   0    1.71    4.76
 -16  -9   0   10.10    8.17
 -17  -9   0    6.24    3.57
 -17  -9   0    7.09    3.79
 -17  -9   0    9.65    5.19
 -17   9   0    6.53    2.45
 -18  -9   0   70.97    7.24
 -18  -9   0   61.07   14.07
 -18  -9   0   73.35    7.78
 -18  -9   0   81.14    9.62
 -19  -9   0    3.26    7.96
 -19  -9   0    0.07    4.19
 -19  -9   0    3.31    5.49
 -19   9   0   -1.18    2.31
 -20  -9   0   17.21    4.81
 -20  -9   0   15.95    5.43
  20  -9   0   22.83    3.10
 -20  -9   0   25.73   11.73
 -20   9   0   23.60    3.95
 -21  -9   0   17.89    5.50
 -21  -9   0   18.92    5.74
 -21  -9   0   21.55    4.92
 -21  -9   0    7.05   10.81
 -21  -9   0    6.15    9.75
  21  -9   0   23.40    3.13
 -21  -9   0   23.92    4.48
 -21   9   0   20.25    3.79
 -22  -9   0   27.34    5.09
 -22  -9   0   31.96    3.87
 -22  -9   0   24.84    4.00
 -22  -9   0   38.91    7.45
 -22  -9   0   29.22   12.10
 -23  -9   0   31.80    7.68
  23  -9   0   39.98    4.07
 -23   9   0   42.39    5.50
 -23   9   0   28.27    6.33
 -24  -9   0   61.16    9.37
  24  -9   0   65.96    6.48
 -24  -9   0   35.20   15.35
 -24  -9   0   49.64    8.00
 -24   9   0   75.16    6.73
 -24   9   0   69.49    8.54
 -25  -9   0    3.80   10.50
 -25  -9   0    4.82    6.99
 -25  -9   0    1.20    3.80
 -25   9   0    2.26    3.09
 -25   9   0    0.99    2.21
 -26  -9   0   -2.10    8.99
 -26  -9   0   -1.41    6.53
 -26  -9   0    3.48    3.96
 -26   9   0   -1.07    2.54
 -26   9   0    1.22    2.76
 -27  -9   0    0.31   10.87
 -27  -9   0    0.52    4.03
 -27  -9   0   11.76    7.74
 -27   9   0    2.02    3.41
 -28  -9   0    0.77    3.70
 -28  -9   0    1.44    6.93
 -28  -9   0   -7.33   10.03
 -28   9   0    2.00    2.95
  28   9   0    5.01    4.73
 -29  -9   0   -3.31    6.50
 -29  -9   0   -1.37    3.38
 -29   9   0    2.26    2.71
  29   9   0    1.47    4.95
 -30  -9   0    3.25    6.76
 -30  -9   0    1.41    3.34
  30   9   0   -2.03    3.57
 -30   9   0    0.40    2.50
 -31  -9   0   36.40    8.61
 -31   9   0   21.51    3.98
  31   9   0   16.35    4.88
 -32  -9   0   22.54    7.52
 -32   9   0   20.18    4.09
 -33  -9   0   -1.94    2.80
 -33  -9   0    3.66    6.17
 -33   9   0    1.61    2.45
 -34  -9   0    2.71    2.46
 -34   9   0    6.55    2.68
 -35  -9   0    1.02    2.15
 -35   9   0   -0.11    1.88
   0 -10   0  479.55   16.12
   0 -10   0  467.38   18.35
   0 -10   0  432.86   15.50
   0  10   0  392.53   14.58
   1 -10   0   29.24    3.16
   1 -10   0   24.17    4.19
   1 -10   0   19.87    4.89
  -1 -10   0   25.92    4.28
  -1 -10   0   34.62    4.32
  -1  10   0   35.72    4.98
   2 -10   0  289.37   12.07
  -2 -10   0  284.00   12.22
   2 -10   0  297.68   12.47
  -2 -10   0  280.58   12.02
  -3 -10   0   19.58    4.60
   3 -10   0   17.28    6.00
   3 -10   0   25.91    4.58
  -3 -10   0   21.07    4.56
  -3  10   0   17.36    4.02
  -4 -10   0  330.38   13.83
  -4 -10   0  334.93   14.38
  -4 -10   0  331.72   13.73
   4 -10   0  358.73   15.10
   4 -10   0  350.85   16.15
  -5 -10   0   54.86    6.37
  -5 -10   0   52.89    7.45
   5 -10   0   48.83    7.50
  -5 -10   0   49.21    6.17
   5 -10   0   54.82    5.94
  -6 -10   0  384.99   15.50
  -6 -10   0  418.21   15.60
   6 -10   0  364.69   17.50
  -6 -10   0  394.10   17.72
   7 -10   0   20.65   17.22
  -7 -10   0   24.71    4.99
  -7 -10   0   23.73    5.32
  -7 -10   0   22.25    7.42
  -7  10   0   24.47    4.60
  -8 -10   0 1148.20   29.67
  -8 -10   0 1090.60   30.48
   8 -10   0  998.77   33.22
  -8 -10   0  999.93   34.74
  -8  10   0 1177.25   28.40
  -9 -10   0  515.53   17.80
  -9 -10   0  538.51   18.55
 -10 -10   0  380.54   14.68
 -10 -10   0  323.88   19.60
 -11 -10   0  116.44    8.52
 -11 -10   0  134.38   10.64
 -12 -10   0    6.61    3.31
 -12 -10   0    8.33    4.10
 -12 -10   0    3.78    6.11
 -13 -10   0   28.45    8.88
 -13 -10   0   34.27    5.20
 -13 -10   0   34.71    5.71
 -14 -10   0   15.99    8.36
 -14 -10   0   21.80    4.47
 -14 -10   0   20.43    5.05
 -15 -10   0    6.24    3.51
 -15 -10   0    5.60    7.32
 -15 -10   0    8.07    4.87
 -15 -10   0    8.70    3.55
 -16 -10   0    8.18    7.13
 -16 -10   0    5.22    4.93
 -16 -10   0    2.27    3.18
 -16 -10   0    3.69    3.49
 -16  10   0    0.62    2.27
 -17 -10   0   22.20    6.25
 -17 -10   0   19.89    4.78
 -17 -10   0   18.60   10.02
 -17 -10   0   22.87    5.56
 -17  10   0   22.93    3.72
 -18 -10   0   31.30    5.46
 -18 -10   0   33.26    6.91
 -18 -10   0   41.90    7.08
 -18 -10   0   23.34   10.93
 -18  10   0   30.31    4.20
 -19 -10   0   64.59    7.73
 -19 -10   0   54.07   11.93
 -19 -10   0   43.03   12.35
 -19 -10   0   63.89    8.23
  19 -10   0   70.20    4.47
 -20 -10   0  131.55    9.82
  20 -10   0  137.08    6.26
 -20 -10   0   99.36   19.00
 -20 -10   0  145.87   11.97
 -20 -10   0  117.31    9.83
 -20  10   0  153.72    8.14
 -21 -10   0   13.26    6.04
 -21 -10   0   16.22    5.81
 -21 -10   0   14.68    4.46
 -21 -10   0   20.49    7.83
  21 -10   0   16.63    2.83
 -21 -10   0   14.42   12.41
 -21 -10   0    4.77    9.42
 -21  10   0    8.26    3.36
 -22 -10   0   34.34   13.64
 -22 -10   0   35.17   12.25
 -22 -10   0   34.18    4.51
 -22 -10   0   28.28    5.73
 -22 -10   0   47.77    7.55
 -22 -10   0   34.70    4.94
 -23 -10   0   94.65   10.85
 -23  10   0  110.45    7.62
 -24 -10   0   12.61   11.87
 -24 -10   0    3.49    4.81
 -24 -10   0   11.47    6.57
 -24  10   0    5.42    3.52
 -24  10   0    6.16    5.14
 -25 -10   0    6.66   11.24
 -25 -10   0    0.38    3.86
 -25 -10   0    7.17    7.24
 -25  10   0   -0.57    2.36
 -25  10   0    0.27    3.07
 -26 -10   0   -1.25    6.73
 -26 -10   0   -8.95    9.51
 -26 -10   0    2.78    3.83
 -26  10   0    1.60    3.00
 -26  10   0   -0.26    2.02
 -27 -10   0   39.84   11.59
 -27 -10   0   11.49   16.19
 -27 -10   0   12.34    4.63
 -27  10   0   23.19    4.46
 -28 -10   0   -1.26    6.40
 -28 -10   0   -0.70   11.43
 -28 -10   0    1.72    3.39
  28  10   0   -4.46    4.14
 -28  10   0    2.00    2.86
 -29 -10   0    0.50    6.40
 -29 -10   0    3.75    3.59
 -29  10   0    0.91    2.67
  29  10   0   -1.12    3.80
 -30 -10   0    1.08    2.97
 -30 -10   0    8.78    6.99
  30  10   0   11.50    4.34
 -30  10   0    2.93    2.97
 -31 -10   0   -2.07    6.14
 -31 -10   0   -0.04    2.89
  31  10   0    0.81    3.44
 -31  10   0   -0.83    2.51
 -32 -10   0   21.32    7.55
 -32 -10   0    1.83    3.23
 -32  10   0   11.14    3.76
  32  10   0    8.18    4.45
 -33 -10   0    0.59    6.01
 -33 -10   0   -1.32    2.29
 -33  10   0    1.66    2.33
 -34 -10   0    3.97    2.55
 -34  10   0    7.56    2.79
 -35 -10   0    0.99    2.35
 -35  10   0    1.78    2.33
   0 -11   0   -4.81    4.76
   0 -11   0   -0.57    2.54
   0 -11   0    0.77    2.26
   0  11   0   -0.28    4.10
  -1 -11   0   17.14    4.21
   1 -11   0   25.61    3.11
  -1 -11   0   35.31    4.57
  -1 -11   0   20.28    5.20
   1 -11   0   27.96    4.77
  -1  11   0   28.18    5.46
   1  11   0   20.75    5.58
  -2 -11   0 1050.72   28.12
   2 -11   0 1085.98   29.14
  -2 -11   0  949.04   31.51
  -2 -11   0 1026.03   28.90
   2 -11   0 1060.04   29.62
  -2  11   0 1102.18   28.57
  -3 -11   0   90.49    8.45
   3 -11   0  101.44    7.61
  -3 -11   0   90.95    7.83
   3 -11   0  107.31    9.58
  -3 -11   0   93.43    7.67
  -3  11   0   97.82    7.93
  -4 -11   0  608.02   20.68
  -4 -11   0  579.93   20.63
  -4 -11   0  572.41   20.71
   4 -11   0  627.91   21.02
   4 -11   0  590.04   20.34
  -4  11   0  670.79   19.42
  -5 -11   0 1553.22   44.52
   5 -11   0 1707.95   43.79
  -5 -11   0 1770.89   44.50
  -5 -11   0 1797.27   43.42
   6 -11   0  622.27   22.82
  -6 -11   0  726.31   22.46
  -6 -11   0  714.70   22.98
   6 -11   0  579.65   21.86
  -6  11   0  706.89   21.45
   7 -11   0 3734.30   82.96
  -7 -11   0 3513.44   86.40
   7 -11   0 3546.19   84.76
  -8 -11   0  501.68   18.63
  -8  11   0  491.06   16.58
  -9 -11   0 1001.45   35.76
   9 -11   0 1070.95   34.63
 -10 -11   0  101.34   12.67
 -10 -11   0  121.11   13.06
 -10 -11   0  127.23    9.16
 -11 -11   0   19.89    4.34
 -11 -11   0    4.63    6.55
 -11 -11   0   16.10    4.61
 -12 -11   0   56.19    6.13
 -12 -11   0   49.28    6.41
 -13 -11   0   58.21    6.51
 -13 -11   0   42.77   10.59
 -13 -11   0   56.80    6.94
 -14 -11   0    5.76    7.56
 -14 -11   0   13.64    4.10
 -14 -11   0    7.60    4.52
 -14 -11   0    9.18    4.75
 -15 -11   0    9.29    8.10
 -15 -11   0    8.86    4.94
 -15 -11   0   10.38    3.85
 -16 -11   0   55.04    7.83
 -16 -11   0   43.30    5.94
 -16 -11   0   40.27   12.19
 -16 -11   0   59.36    7.44
 -16  11   0   69.02    5.25
 -17 -11   0   89.72    9.49
 -17 -11   0   73.69    7.46
 -17  11   0   91.86    6.77
 -18 -11   0    3.38    4.44
  18 -11   0    4.95    1.85
 -18 -11   0    9.60    6.16
 -18 -11   0    4.71    4.23
 -18 -11   0   -2.45    7.59
  18  11   0    3.56    2.53
 -18  11   0    3.52    2.63
 -19 -11   0   31.15    6.02
 -19 -11   0   25.36    7.31
 -19 -11   0   33.38    6.67
  19 -11   0   34.06    3.48
 -19 -11   0   30.19   12.43
 -19 -11   0   10.31   18.17
  19  11   0   38.85    5.20
 -19  11   0   31.92    4.33
 -20 -11   0    3.54    3.83
 -20 -11   0    2.77    5.18
 -20 -11   0    1.37    8.66
 -20 -11   0    3.92   16.20
 -20 -11   0    0.23    6.27
  20  11   0    2.98    2.58
 -20  11   0    1.63    2.81
 -21 -11   0   18.27   12.28
 -21 -11   0   25.82    9.68
 -21 -11   0   24.74    5.36
 -21 -11   0   28.65    7.19
 -21  11   0   27.78    4.47
  21  11   0   21.95    3.35
 -22 -11   0   37.34   11.15
 -22 -11   0   57.68    8.57
 -22 -11   0   48.72    5.95
 -22 -11   0   40.69   15.46
 -22 -11   0   55.22    5.80
 -22 -11   0   48.69    6.94
  22  11   0   42.81    4.41
 -23 -11   0    8.70   11.01
 -23 -11   0   23.00    7.18
 -23  11   0   23.40    4.23
  23  11   0   15.53    3.31
 -24 -11   0   35.80    8.12
 -24 -11   0   24.79    6.25
 -24 -11   0   19.94   12.52
  24  11   0   24.32    3.87
 -25 -11   0   14.99   12.92
 -25 -11   0   15.64    5.71
 -25 -11   0   27.08    7.91
 -25  11   0   25.31    6.01
 -25  11   0   32.49    4.67
 -26 -11   0   13.44    5.57
 -26 -11   0    3.63   10.99
 -27 -11   0    9.76   11.18
 -27 -11   0   10.71    4.97
 -27 -11   0    7.86    6.93
 -27  11   0   11.25    3.76
 -28 -11   0    0.96    3.54
 -28 -11   0    6.33    6.85
 -28  11   0    0.14    2.63
  28  11   0    4.41    4.82
 -29 -11   0   -0.69    3.31
 -29 -11   0    1.33    6.66
  29  11   0    3.84    4.18
 -29  11   0    1.91    2.69
 -30 -11   0    0.63    6.55
 -30 -11   0    2.81    3.65
 -30  11   0    0.18    2.59
  30  11   0    0.84    3.52
 -31 -11   0    8.10    7.23
 -31  11   0   10.34    3.06
  31  11   0    7.31    4.19
 -32 -11   0    8.14    4.55
 -32 -11   0   23.79    7.28
  32  11   0   15.79    4.35
 -33 -11   0    0.82    2.50
 -33 -11   0   -0.44    5.94
 -33  11   0   -1.36    2.07
 -34 -11   0    0.13    2.35
 -34  11   0    2.48    2.04
   0 -12   0  779.44   21.91
   0 -12   0  892.14   26.87
  -1 -12   0  168.57   10.36
   1 -12   0  191.60   11.72
  -1 -12   0  162.21    8.85
  -1 -12   0  172.31   11.03
   1 -12   0  180.08   10.39
  -1  12   0  164.33   10.56
   1  12   0  175.74   10.98
   2 -12   0  261.84   13.78
  -2 -12   0  243.02   12.77
  -2 -12   0  233.39   11.27
  -2 -12   0  253.94   12.73
   2 -12   0  268.68   12.82
  -2  12   0  221.11   12.09
  -3 -12   0  868.97   27.03
   3 -12   0  886.69   26.93
  -3 -12   0  870.19   26.39
  -3 -12   0  788.65   25.34
   3 -12   0  919.59   26.86
  -3  12   0  850.39   25.44
   4 -12   0    8.02    7.56
  -4 -12   0   -0.76    4.74
   4 -12   0    8.50    4.35
  -4 -12   0   11.44    4.35
  -4 -12   0   13.18    4.87
  -4  12   0    9.81    4.65
  -5 -12   0   98.80   10.21
  -5 -12   0   71.99    8.99
   5 -12   0   92.14    8.24
  -5 -12   0  108.15    9.08
   5 -12   0   83.49   10.21
  -5  12   0   82.56    8.25
   6 -12   0  488.57   20.41
   6 -12   0  530.90   21.44
  -6  12   0  532.38   18.71
  -7 -12   0  112.16   10.26
  -7 -12   0  102.10    9.25
   7 -12   0   87.43    8.58
  -7 -12   0   71.70    9.94
   7 -12   0   83.08   11.79
  -7  12   0   99.63    8.10
  -8 -12   0  866.79   27.72
   8 -12   0  683.08   28.76
  -8 -12   0  873.50   26.58
  -8  12   0  795.20   23.56
   9 -12   0  155.05   31.35
  -9 -12   0  183.19   12.10
  -9 -12   0  177.85   10.54
 -10 -12   0    2.75    2.82
 -10 -12   0   -2.25    4.08
 -10 -12   0    2.93    5.91
 -11 -12   0    8.94    4.40
 -11 -12   0    1.96    5.72
 -11 -12   0    5.02    3.21
 -12 -12   0   72.90    7.23
 -12 -12   0   77.75    8.45
 -13 -12   0    3.71    3.51
 -13 -12   0    1.47    3.85
 -13 -12   0    2.18    4.51
 -13 -12   0    0.53    5.69
 -14 -12   0    0.44    2.87
 -14 -12   0    0.39    3.27
 -14 -12   0    2.00    4.95
 -14 -12   0    4.46    7.21
 -15 -12   0    0.18    7.88
 -15 -12   0    4.08    4.89
 -15 -12   0    0.59    4.08
 -15 -12   0    1.50    3.16
 -15  12   0    4.62    2.74
 -16 -12   0   17.34    6.47
 -16 -12   0    9.49    9.34
 -16 -12   0   19.04    5.57
 -16 -12   0    8.52    4.74
 -16  12   0   12.01    4.14
 -17 -12   0   16.13    5.58
 -17 -12   0    9.60    4.76
 -17 -12   0   10.50    9.50
 -17 -12   0   14.37    6.53
  17  12   0    9.00    2.74
 -17  12   0   11.44    3.62
 -18 -12   0   -2.63    7.09
 -18 -12   0    3.46    4.34
 -18 -12   0    3.69    6.41
 -18 -12   0    6.02    4.42
 -18  12   0    3.44    2.99
 -19 -12   0   22.81    6.12
 -19 -12   0   -2.08   21.64
 -19 -12   0   24.75   11.57
 -19 -12   0   26.73    7.64
 -19 -12   0   24.18    6.23
  19  12   0   30.13    3.67
 -19  12   0   27.80    4.47
 -20 -12   0   15.13    5.02
 -20 -12   0    4.50    9.66
 -20 -12   0    6.90    7.57
 -20 -12   0   10.24    7.30
 -20 -12   0    1.14   20.51
  20  12   0   12.49    2.96
 -20  12   0   13.97    3.89
 -21 -12   0    2.34    3.62
 -21 -12   0    7.88    6.77
 -21 -12   0    5.11   10.25
 -21 -12   0    1.59    5.81
 -21  12   0   -0.06    2.72
  21  12   0    0.81    2.27
 -22 -12   0   41.76    5.61
 -22 -12   0   39.62    8.35
 -22 -12   0   24.75   15.01
 -22 -12   0   28.71    5.56
 -22 -12   0   19.18   15.89
 -22 -12   0   21.43    6.80
 -23 -12   0   41.68   15.40
 -23 -12   0   18.49    7.51
  23  12   0   18.83    3.18
 -24 -12   0   78.12   19.05
 -24 -12   0   67.08    9.73
 -24 -12   0   55.22    8.47
 -24  12   0   64.63    8.99
  24  12   0   46.33    4.58
 -25 -12   0   52.00    9.56
 -25 -12   0   26.35   14.84
 -25  12   0   43.37    7.95
 -26 -12   0   14.41    5.29
 -26 -12   0    9.57   14.68
  26  12   0    9.92    2.96
 -27 -12   0   23.77   14.81
 -27 -12   0   12.47    4.85
 -28 -12   0   10.87    7.26
 -28  12   0   12.71    3.62
 -29 -12   0   -1.51    3.22
 -29 -12   0    4.16    7.37
 -29  12   0    1.08    2.95
  29  12   0   -1.29    4.17
 -30 -12   0   63.45    9.85
  30  12   0   64.17    7.76
 -30  12   0   51.61    5.66
 -31 -12   0    0.87    9.45
 -31 -12   0    2.59    3.23
  31  12   0    5.24    5.72
 -32 -12   0   12.68    7.07
  32  12   0   14.13    4.66
 -32  12   0   17.51    3.64
 -33 -12   0   -1.54    5.81
 -33 -12   0   -2.03    2.56
 -33  12   0    0.48    2.17
 -34 -12   0    0.17    2.13
 -34  12   0    0.46    1.88
   0 -13   0   11.97    3.42
   0 -13   0   12.55    4.44
   0 -13   0   11.37    5.89
  -1 -13   0   19.46    4.40
   1 -13   0   27.98    8.89
  -1 -13   0   22.49    6.58
   1 -13   0   11.46    2.60
  -1  13   0   16.50    5.74
  -2 -13   0    5.75    5.59
  -2 -13   0   12.59    4.32
   2 -13   0   21.93    5.09
   2 -13   0   22.49    7.20
  -2 -13   0    9.14    3.93
  -3 -13   0   49.02    7.82
  -3 -13   0   48.08    6.75
  -3 -13   0   48.36    7.13
   3 -13   0   27.43    7.78
   3 -13   0   39.10    6.28
  -3  13   0   55.48    7.30
   4 -13   0   16.88   13.58
   4 -13   0   23.08    5.08
  -4 -13   0   22.12    5.61
  -4 -13   0   14.69    4.63
  -4 -13   0   21.25    6.17
  -4  13   0   25.70    5.41
  -5 -13   0    2.31    4.95
   5 -13   0    4.20    9.27
   5 -13   0    0.56    3.57
  -5 -13   0    2.60    3.30
  -5  13   0   -0.18    3.67
   6 -13   0   84.95    8.48
  -6 -13   0   90.25    8.45
  -6 -13   0   98.11   10.04
  -6 -13   0   84.01    9.47
   6 -13   0   79.50   12.20
  -6  13   0  111.67    8.53
  -7 -13   0   24.72    7.13
  -7 -13   0   32.74    5.96
   7 -13   0   24.48   12.55
  -7 -13   0   25.75    6.36
  -7  13   0   28.98    5.37
  -8 -13   0  407.63   16.97
  -8 -13   0  401.93   16.28
   8 -13   0  325.43   22.59
  -8  13   0  351.02   14.39
  -9 -13   0    3.70    5.89
  -9 -13   0   12.47    4.11
  -9 -13   0    3.31    4.93
 -10 -13   0  112.90    9.00
 -10 -13   0  123.77   10.14
 -11 -13   0   45.92    6.89
 -11 -13   0   23.95    8.34
 -11 -13   0   44.64    6.74
 -12 -13   0   12.43    5.49
 -12 -13   0   17.51    4.82
 -12 -13   0   22.25    8.53
 -13 -13   0   56.11    6.67
 -13 -13   0   59.70   11.90
 -14 -13   0   62.85    8.14
 -14 -13   0   63.41    7.85
 -14 -13   0   50.80    7.75
 -14  13   0   66.12    5.49
 -15 -13   0   16.68    6.17
 -15 -13   0   15.92    9.45
 -15 -13   0   20.11    5.63
 -15 -13   0   13.51    4.97
 -15  13   0   23.74    3.94
  15  13   0   21.05    3.23
 -16 -13   0  166.98   13.01
 -16 -13   0  145.80   12.17
 -16  13   0  131.84    7.86
  16  13   0  126.62    6.39
 -17 -13   0   33.91   12.68
 -17 -13   0   51.00    8.02
 -17 -13   0   52.72    9.60
 -17  13   0   33.12    4.62
  17  13   0   45.96    4.53
 -18 -13   0   17.76    7.62
 -18 -13   0   26.95    6.55
 -18 -13   0   24.44    6.16
 -18 -13   0   30.42   12.07
  18  13   0   32.93    3.73
 -18  13   0   27.96    4.69
 -19 -13   0   51.69   14.41
 -19 -13   0   67.22    9.55
 -19 -13   0   78.92    9.47
  19  13   0   79.32    5.49
 -19  13   0   87.41    6.78
 -20 -13   0   21.56    6.97
 -20 -13   0   32.33    6.73
 -20 -13   0   45.11   14.48
 -20 -13   0   -3.94   34.42
 -20 -13   0   21.39    8.00
 -20  13   0   28.69    6.77
 -21 -13   0    2.18    5.76
 -21 -13   0   15.69    7.62
 -21 -13   0    3.45    4.05
 -21 -13   0    1.66   10.18
 -21  13   0    2.87    3.05
 -22 -13   0   -0.49    3.37
 -22 -13   0   -0.59    7.03
 -22 -13   0  -13.48   15.21
 -22 -13   0    0.44    5.94
 -22 -13   0    8.08   11.79
  22  13   0   -0.14    2.12
 -22  13   0    1.63    3.00
 -23 -13   0   75.61   10.01
 -23 -13   0   52.10   16.44
  23  13   0   79.04    5.35
 -24 -13   0   -0.26   11.10
 -24 -13   0   -0.60    6.96
  24  13   0    0.47    2.20
 -24  13   0    1.30    3.15
 -25 -13   0   45.97    8.93
 -25 -13   0   50.26   16.77
 -25  13   0   55.64    6.15
 -25  13   0   33.46    8.15
 -26 -13   0   -0.24    3.83
 -26 -13   0   -4.23    6.09
 -26 -13   0    1.67   10.07
 -26  13   0    0.50    3.80
 -26  13   0    0.53    2.87
  26  13   0   -0.35    1.81
 -27 -13   0    9.00    6.80
 -27  13   0   11.00    3.39
 -28 -13   0    3.18    3.82
 -28 -13   0    6.05    6.90
  28  13   0   11.50    5.34
 -28  13   0   12.87    3.46
 -29 -13   0  145.97   12.99
  29  13   0  151.72   10.71
 -29  13   0  116.15    7.97
 -30 -13   0   -0.13    3.57
 -30 -13   0    4.19    7.09
  30  13   0   -1.97    4.19
 -30  13   0   -0.30    2.75
 -31  13   0   89.62    6.59
 -32 -13   0   23.94    4.35
 -32 -13   0   37.38    8.02
 -32  13   0   24.30    3.87
 -33 -13   0    1.10    2.69
 -33 -13   0    9.83    6.16
 -33  13   0    2.32    2.23
   0 -14   0  155.39   10.73
   0 -14   0  123.01    7.37
   0 -14   0  176.19   12.82
   0  14   0  142.43   11.05
   1 -14   0   11.56    2.22
  -1 -14   0   20.78    5.01
  -1 -14   0   13.09    3.89
   1 -14   0   17.87    7.06
   1 -14   0   13.24    4.59
  -1 -14   0   10.84    6.43
  -1  14   0    8.70    5.51
  -2 -14   0   76.03    7.24
  -2 -14   0   79.98    9.35
   2 -14   0   85.11    9.88
   2 -14   0   85.32    8.03
  -2 -14   0   89.54    8.47
   2  14   0  106.50   10.15
  -2  14   0   81.79    8.61
   3 -14   0   83.04   10.05
   3 -14   0   68.58   10.54
  -3 -14   0   67.03    7.93
  -3 -14   0   71.82    9.12
  -3 -14   0   74.03    7.60
   3  14   0   77.35    9.09
  -3  14   0   80.45    8.73
   4 -14   0   18.78    5.02
   4 -14   0   32.48    9.29
  -4 -14   0   26.50    5.77
  -4 -14   0   19.08    5.33
  -4 -14   0   22.45    6.48
  -4  14   0   27.12    5.66
  -5 -14   0   98.55    9.54
   5 -14   0   90.64   12.84
   5 -14   0  123.50    9.90
  -5  14   0  100.47    8.95
  -6 -14   0   11.81    5.25
  -6 -14   0   15.46    7.27
   6 -14   0   24.21   10.65
   6 -14   0   16.07    5.05
  -6 -14   0   15.31    5.77
  -6  14   0    5.85    3.98
  -7 -14   0  156.30   10.70
   7 -14   0  133.57   15.22
  -7 -14   0  118.61   11.46
  -7 -14   0  162.20   11.14
  -7  14   0  136.61   11.13
  -8 -14   0   19.60    5.11
   8 -14   0   19.16   16.44
  -8 -14   0   13.33    6.08
  -8 -14   0   12.98    5.97
  -9 -14   0   17.15    5.86
  -9 -14   0    8.53    6.32
  -9 -14   0   14.52    4.40
 -10 -14   0    3.80    3.77
 -10 -14   0    1.85    5.29
 -10 -14   0    1.49    5.10
 -11 -14   0   -2.27    4.96
 -11 -14   0    1.78    3.48
 -11 -14   0    1.90    4.56
 -11 -14   0    4.46    3.65
 -12 -14   0    5.93    5.31
 -12 -14   0   15.18    4.68
 -12 -14   0   -0.20    6.14
 -12 -14   0    4.63    4.20
 -13 -14   0   -2.18    3.53
 -13 -14   0   -1.65    5.13
 -13 -14   0    2.08    8.47
 -13 -14   0    2.61    3.74
  13  14   0   -0.94    2.02
 -13  14   0   -0.88    2.36
 -14 -14   0  148.63   12.77
 -14 -14   0  145.42   11.34
 -14  14   0  149.25    8.24
  14  14   0  128.44    6.25
 -15 -14   0    0.25    4.10
 -15 -14   0    3.66    6.05
 -15 -14   0   -0.52    6.89
 -15 -14   0   -1.14    4.48
 -15  14   0    0.43    2.89
 -16 -14   0  187.48   15.46
 -16 -14   0  195.84   13.42
  16  14   0  183.63    7.67
 -16  14   0  195.64    9.88
 -17 -14   0   22.01   11.02
 -17 -14   0   23.91    8.21
 -17 -14   0   38.78    7.71
  17  14   0   30.79    3.61
 -17  14   0   31.75    4.90
 -18 -14   0    3.10    4.58
 -18 -14   0    2.20    5.60
 -18 -14   0    1.41    7.38
 -18 -14   0    4.86    9.44
  18  14   0    6.55    2.53
 -18  14   0    4.41    2.99
 -19 -14   0    6.59    7.90
 -19 -14   0    3.49    9.13
 -19 -14   0    6.64    5.65
 -19 -14   0   14.28    5.84
 -19  14   0    2.01    3.71
  19  14   0    6.31    2.65
 -20 -14   0   -2.46    7.75
 -20 -14   0    5.37    5.08
 -20 -14   0    4.49    9.03
 -20 -14   0    4.97    5.93
 -20  14   0    4.58    3.39
 -21 -14   0    3.21    9.99
 -21 -14   0   -0.42    5.78
 -21 -14   0    2.07   27.75
 -21 -14   0    4.77    8.23
 -21  14   0    0.49    2.84
  21  14   0    2.94    2.32
 -22 -14   0   10.45    7.11
 -22 -14   0    4.21   10.59
 -22 -14   0    3.52    3.52
 -22 -14   0   -0.16    7.38
 -22 -14   0   13.62   21.39
 -22  14   0   15.23    4.30
  22  14   0   10.39    2.69
 -23 -14   0   -5.74    9.39
 -23 -14   0    8.57    6.58
  23  14   0    6.15    2.57
 -23  14   0    3.89    3.32
 -24 -14   0   -3.60   10.52
 -24 -14   0   -1.29    6.03
 -24  14   0    1.83    3.06
  24  14   0   -1.64    1.99
 -25 -14   0   -5.04   11.08
 -25 -14   0   -0.75    4.92
 -25 -14   0    4.78    8.43
 -25  14   0   -1.04    3.99
 -25  14   0    3.19    3.64
  25  14   0    1.57    2.00
 -26 -14   0   -0.71    6.13
 -26 -14   0   -0.99    3.70
  26  14   0    2.47    1.90
 -26  14   0    0.62    3.70
 -26  14   0    0.97    2.84
 -27 -14   0    5.04    6.62
 -27 -14   0    0.54    3.58
 -27  14   0   -1.65    2.06
 -27  14   0    4.63    2.97
  27  14   0    0.07    1.79
 -28 -14   0    7.03    6.22
 -28 -14   0    2.94    4.20
 -28  14   0    4.15    3.01
 -28  14   0    0.30    1.81
  28  14   0    5.95    4.66
 -29 -14   0   18.79    7.36
 -29 -14   0   12.33    5.14
 -29  14   0   12.86    3.81
  29  14   0   21.77    5.68
 -30 -14   0   28.16    8.00
 -30  14   0   16.27    3.82
 -31 -14   0    2.98    3.31
 -31 -14   0    4.11    6.44
  31  14   0    2.07    3.60
 -31  14   0    2.14    2.56
 -32 -14   0   28.82    6.76
 -32 -14   0   18.30    4.30
  32  14   0   26.56    6.55
 -32  14   0   11.60    2.75
 -33 -14   0   12.87    3.20
   0 -15   0    0.09    3.13
   0 -15   0   -7.23    7.41
   0 -15   0   -1.68    2.19
   0  15   0   -4.99    4.22
  -1 -15   0   62.22    6.41
   1 -15   0   82.00    9.88
  -1 -15   0   75.94    8.50
  -1 -15   0   92.25   10.99
   1 -15   0   94.96    9.05
   1  15   0   84.23    9.29
  -1  15   0   61.14    8.10
   2 -15   0   34.19    6.36
  -2 -15   0   26.86    8.08
  -2 -15   0   40.06    6.85
  -2 -15   0   37.35    5.97
   2 -15   0   38.82    9.29
  -2  15   0   48.21    8.69
   2  15   0   50.98    7.73
  -3 -15   0   23.81    5.56
  -3 -15   0   24.71    7.29
   3 -15   0    7.31    9.52
   3 -15   0   26.41    6.02
  -3 -15   0   31.91    5.99
  -3  15   0   31.94    6.74
  -4 -15   0   21.36    5.50
   4 -15   0   23.02    5.66
   4 -15   0   19.57    9.66
  -4 -15   0   23.58    6.61
  -4 -15   0   31.64    7.95
  -4  15   0   22.41    5.62
   4  15   0   19.19    6.38
  -5 -15   0    5.82    3.76
   5 -15   0   12.71    4.80
  -5 -15   0    8.87    6.05
  -5 -15   0    8.58    4.64
   5 -15   0    3.59   10.49
   5  15   0   19.89    5.85
  -5  15   0    9.00    4.55
  -6 -15   0   25.07    5.54
  -6 -15   0   17.68    5.97
  -6 -15   0   19.84    6.43
   6 -15   0   11.25   12.07
  -6  15   0   16.33    3.87
   7 -15   0   41.21   30.69
  -7 -15   0   55.59    9.23
  -7 -15   0   57.55    8.43
  -7 -15   0   51.49    7.33
  -8 -15   0  113.27   11.95
  -8 -15   0  120.45   10.58
   8 -15   0   76.19   25.22
  -8 -15   0  117.31    9.71
  -9 -15   0   48.11    9.45
  -9 -15   0   53.63    7.71
  -9 -15   0   44.82    7.32
 -10 -15   0  104.68   13.12
 -10 -15   0  107.45    8.95
 -10 -15   0  142.57   11.85
 -11 -15   0  104.73   10.84
 -11 -15   0  106.69   10.16
 -11 -15   0  104.14    9.22
 -11 -15   0   79.76   12.27
  11  15   0  112.44    6.10
 -12 -15   0    7.47    4.67
 -12 -15   0    9.88    8.36
 -12 -15   0   14.57    6.49
 -12 -15   0   11.83    5.32
 -12  15   0    5.29    3.78
  12  15   0   12.93    2.87
 -13 -15   0   24.89    6.20
 -13 -15   0   26.59    7.34
 -13 -15   0   37.28   11.04
 -13 -15   0   28.85    6.85
 -13  15   0   27.98    5.36
 -14 -15   0   42.31    8.35
 -14 -15   0   30.65   11.02
  14  15   0   36.00    3.78
 -14  15   0   37.25    5.55
 -15 -15   0   25.20   11.42
 -15 -15   0   18.75    6.38
 -15 -15   0   13.99    7.19
 -15  15   0    9.98    4.51
  15  15   0   23.22    3.20
 -16 -15   0    4.46    7.20
 -16 -15   0    2.18    5.63
 -16 -15   0    9.19    9.44
 -16 -15   0    7.08    5.05
  16  15   0    2.94    2.51
 -16  15   0    1.90    3.59
 -17 -15   0   -0.68    8.08
 -17 -15   0    4.79    5.93
 -17 -15   0   -0.34    7.37
 -17 -15   0    3.92    4.53
  17  15   0    0.56    2.18
 -17  15   0    4.91    3.57
 -18 -15   0    6.46    6.33
 -18 -15   0   24.78    8.95
 -18 -15   0    6.47    9.63
 -18 -15   0   12.56    5.90
 -18  15   0    8.18    3.83
  18  15   0   12.10    2.88
 -19 -15   0   24.29   12.85
 -19 -15   0   35.76    9.60
 -19 -15   0   13.69    6.72
 -19  15   0   22.24    4.68
 -20 -15   0    2.08    5.83
 -20 -15   0    7.48    9.74
 -20 -15   0  -11.41    8.22
 -20 -15   0   -0.46    5.98
 -20  15   0    1.23    3.05
  20  15   0    3.30    2.43
 -21 -15   0    5.96    9.10
 -21 -15   0    5.93   10.82
 -21 -15   0   17.34    5.49
  21  15   0   26.16    3.51
 -21  15   0   22.55    4.72
 -22 -15   0   22.73   13.47
 -22 -15   0   20.03    7.09
 -22 -15   0   18.54    4.65
 -23 -15   0   10.91    6.96
 -23 -15   0    6.13   11.38
 -24 -15   0   10.62   19.43
 -24 -15   0    7.84    6.17
 -24 -15   0   11.29    8.30
 -24  15   0   11.68    4.55
  24  15   0   14.26    2.89
 -25 -15   0   15.46   14.57
 -25 -15   0    3.33    4.49
 -25 -15   0    7.25    6.76
 -25  15   0    3.00    4.27
 -26 -15   0   -3.37    6.01
 -26 -15   0   -0.19    3.61
 -26  15   0    1.41    3.56
 -26  15   0    0.09    2.73
  26  15   0   -2.12    1.70
 -27 -15   0    6.68    4.40
 -27 -15   0   11.23    6.16
 -27  15   0    4.14    2.86
  27  15   0    0.53    2.64
 -27  15   0    1.94    3.27
 -28 -15   0   13.03    7.24
 -28 -15   0    7.38    4.35
 -28  15   0    7.65    3.14
  28  15   0   15.44    5.03
 -29 -15   0    0.55    3.47
 -29 -15   0    2.17    6.13
  29  15   0    1.86    4.09
 -29  15   0    1.97    3.82
 -30 -15   0    8.47    4.04
 -30 -15   0    5.70    6.27
 -30  15   0    4.93    2.87
 -31 -15   0    3.30    3.29
 -31 -15   0    3.26    6.13
 -31  15   0    1.14    2.24
  31  15   0    9.26    4.02
 -32 -15   0   10.09    3.38
 -32 -15   0   18.59    6.32
  32  15   0   18.70    5.23
 -32  15   0    4.55    2.27
   0 -16   0  251.90   16.94
   0 -16   0  297.53   16.16
  -1 -16   0    0.05    7.35
   1 -16   0   16.40    9.32
   1 -16   0    1.82    3.65
  -1 -16   0    8.96    4.42
  -1 -16   0    4.70    3.43
  -1  16   0   16.74    6.07
   2 -16   0   72.49    8.35
   2 -16   0   61.55   10.70
  -2 -16   0   50.95    6.95
  -2 -16   0   61.18   10.89
  -2 -16   0   78.24    8.96
  -2  16   0   45.26    7.80
   3 -16   0   11.21    4.71
  -3 -16   0    5.84    3.96
   3 -16   0    4.88    9.38
  -3 -16   0   10.69    5.80
  -3 -16   0    3.35    7.73
  -3  16   0    8.02    7.14
   3  16   0   14.14    5.86
  -4 -16   0   17.86    5.31
  -4 -16   0   11.50    6.76
  -4 -16   0   10.85    4.36
   4 -16   0   24.05   12.10
   4 -16   0   13.37    5.67
  -4  16   0    7.57    4.92
   5 -16   0   10.59   13.25
  -5 -16   0   24.82    5.90
  -5 -16   0   24.39    7.27
  -5 -16   0   16.52    5.73
   5 -16   0   22.41    6.48
   5  16   0   28.63    6.45
  -6 -16   0   40.83    7.96
   6 -16   0   49.59   15.50
  -6 -16   0   27.67    6.43
   6  16   0   22.22    6.54
  -7 -16   0    4.11    3.68
   7 -16   0   -0.70   15.36
  -7 -16   0    3.91    6.39
  -7 -16   0    0.29    4.48
   7  16   0    2.01    1.95
   7  16   0    1.89    5.37
  -8 -16   0    0.35    6.12
  -8 -16   0    2.33    3.81
  -8 -16   0    2.57    4.98
   8  16   0   -0.26    1.88
  -9 -16   0   96.49   12.39
  -9 -16   0   95.55    9.09
  -9  16   0   83.25    7.03
   9  16   0  111.29    5.83
 -10 -16   0   91.78   12.53
 -10 -16   0  112.11   11.76
 -10 -16   0  106.49   10.24
 -10 -16   0  112.45   14.89
  10  16   0  110.02    5.94
 -11 -16   0   85.64   14.84
 -11 -16   0  100.03    9.72
 -11  16   0  103.75    7.22
 -11  16   0   79.11    5.63
 -12 -16   0   89.09   13.72
 -12 -16   0  113.00   12.12
 -12 -16   0   79.21    9.47
 -12  16   0   71.61    9.90
 -12  16   0   84.49    5.86
 -13 -16   0    7.40    5.49
 -13 -16   0    5.71    7.99
 -13 -16   0    1.89    9.51
 -13 -16   0    5.57    5.23
 -13  16   0    6.14    3.72
  13  16   0   14.96    3.07
 -14 -16   0    9.96    7.40
 -14 -16   0   13.29    6.09
 -14 -16   0    6.26    8.75
 -14 -16   0   10.46    5.90
  14  16   0    7.87    2.85
 -14  16   0   -0.06    3.37
 -15 -16   0   10.80    9.08
 -15 -16   0   12.60    7.66
 -15 -16   0    5.39    5.66
 -15 -16   0    5.53    5.37
  15  16   0   13.52    3.11
 -15  16   0   11.60    4.32
 -16 -16   0   47.83    8.74
 -16 -16   0   40.21    8.96
 -16 -16   0   25.61   10.61
  16  16   0   37.42    3.97
 -16  16   0   25.53    5.05
 -17 -16   0   17.90    6.49
 -17 -16   0   11.38    8.53
 -17 -16   0    4.85    9.02
 -17 -16   0    4.66    6.52
  17  16   0   10.32    2.75
 -17  16   0   11.59    4.03
 -18 -16   0   -5.52    8.22
 -18 -16   0    3.79    6.42
 -18 -16   0    1.91    4.85
 -18 -16   0    5.02    9.57
 -18  16   0   -0.62    3.27
  18  16   0    3.28    2.51
 -19 -16   0  125.82   19.49
 -19 -16   0  101.45   19.39
 -19 -16   0   94.80   12.78
 -19  16   0  110.26    8.68
  19  16   0  138.25    6.82
 -20 -16   0   32.96   10.29
 -20 -16   0   33.60   13.36
 -20 -16   0   43.59    8.21
 -20  16   0   26.15    5.60
 -21 -16   0    7.22    6.85
 -21 -16   0   12.06    5.14
 -21 -16   0    3.54   11.11
  21  16   0   19.14    3.19
 -21  16   0   19.00    4.62
 -22 -16   0    7.85   11.77
 -22 -16   0  -10.01    9.03
 -22 -16   0   -0.40    3.52
 -22 -16   0    4.31    6.11
 -22  16   0    2.53    3.33
  22  16   0    9.27    2.62
 -23 -16   0    9.88    6.74
 -23 -16   0    7.12   13.89
 -23  16   0    0.68    3.41
  23  16   0   -1.33    2.77
 -24 -16   0    4.40   10.95
 -24 -16   0    2.21    6.18
 -24 -16   0    2.10    4.77
 -24  16   0   -0.68    2.69
  24  16   0   -0.21    1.91
 -25 -16   0   31.52    7.73
 -25 -16   0   28.59    7.01
 -25  16   0   37.41    5.11
 -25  16   0   23.19    5.82
 -26 -16   0    0.33    4.35
 -26 -16   0    6.26    6.59
  26  16   0    7.13    2.28
 -26  16   0   -0.18    2.87
 -26  16   0    3.77    4.07
 -27 -16   0   21.61    7.42
 -27  16   0   14.47    3.74
  27  16   0   17.57    2.62
 -28 -16   0   19.57    6.76
 -28 -16   0   22.75    5.99
 -28  16   0   20.40    4.24
  28  16   0   24.98    2.82
 -29 -16   0   -1.40    3.08
 -29 -16   0    2.26    7.31
  29  16   0    3.09    4.12
 -29  16   0    0.31    2.32
 -30 -16   0   25.70    4.98
 -30 -16   0   20.80    6.42
 -30  16   0   13.62    2.90
 -31 -16   0    1.34    2.80
 -31 -16   0    8.16    5.94
  31  16   0    5.02    3.75
 -31  16   0    2.39    2.22
 -32 -16   0   14.18    5.72
 -32 -16   0    5.35    3.71
 -32  16   0    6.33    2.05
   0 -17   0    4.86    9.33
   0 -17   0    2.62    4.14
   0  17   0    6.42    2.63
   1 -17   0   13.46   10.76
  -1 -17   0    9.56    6.58
   1 -17   0    7.33    4.92
  -1 -17   0    3.17    3.23
  -1 -17   0   11.94    8.57
  -1  17   0    6.45    2.70
  -1  17   0   12.32    6.16
   1  17   0    3.23    2.55
   1  17   0    1.00    5.82
   2 -17   0   41.10    7.51
  -2 -17   0   46.92    9.80
  -2 -17   0   44.09    6.62
   2 -17   0   45.15   11.55
  -2 -17   0   53.19    8.28
  -2  17   0   60.50    4.88
  -2  17   0   44.44    8.37
   2  17   0   57.34    4.74
  -3 -17   0   14.88    7.76
  -3 -17   0    9.43    4.64
   3 -17   0   -1.09   10.69
   3 -17   0    7.04    4.40
   3  17   0    2.54    2.34
  -3  17   0    5.10    4.73
   3  17   0   16.05    6.01
  -3  17   0    3.76    2.36
  -4 -17   0   -0.17    3.99
  -4 -17   0    2.85    7.15
   4 -17   0   -0.19    3.80
   4 -17   0    9.94   13.08
  -4 -17   0    3.87    3.78
   4  17   0   -1.77    4.99
   4  17   0    1.38    2.14
  -4  17   0   -3.90    3.87
  -4  17   0    1.15    2.15
  -5 -17   0    0.76    3.45
  -5 -17   0    2.30    4.37
   5 -17   0    6.97   14.71
  -5 -17   0   16.40    7.80
  -5  17   0    1.27    2.19
   5  17   0    0.38    5.21
   5  17   0    0.91    2.11
  -5  17   0    1.85    3.00
  -6 -17   0    1.54    4.41
  -6 -17   0   11.74    6.44
   6 -17   0    3.29   15.33
  -6 -17   0    4.12    3.56
   6  17   0    5.54    5.61
  -6  17   0   -1.22    3.31
   6  17   0    2.16    2.14
  -6  17   0    2.09    2.29
  -7 -17   0    5.85    5.31
  -7 -17   0    5.82    5.24
   7 -17   0   12.73   22.09
  -7 -17   0   10.90    4.55
  -7 -17   0    9.43    7.32
  -7  17   0    6.02    2.60
   7  17   0   11.88    5.97
  -8 -17   0   -1.97    5.02
  -8 -17   0   -0.39    3.93
  -8 -17   0   -2.46    4.67
  -8 -17   0    4.76    6.58
  -8  17   0    1.90    2.41
   8  17   0   -2.68   10.16
   8  17   0    1.13    2.36
  -8  17   0   -0.21    2.74
  -9 -17   0  186.23   15.26
  -9 -17   0  178.09   15.52
   9  17   0  212.73    8.15
 -10 -17   0  255.21   22.62
 -10 -17   0  271.09   14.52
 -10 -17   0  361.67   18.47
  10  17   0  309.37   10.33
 -11 -17   0  395.83   24.43
 -11 -17   0  362.51   16.97
 -11  17   0  332.55   15.63
 -12 -17   0  234.13   20.54
 -12 -17   0  236.43   14.18
 -12  17   0  206.99   10.71
 -12  17   0  254.45   10.77
 -13 -17   0  206.98   13.80
 -13 -17   0  252.08   21.73
 -13  17   0  206.69   10.14
 -13  17   0  206.39   11.00
 -14 -17   0    4.24    7.42
 -14 -17   0    6.03    6.01
 -14 -17   0   11.73    6.54
 -14 -17   0   -5.35    6.97
 -14  17   0    0.66    3.89
  14  17   0    1.88    2.82
 -15 -17   0    8.37   10.70
 -15 -17   0   21.50    8.45
 -15 -17   0   15.22    9.75
 -15 -17   0   17.95    6.78
  15  17   0   16.40    3.30
 -15  17   0    6.97    4.28
 -16 -17   0   -0.04    8.85
 -16 -17   0    4.51    5.46
 -16 -17   0   -0.18    7.64
 -16 -17   0    4.40    6.23
 -16  17   0    2.78    4.21
 -17 -17   0    2.27    8.78
 -17 -17   0   -0.60    8.82
 -17 -17   0    7.33    5.72
 -17 -17   0    7.64    6.25
  17  17   0   -1.50    2.23
 -17  17   0   -1.52    3.47
 -18 -17   0   29.23   12.94
 -18 -17   0   31.19    7.71
 -18 -17   0   66.59   11.82
 -18  17   0   43.99    6.16
 -19 -17   0    0.72   10.41
 -19 -17   0    7.75    6.03
 -19 -17   0   -2.12    9.50
 -19 -17   0   -0.67    6.14
 -19  17   0    3.53    3.82
 -20 -17   0   12.40   12.48
 -20 -17   0    5.96    6.73
 -20 -17   0   15.12    6.46
 -20  17   0   11.62    4.42
  20  17   0   12.35    3.17
 -21 -17   0    2.20    6.59
 -21 -17   0   -1.69    9.46
 -21 -17   0    1.11   10.09
 -21 -17   0    1.36    4.39
 -21  17   0   -0.90    3.09
  21  17   0    0.10    2.21
 -22 -17   0   -3.41   13.92
 -22 -17   0   -1.78    9.78
 -22 -17   0    0.26    3.55
 -22 -17   0    4.61    5.97
 -22  17   0   -0.87    3.26
 -23 -17   0    7.48    6.73
 -23 -17   0   -5.40    9.99
 -23  17   0   -1.06    2.74
  23  17   0    1.40    2.08
 -24 -17   0    3.73    4.47
 -24 -17   0    6.04    6.65
  24  17   0    3.22    2.19
 -24  17   0   -0.02    3.06
 -25 -17   0   13.77    6.64
 -25 -17   0    1.24    4.90
  25  17   0    8.19    2.69
 -25  17   0   11.09    3.71
 -26 -17   0    2.37    4.44
 -26 -17   0    1.51    6.24
 -26  17   0   -0.71    3.37
 -26  17   0    1.35    2.65
 -27 -17   0   18.82    7.11
 -27 -17   0    6.78    4.41
 -27  17   0    3.01    3.56
 -27  17   0    6.40    3.39
 -28 -17   0    3.43    4.04
 -28 -17   0    2.68    5.65
  28  17   0    2.76    4.34
 -28  17   0    2.14    2.37
 -28  17   0   -0.81    2.85
  28  17   0    3.32    2.22
 -29 -17   0   99.10    8.77
 -30 -17   0    1.79    5.37
 -30 -17   0    2.01    3.21
  30  17   0    2.17    3.51
 -30  17   0   -0.63    1.91
 -31 -17   0   32.80    5.01
 -31 -17   0   38.09    7.02
  31  17   0   51.83    7.40
 -31  17   0   41.38    3.12
   0 -18   0    1.01    9.91
   0 -18   0    1.76    4.15
   0  18   0    4.26    2.57
   0  18   0   -4.32    5.32
  -1 -18   0    4.88    4.18
   1 -18   0   -2.61    3.66
  -1 -18   0   -7.61    9.79
   1 -18   0   26.59   12.28
  -1  18   0   -0.05    2.40
  -1  18   0   -0.47    5.50
   1  18   0    0.26    2.31
   1  18   0   19.09    6.83
  -2 -18   0    8.83    9.97
   2 -18   0    0.38   11.48
   2 -18   0    5.62    6.36
  -2 -18   0    4.51    5.01
   2  18   0   19.45    6.56
   2  18   0    8.79    2.89
  -2  18   0    5.93    5.33
  -2  18   0    8.06    3.06
   3 -18   0   89.04   10.69
  -3 -18   0   94.06   10.51
  -3 -18   0   75.93   12.13
   3  18   0   82.75    5.52
  -3  18   0   79.58    5.73
  -4 -18   0   13.65    8.80
   4 -18   0   14.03    6.01
  -4 -18   0   22.78    6.22
   4 -18   0   22.42   14.04
  -4 -18   0   14.77    5.83
   4  18   0   21.47    3.39
  -4  18   0   16.54    3.32
   4  18   0    6.90    6.19
  -5 -18   0   68.28    8.86
  -5 -18   0   52.17    9.22
   5 -18   0   49.66   15.99
  -5 -18   0   51.88    8.66
  -5  18   0   53.27    4.74
   5  18   0   61.50    9.25
   5  18   0   50.10    4.82
   6 -18   0   -7.46   17.09
  -6 -18   0    4.55    5.73
  -6 -18   0    7.70    4.58
  -6 -18   0    6.13    5.14
  -6 -18   0   15.57    7.18
  -6  18   0    3.01    2.55
  -6  18   0    4.30    2.63
   6  18   0    4.39    2.59
  -7 -18   0   54.78    9.14
  -7 -18   0   50.56    9.22
  -7 -18   0   32.17    6.84
  -7 -18   0   23.44    8.49
   7  18   0   45.62    8.13
   7  18   0   43.76    4.28
  -7  18   0   29.32    3.56
  -8 -18   0    0.24    7.38
  -8 -18   0    6.96    5.78
  -8 -18   0   -0.43    5.65
  -8 -18   0   -0.07    4.00
  -8  18   0    0.70    2.42
  -9 -18   0   19.29   11.11
  -9 -18   0   26.60    8.47
  -9 -18   0   33.56    7.29
  -9  18   0   24.83    3.77
   9  18   0   19.30    3.38
 -10 -18   0   87.91   13.66
 -10  18   0   78.91    6.04
 -10  18   0   67.68    6.67
 -11 -18   0  288.76   16.84
  11  18   0  307.40   10.75
 -12 -18   0   55.72   10.93
 -12 -18   0   38.06   12.18
 -12  18   0   34.40    4.51
  12  18   0   33.86    4.44
 -13 -18   0   23.80   11.67
 -14 -18   0   23.57    8.60
 -14 -18   0   28.21    8.00
 -14 -18   0   14.80    8.77
 -14 -18   0   24.52   11.74
  14  18   0   29.93    5.13
 -15 -18   0   71.21   11.71
 -15 -18   0   93.26   11.83
 -15 -18   0   55.36   13.68
  15  18   0   82.55    5.92
 -16 -18   0   38.19   10.03
 -16 -18   0   37.12   13.56
 -16 -18   0   36.17    8.72
 -16 -18   0   50.84    9.48
  16  18   0   44.22    4.33
 -17 -18   0    6.52   10.37
 -17 -18   0    6.34    6.83
 -17 -18   0    6.41    9.81
 -17 -18   0    7.97    6.60
 -17  18   0    3.05    3.85
  17  18   0    7.92    2.90
 -18 -18   0   75.96   17.15
 -18 -18   0   82.39   11.52
 -18 -18   0   95.21   13.93
 -18 -18   0   54.29    9.15
  18  18   0   90.69    5.68
 -19 -18   0    9.33   10.74
 -19 -18   0    1.00    6.54
 -19 -18   0   19.20    6.89
  19  18   0   12.03    2.94
 -19  18   0    7.74    4.30
 -20 -18   0  217.78   21.01
 -20 -18   0  197.84   25.88
 -20 -18   0  233.91   15.57
 -21 -18   0   -7.82   11.36
 -21 -18   0    0.22    6.32
 -21 -18   0    2.82    4.57
 -21 -18   0   -2.68   16.77
 -21  18   0    2.76    3.81
  21  18   0    1.00    3.67
 -22 -18   0   12.03   10.15
 -22 -18   0   15.74    6.69
 -22 -18   0   20.22   14.08
 -22 -18   0   17.44    4.31
 -22  18   0    6.92    3.69
 -23 -18   0    2.17    6.47
 -23  18   0    1.20    2.91
  23  18   0    6.07    2.41
 -24 -18   0    3.04    4.52
 -24 -18   0   -0.93    6.24
 -24  18   0    0.64    2.84
  24  18   0    5.09    2.45
 -25 -18   0    0.90    4.31
 -25 -18   0    4.98    6.46
 -25  18   0    2.11    3.86
 -25  18   0    0.75    2.69
  25  18   0   -1.74    2.04
 -26 -18   0    6.06    6.41
 -26 -18   0    5.42    4.46
 -26  18   0    2.44    2.87
 -26  18   0    4.84    5.18
 -27 -18   0   -2.13    6.30
 -27 -18   0    0.64    3.54
 -27  18   0    0.94    3.03
 -27  18   0    0.35    2.28
  27  18   0    2.68    4.43
  27  18   0    2.69    1.96
 -28 -18   0   36.70    6.07
 -28  18   0   25.74    3.71
 -28  18   0   16.03    5.51
 -29 -18   0    0.13    2.81
 -29 -18   0   -0.10    5.43
  29  18   0    1.56    3.76
 -29  18   0    1.05    2.08
 -30  18   0   50.01    3.38
   0 -19   0    0.21    3.86
   0 -19   0    1.82   10.58
   0  19   0    1.26    2.62
   0  19   0    3.73    7.05
  -1 -19   0    7.52    5.64
   1 -19   0  -16.31   13.12
   1 -19   0    7.92    5.88
  -1 -19   0    9.70   11.41
   1  19   0   11.66    7.76
  -1  19   0   13.68    6.59
  -1  19   0   11.59    2.57
   1  19   0    8.70    3.01
  -1  19   0    7.56    2.95
  -2 -19   0  227.43   18.43
   2 -19   0  239.77   17.06
   2 -19   0  221.63   22.46
  -2 -19   0  216.46   15.80
   2  19   0  236.57    9.12
  -2  19   0  206.22    8.77
   3 -19   0  170.69   19.17
  -3 -19   0  156.73   13.89
   3 -19   0  193.23   15.94
  -3  19   0  175.63    8.06
   3  19   0  203.33    8.43
  -4 -19   0   82.94   10.42
  -4 -19   0   88.88   12.15
  -4 -19   0   67.36    9.79
   4 -19   0   72.07   17.22
   4  19   0   68.73    5.64
  -4  19   0   62.85    5.45
  -5 -19   0  141.33   15.65
   5 -19   0  138.04   20.90
  -5 -19   0  149.30   12.98
  -5 -19   0  127.11   12.11
  -5  19   0  134.42    7.28
  -6 -19   0   74.96   10.70
  -6 -19   0   84.06   11.16
  -6 -19   0   74.55   11.40
   6  19   0   94.63    6.06
  -6  19   0   88.35    6.09
  -7 -19   0   -4.28    5.81
  -7 -19   0    5.42    7.29
  -7 -19   0   -2.30    5.01
   7  19   0    0.64    2.49
  -7  19   0    0.78    2.43
  -7  19   0    0.89    2.61
  -8 -19   0  209.67   14.82
  -8 -19   0  207.45   23.43
  -8 -19   0  183.72   24.48
   8  19   0  242.78    8.94
  -9 -19   0   53.45   10.61
  -9 -19   0   35.97    9.31
  -9 -19   0   56.45    8.87
  -9 -19   0   66.85   10.10
   9  19   0   54.42    5.08
  -9  19   0   53.04    4.83
  -9  19   0   66.43    6.01
 -10 -19   0  179.70   13.24
 -10 -19   0  161.08   16.17
 -10 -19   0  167.17   13.68
 -10 -19   0  168.73   15.69
  10  19   0  179.32    7.84
 -10  19   0  195.64    9.64
 -10  19   0  163.19    7.83
 -11 -19   0  483.85   23.49
 -11 -19   0  517.17   23.96
 -11 -19   0  516.30   21.90
 -11  19   0  514.82   15.16
 -11  19   0  531.03   17.83
  11  19   0  559.89   15.36
 -12 -19   0   71.90   11.46
 -12 -19   0   50.60   13.21
 -12 -19   0   89.32   12.07
 -12 -19   0   81.94   15.60
 -12  19   0   64.71    5.82
  12  19   0   73.99    9.35
 -13 -19   0  677.64   25.56
 -13 -19   0  757.33   30.25
 -13 -19   0  770.61   29.94
  13  19   0  780.58   19.56
 -14 -19   0  100.34   12.73
 -14 -19   0   62.14    9.55
 -14 -19   0   56.62   13.80
 -14 -19   0   81.57   12.43
  14  19   0   77.59    5.80
 -15 -19   0  150.79   16.58
 -15 -19   0  113.30   13.81
 -15 -19   0   73.24   26.62
 -15 -19   0   99.13   12.31
  15  19   0   76.25   20.58
  15  19   0  143.16    7.03
 -16 -19   0    8.31    6.26
 -16 -19   0   16.38   10.20
 -16 -19   0    7.37    6.73
 -16 -19   0   18.36   10.50
 -16  19   0    1.48    3.90
  16  19   0   12.19    3.10
 -17 -19   0   -0.05   10.50
 -17 -19   0   10.26    6.17
 -17 -19   0    5.66   10.29
 -17 -19   0    1.29    6.56
 -17  19   0    3.14    3.67
  17  19   0    4.57    2.60
 -18 -19   0   26.15    7.90
 -18 -19   0   13.57   14.00
 -18 -19   0   28.65   12.33
 -18 -19   0   30.23    7.75
  18  19   0   36.70   12.14
 -18  19   0   17.60    4.51
 -19 -19   0   55.21    9.83
 -19 -19   0   51.59   14.33
 -19 -19   0   38.10    8.42
 -19 -19   0   61.16   13.02
  19  19   0   55.32    4.79
 -20 -19   0   19.78   19.33
 -20 -19   0   39.74    8.64
 -20 -19   0   29.57   12.44
 -20 -19   0   31.99    8.21
  20  19   0   52.09   14.51
 -21 -19   0   11.10   11.69
 -21 -19   0    4.44    4.77
 -21 -19   0    5.50   12.25
 -21 -19   0    5.50    5.97
  21  19   0   24.62   12.09
 -21  19   0    2.16    3.24
 -22 -19   0    3.23    6.33
 -22  19   0    2.20    3.00
 -23 -19   0    5.12    5.78
 -23  19   0    1.95    2.88
  23  19   0    6.76    2.43
 -24 -19   0   20.15    7.04
 -24 -19   0    8.63    4.99
 -24  19   0    4.37    2.92
 -25 -19   0   25.51    5.97
 -25 -19   0   36.57    8.25
 -25  19   0   17.35    3.61
 -25  19   0    9.24    4.68
 -26 -19   0   45.66    8.25
 -26  19   0   46.99    4.62
 -27 -19   0    2.85    3.58
 -27  19   0    0.07    2.92
  27  19   0    7.58    2.18
  27  19   0    2.72    4.09
 -27  19   0    1.46    2.48
 -28 -19   0   93.61   10.07
 -28 -19   0   63.13    6.73
  28  19   0   76.64    3.90
 -28  19   0   84.60    5.30
 -29 -19   0    2.00    5.36
 -29 -19   0   -0.22    2.25
  29  19   0    1.47    3.22
 -29  19   0    0.71    1.57
 -30 -19   0    2.13    1.97
  30  19   0    2.85    3.95
   0 -20   0  305.35   20.19
   0 -20   0  288.65   24.00
   0  20   0  252.55   10.03
   1 -20   0  210.66   17.81
  -1 -20   0  191.73   16.18
   1 -20   0  223.69   22.71
  -1 -20   0  184.66   20.43
   1  20   0  205.95    8.99
  -1  20   0  213.44    9.04
   1  20   0  252.30   18.96
  -2 -20   0   20.52    7.52
   2 -20   0   34.85    9.16
   2 -20   0   31.86   17.64
  -2 -20   0    8.39   10.63
  -2  20   0   21.80    3.88
  -2  20   0   21.79    3.43
   2  20   0   18.56    3.76
  -3 -20   0  113.48   14.10
   3 -20   0  133.16   19.79
  -3 -20   0  116.30   12.98
   3  20   0  149.53    7.62
  -3  20   0  159.17    7.13
  -3  20   0  124.42    7.47
   4 -20   0   15.29   18.40
  -4 -20   0   32.33    8.52
  -4 -20   0   27.50   10.66
   4  20   0   30.24    4.06
  -4  20   0   41.49    4.28
  -4  20   0   34.56    4.46
   5 -20   0   98.79   26.08
   5  20   0  121.24    7.06
  -5  20   0  119.31    6.81
  -6 -20   0   23.58    8.33
  -6 -20   0    8.65    6.33
  -6 -20   0   13.85    5.87
  -6  20   0   15.50    3.43
  -6  20   0   18.77    3.45
   6  20   0   16.93    3.62
  -7 -20   0   75.89   11.72
  -7 -20   0   79.45   11.93
  -7 -20   0   81.34   11.42
   7  20   0   95.69    6.06
  -7  20   0   83.80    5.94
  -8 -20   0   33.41    8.30
  -8 -20   0   24.85    9.16
  -8 -20   0   23.99    7.91
  -8 -20   0   18.64    5.95
  -8  20   0   29.92    4.07
   8  20   0   30.60    3.84
  -8  20   0   39.60    4.66
  -9 -20   0   13.63    7.43
  -9 -20   0    6.98    8.89
  -9 -20   0   23.99    7.00
  -9  20   0   19.62    4.21
  -9  20   0   14.93    3.30
   9  20   0   25.44    3.95
 -10 -20   0    4.39    8.09
 -10 -20   0    6.08    5.51
 -10 -20   0    1.38    7.31
 -10 -20   0    8.21    7.50
 -10  20   0    9.22    3.06
 -10  20   0    4.81    3.64
  10  20   0    6.91    3.75
 -11 -20   0   53.77    9.48
 -11 -20   0   47.56   11.73
 -11 -20   0   52.04   10.27
 -11  20   0   41.90    4.87
 -11  20   0   42.74    6.27
 -12 -20   0   51.75   13.16
 -12 -20   0   53.39    9.65
 -12 -20   0   75.04   11.45
 -12 -20   0   49.47   10.80
  12  20   0   53.35    4.84
 -12  20   0   48.27    6.72
 -14 -20   0   21.09   12.51
 -14 -20   0    3.35    7.16
 -14 -20   0   -1.47    9.58
 -14 -20   0    1.35    5.99
  14  20   0    2.34   10.56
 -14  20   0    0.26    3.83
  14  20   0    1.69    2.80
 -16 -20   0   19.98    7.54
 -16 -20   0   32.90    8.13
 -16 -20   0   40.29   12.89
  16  20   0   28.14    3.68
  16  20   0   63.22   13.55
 -17 -20   0   64.43   10.23
 -17 -20   0   47.86   13.78
 -17 -20   0   59.67   13.31
 -17 -20   0   61.57    9.58
  17  20   0   59.95    4.97
 -18 -20   0   -2.74   10.14
 -18 -20   0    3.29    5.30
[truncated: 11,648,799 more chars]
